# Supplementary material for: Integrative Analysis Coupled with In Vitro Validation Reveals KAZN and SUPT3H as Shared Negative Regulators in Osteosarcopenia
Source: Int J Mol Sci. 2026 Jul 16;27(14):6340. doi: 10.3390/ijms27146340 (PMC13410197; doi:10.3390/ijms27146340)
Supplement: Supplementary file 1 [file ijms-27-06340-s001.zip]

Archive with 19 entries (17 files):
- Supplementary figures/
- Supplementary figures/Supplementary Figure S1.jpg
- Supplementary figures/Supplementary Figure S2.jpg
- Supplementary figures/Supplementary Figure S3.jpg
- Supplementary figures/Supplementary Figure S4.jpg
- Supplementary figures/Supplementary Figure S5.jpg
- Supplementary figures/Supplementary Figure S6.jpg
- Supplementary figures/Supplementary Figure S7.jpg
- Supplementary tables/
- Supplementary tables/Supplementary Table S1.xls
- Supplementary tables/Supplementary Table S2.xlsx
- Supplementary tables/Supplementary Table S3.xlsx
- Supplementary tables/Supplementary Table S4.xlsx
- Supplementary tables/Supplementary Table S5.xlsx
- Supplementary tables/Supplementary Table S6.xlsx
- Supplementary tables/Supplementary Table S7.xlsx
- Supplementary tables/Supplementary Table S8.xlsx
- Supplementary tables/Supplementary Table S9.xlsx
- Supplementary figures and tables legend.pdf
