# Supplementary material for: Integrative Analysis Coupled with In Vitro Validation Reveals KAZN and SUPT3H as Shared Negative Regulators in Osteosarcopenia
Source: Int J Mol Sci. 2026 Jul 16;27(14):6340. doi: 10.3390/ijms27146340 (PMC13410197; doi:10.3390/ijms27146340)
Supplement: Supplementary file 1 [file ijms-27-06340-s001.zip › Supplementary tables/Supplementary Table S1.xls]

## Sheet: Supplementary Table S1
	mr_heterogeneity_Pvalue	mr_pleiotropy_Pvalue
KAZN	0.394172	0.583146
SUPT3H	0.235272	0.484949
