# Supplementary material for: Integrative Analysis Coupled with In Vitro Validation Reveals KAZN and SUPT3H as Shared Negative Regulators in Osteosarcopenia
Source: Int J Mol Sci. 2026 Jul 16;27(14):6340. doi: 10.3390/ijms27146340 (PMC13410197; doi:10.3390/ijms27146340)
Supplement: Supplementary file 1 [file ijms-27-06340-s001.zip › Supplementary tables/Supplementary Table S2.xlsx]

## Sheet: Supplementary Table S2
gene	id.exposure	id.outcome	exposure	outcome	snp_r2.exposure	snp_r2.outcome	correct_causal_direction	steiger_pval
KAZN	eqtl-a-ENSG00000189337	ebi-a-GCST90038656	ENSG00000189337 || id:eqtl-a-ENSG00000189337	Osteoporosis || id:ebi-a-GCST90038656	0.0547876	2.02E-05	TRUE	5.11E-266
SUPT3H	eqtl-a-ENSG00000196284	ebi-a-GCST90038656	ENSG00000196284 || id:eqtl-a-ENSG00000196284	Osteoporosis || id:ebi-a-GCST90038656	0.0506018	4.64E-05	TRUE	1.16E-229
