# Supplementary material for: Integrative Analysis Coupled with In Vitro Validation Reveals KAZN and SUPT3H as Shared Negative Regulators in Osteosarcopenia
Source: Int J Mol Sci. 2026 Jul 16;27(14):6340. doi: 10.3390/ijms27146340 (PMC13410197; doi:10.3390/ijms27146340)
Supplement: Supplementary file 1 [file ijms-27-06340-s001.zip › Supplementary tables/Supplementary Table S3.xlsx]

## Sheet: Supplementary Table S3
	ONTOLOGY	ID	Description	setSize	enrichmentScore	NES	pvalue	p.adjust	qvalue	rank	leading_edge	core_enrichment
GO:0098798	CC	GO:0098798	mitochondrial protein-containing complex	226	-0.725358	-3.88323	1.00E-10	7.13E-09	5.12E-09	1965	tags=69%, list=14%, signal=60%	1629/84311/84134/4723/28977/29093/11232/64928/28957/26589/64949/56993/6391/140823/10989/10245/79590/4705/286097/55669/1327/10975/11331/4720/4714/51373/55168/54543/29103/400916/8801/221154/134266/26521/374291/64963/7384/64976/55052/1339/4713/64979/9377/4716/64981/64975/79135/6832/10939/4702/10573/4728/10105/219927/78988/1537/6183/1346/54948/51023/4719/1329/29074/5245/65993/9512/4706/65003/7388/638…
GO:0098800	CC	GO:0098800	inner mitochondrial membrane protein complex	110	-0.778085	-3.74198	1.00E-10	7.13E-09	5.12E-09	1617	tags=72%, list=11%, signal=64%	6391/140823/10989/10245/4705/286097/1327/10975/11331/4720/4714/29103/400916/221154/134266/374291/7384/1339/4713/9377/4716/79135/10939/4702/4728/1537/1346/4719/1329/5245/4706/7388/3313/4722/54539/4726/4718/100287932/92609/440567/4707/27089/7386/10440/1347/4708/29090/4696/6390/4715/131118/4724/29796/7385/196294/4695/1350/1351/4712/4697/4700/4711/55967/80273/345778/9167/4725/4709/4704/1345/51103/469…
GO:0042773	BP	GO:0042773	ATP synthesis coupled electron transport	78	-0.811418	-3.69662	1.00E-10	7.13E-09	5.12E-09	1617	tags=78%, list=11%, signal=70%	6391/4705/1327/10975/4720/4714/29103/374291/7384/1339/4713/51142/9377/4716/57017/4702/4728/1537/1346/4719/1329/23479/4706/388753/7388/11315/4722/4726/4718/440567/27069/1738/4707/27089/1347/4708/4696/4715/4724/29796/4695/1350/54205/1351/4712/4697/4700/4711/55967/9167/4725/4709/4704/1345/51103/4694/6392/4698/7381/4710/4717
GO:0042775	BP	GO:0042775	mitochondrial ATP synthesis coupled electron transport	78	-0.811418	-3.69662	1.00E-10	7.13E-09	5.12E-09	1617	tags=78%, list=11%, signal=70%	6391/4705/1327/10975/4720/4714/29103/374291/7384/1339/4713/51142/9377/4716/57017/4702/4728/1537/1346/4719/1329/23479/4706/388753/7388/11315/4722/4726/4718/440567/27069/1738/4707/27089/1347/4708/4696/4715/4724/29796/4695/1350/54205/1351/4712/4697/4700/4711/55967/9167/4725/4709/4704/1345/51103/4694/6392/4698/7381/4710/4717
GO:0070469	CC	GO:0070469	respirasome	80	-0.80531	-3.66889	1.00E-10	7.13E-09	5.12E-09	1856	tags=81%, list=13%, signal=71%	4723/192286/6391/4705/1327/10975/4720/4714/374291/7384/1339/4713/9377/4716/4702/4728/1537/1346/23530/1340/4719/1329/4706/388753/7388/4722/54539/4726/4718/440567/54902/4707/27089/7386/1347/4708/4696/6390/4715/4724/25994/29796/7385/4695/1350/54205/1351/4712/4697/4700/4711/55967/1349/9167/4725/4709/4704/1345/51103/4694/6392/4698/7381/4710/4717
GO:0098803	CC	GO:0098803	respiratory chain complex	73	-0.818016	-3.66655	1.00E-10	7.13E-09	5.12E-09	1617	tags=81%, list=11%, signal=72%	6391/4705/1327/10975/4720/4714/374291/7384/1339/4713/9377/4716/4702/4728/1537/1346/1340/4719/1329/4706/388753/7388/4722/54539/4726/4718/440567/4707/27089/7386/1347/4708/4696/6390/4715/4724/29796/7385/4695/1350/1351/4712/4697/4700/4711/55967/1349/9167/4725/4709/4704/1345/51103/4694/6392/4698/7381/4710/4717
GO:0019646	BP	GO:0019646	aerobic electron transport chain	71	-0.814339	-3.64562	1.00E-10	7.13E-09	5.12E-09	1617	tags=80%, list=11%, signal=72%	6391/4705/1327/10975/4720/4714/29103/374291/7384/1339/4713/9377/4716/57017/4702/4728/1537/1346/4719/1329/23479/4706/7388/11315/4722/4726/4718/440567/1738/4707/27089/1347/4708/4696/4715/4724/29796/4695/1350/54205/1351/4712/4697/4700/4711/9167/4725/4709/4704/1345/51103/4694/6392/4698/7381/4710/4717
GO:0005746	CC	GO:0005746	mitochondrial respirasome	74	-0.804515	-3.63501	1.00E-10	7.13E-09	5.12E-09	1617	tags=78%, list=11%, signal=70%	6391/4705/1327/10975/4720/4714/374291/7384/1339/4713/9377/4716/4702/4728/1537/1346/23530/4719/1329/4706/7388/4722/54539/4726/4718/440567/4707/27089/7386/1347/4708/4696/6390/4715/4724/29796/7385/4695/1350/1351/4712/4697/4700/4711/55967/1349/9167/4725/4709/4704/1345/51103/4694/6392/4698/7381/4710/4717
GO:0022904	BP	GO:0022904	respiratory electron transport chain	96	-0.760659	-3.58825	1.00E-10	7.13E-09	5.12E-09	1856	tags=71%, list=13%, signal=62%	4723/11232/6391/4705/2110/1327/10975/4720/4714/10891/29103/374291/7384/1339/4713/51142/9377/4716/57017/4702/4728/1537/1346/4719/1329/23479/4706/8604/388753/7388/11315/4722/4726/4718/440567/27069/1738/4707/27089/7386/1347/4708/4696/6390/4715/4724/29796/4695/1350/54205/1351/4712/4697/4700/4711/55967/9167/4725/4709/4704/1345/51103/4694/6392/4698/7381/4710/4717
GO:0044391	CC	GO:0044391	ribosomal subunit	173	-0.689957	-3.56249	1.00E-10	7.13E-09	5.12E-09	3518	tags=80%, list=24%, signal=61%	128308/6130/84769/6182/6133/6136/6137/51253/3921/6143/6147/6181/6229/6193/51116/6231/25873/9513/6132/6150/63931/116541/6169/740/64969/6124/51263/4736/9045/6159/6233/84545/6205/6218/6157/65005/54460/6210/6161/6192/84311/6129/11224/6191/285855/28977/29093/6222/6154/6152/64928/28957/26589/64949/6164/6156/6194/79590/6208/6138/6160/6171/6224/6146/6202/51538/54505/9349/6128/51373/55168/6166/7311/6188/6…
GO:0005743	CC	GO:0005743	mitochondrial inner membrane	413	-0.615479	-3.51054	1.00E-10	7.13E-09	5.12E-09	2751	tags=59%, list=19%, signal=49%	6150/63931/80219/6389/116541/790955/23464/740/64969/25813/26517/2628/51263/54977/51537/55572/788/51295/84545/116228/6341/25915/65005/89874/54460/100131801/3032/55186/23456/10166/84311/79714/4723/28977/29093/64928/94081/192286/28957/26589/64949/6391/140823/51004/55744/10989/10245/79590/1723/4705/115209/286097/80775/1160/2110/8402/55245/1327/84300/441024/10975/11331/2235/3945/93058/4720/2021/4714/5…
GO:0003735	MF	GO:0003735	structural constituent of ribosome	157	-0.686738	-3.50993	1.00E-10	7.13E-09	5.12E-09	3518	tags=80%, list=24%, signal=61%	128308/6130/6182/6133/6136/6137/51253/3921/6143/6147/6181/6229/6193/51116/6231/25873/6132/6150/63931/116541/6169/740/64969/6124/51263/4736/9045/6159/6233/84545/6205/6218/6157/65005/54460/6210/6161/6192/6129/11224/6191/285855/28977/29093/6222/6154/6152/64928/26589/6164/6156/6194/79590/6208/6138/6160/6171/6224/6146/6202/9349/6128/51373/55168/6166/7311/6188/6189/6235/6155/64963/55052/6207/6168/64979…
GO:0006119	BP	GO:0006119	oxidative phosphorylation	104	-0.720564	-3.44239	1.00E-10	7.13E-09	5.12E-09	1856	tags=67%, list=13%, signal=59%	4723/4656/6391/4705/1327/84300/10975/4720/4714/29103/400916/374291/7384/1339/4713/51142/9377/4716/30968/57017/4702/4728/10105/1537/1346/1340/4719/1329/23479/4706/388753/7388/11315/4722/4726/4718/440567/27069/1738/4707/27089/1347/4708/4696/4715/4724/29796/7385/4695/1350/54205/1351/4712/4697/4700/4711/55967/1349/9167/4725/4709/4704/1345/51103/4694/6392/4698/7381/4710/4717
GO:0009060	BP	GO:0009060	aerobic respiration	150	-0.674075	-3.42881	1.00E-10	7.13E-09	5.12E-09	1856	tags=59%, list=13%, signal=52%	4723/4656/9650/6391/4705/1327/3416/84300/10975/4720/3418/4714/3658/29103/3419/56181/400916/8801/5018/374291/7384/1339/4713/1352/51142/9377/4716/30968/57017/5160/4702/4728/10105/1537/1346/23530/1340/4719/1329/23479/4706/388753/8802/7388/4190/11315/4722/4726/4718/440567/3420/27069/1737/1738/4707/27089/1347/4708/2271/4696/6390/4715/4724/29796/7385/4695/1350/54205/1351/5162/4712/4697/8803/4700/4711/5…
GO:0033108	BP	GO:0033108	mitochondrial respiratory chain complex assembly	81	-0.75031	-3.4191	1.00E-10	7.13E-09	5.12E-09	2636	tags=81%, list=18%, signal=67%	790955/25813/51287/131474/55572/116228/6341/25915/51204/100131801/80224/493753/55744/4705/115209/55245/644096/84300/4720/90624/4714/5018/285521/374291/4713/10063/4716/4702/4728/9131/4719/4706/4722/54539/29078/4718/55471/54902/4707/7386/4708/29090/79072/4696/4715/4724/137682/4695/4712/4700/4711/55967/7019/4725/4709/4704/51103/4694/4698/84233/28958/91942/55863/79133/4710/4717
GO:0005840	CC	GO:0005840	ribosome	209	-0.641307	-3.40199	1.00E-10	7.13E-09	5.12E-09	3036	tags=69%, list=21%, signal=55%	6147/6181/6229/6193/51116/6231/25873/9513/6132/821/6150/63931/116541/6169/740/64969/6124/51263/8667/4736/9045/6159/1660/6233/84545/6205/6218/6157/65005/90480/54460/6210/6161/6192/84311/6129/11224/6191/285855/28977/29093/6222/6154/6152/64928/28957/26589/64949/6164/6156/6194/79590/6208/6138/6160/6171/4690/6224/6146/6202/51538/54505/9349/6128/51373/55168/10891/6166/7311/6188/6189/6235/55037/6155/649…
GO:0010257	BP	GO:0010257	NADH dehydrogenase complex assembly	48	-0.814132	-3.39555	1.00E-10	7.13E-09	5.12E-09	1607	tags=85%, list=11%, signal=76%	55744/4705/4720/4714/5018/374291/4713/4716/4702/4728/4719/4706/4722/54539/29078/4718/55471/4707/4708/29090/4696/4715/4724/137682/4695/4712/4700/4711/55967/4725/4709/4704/51103/4694/4698/84233/91942/55863/79133/4710/4717
GO:0032981	BP	GO:0032981	mitochondrial respiratory chain complex I assembly	48	-0.814132	-3.39555	1.00E-10	7.13E-09	5.12E-09	1607	tags=85%, list=11%, signal=76%	55744/4705/4720/4714/5018/374291/4713/4716/4702/4728/4719/4706/4722/54539/29078/4718/55471/4707/4708/29090/4696/4715/4724/137682/4695/4712/4700/4711/55967/4725/4709/4704/51103/4694/4698/84233/91942/55863/79133/4710/4717
GO:0015453	MF	GO:0015453	oxidoreduction-driven active transmembrane transporter activity	58	-0.781843	-3.39402	1.00E-10	7.13E-09	5.12E-09	1567	tags=76%, list=11%, signal=68%	4705/1327/4720/4714/374291/7384/1339/4713/9377/4716/4702/4728/1537/1346/1340/4719/1329/7388/4722/4726/4718/4707/7386/4708/4696/4715/4724/29796/4695/1351/4712/4697/4700/4711/55967/1349/9167/4725/4709/4704/4694/4698/4710/4717
GO:0006120	BP	GO:0006120	mitochondrial electron transport, NADH to ubiquinone	42	-0.839419	-3.36824	1.00E-10	7.13E-09	5.12E-09	1567	tags=86%, list=11%, signal=77%	4705/4720/4714/29103/374291/4713/4716/57017/4702/4728/4719/23479/4706/11315/4722/4726/4718/1738/4707/4708/4696/4715/4724/4695/4712/4697/4700/4711/4725/4709/4704/51103/4694/4698/4710/4717
GO:0015934	CC	GO:0015934	large ribosomal subunit	109	-0.694932	-3.35313	1.00E-10	7.13E-09	5.12E-09	3518	tags=82%, list=24%, signal=62%	128308/6130/84769/6182/6133/6136/6137/51253/6143/6147/6181/25873/9513/6132/6150/116541/6169/740/6124/51263/4736/9045/6159/84545/6157/65005/6161/84311/6129/11224/285855/28977/29093/6154/6152/64928/26589/6164/6156/79590/6138/6160/6171/6146/51538/9349/6128/55168/6166/7311/6155/64976/55052/6168/64979/6167/64981/64975/4869/10573/219927/78988/6135/6125/54948/6170/29074/51121/65003/6165/63875/51069/5712…
GO:0019866	CC	GO:0019866	organelle inner membrane	464	-0.580628	-3.34931	1.00E-10	7.13E-09	5.12E-09	2751	tags=55%, list=19%, signal=46%	6150/63931/83862/80219/11342/6389/116541/790955/23464/740/64969/25813/23411/26517/2628/51263/54977/51537/55572/788/51295/84545/116228/6341/25915/65005/89874/54460/100131801/3032/55186/23456/10166/84311/79714/4723/28977/29093/64928/94081/10204/192286/28957/26589/64949/6391/140823/51004/55744/10989/10245/79590/1723/4705/115209/286097/80775/1160/2110/8402/55245/1327/84300/441024/10975/11331/2235/394…
GO:0000313	CC	GO:0000313	organellar ribosome	83	-0.725008	-3.3267	1.00E-10	7.13E-09	5.12E-09	2751	tags=80%, list=19%, signal=65%	6150/63931/116541/740/64969/51263/84545/65005/54460/84311/28977/29093/64928/28957/26589/64949/79590/51373/55168/64963/64976/55052/64979/64981/64975/10573/219927/78988/6183/54948/51023/29074/65993/65003/63875/23107/51069/57129/51642/51264/65080/54148/55173/28973/29088/51081/9801/118487/64965/51021/7818/64983/54534/51318/56945/92259/10240/60488/64960/122704/28998/11222/10884/9553/51650/51258
GO:0005761	CC	GO:0005761	mitochondrial ribosome	83	-0.725008	-3.3267	1.00E-10	7.13E-09	5.12E-09	2751	tags=80%, list=19%, signal=65%	6150/63931/116541/740/64969/51263/84545/65005/54460/84311/28977/29093/64928/28957/26589/64949/79590/51373/55168/64963/64976/55052/64979/64981/64975/10573/219927/78988/6183/54948/51023/29074/65993/65003/63875/23107/51069/57129/51642/51264/65080/54148/55173/28973/29088/51081/9801/118487/64965/51021/7818/64983/54534/51318/56945/92259/10240/60488/64960/122704/28998/11222/10884/9553/51650/51258
GO:0005759	CC	GO:0005759	mitochondrial matrix	434	-0.577334	-3.30074	1.00E-10	7.13E-09	5.12E-09	3084	tags=58%, list=21%, signal=47%	10873/9997/26995/2731/594/2395/23409/162417/79736/51116/57038/80298/53343/10965/318/6150/63931/80308/5163/3155/116541/80221/1431/5095/7263/25996/55526/51601/740/64969/285367/5164/51263/5303/92935/387787/51205/23474/217/2954/2109/10922/83875/3712/51102/4191/84545/10667/65005/90480/26073/3029/7915/54460/55006/7978/50808/3032/10352/23410/81889/1629/84311/10102/80224/2653/6059/28977/29093/9238/11232/…
GO:0045333	BP	GO:0045333	cellular respiration	185	-0.62971	-3.2862	1.00E-10	7.13E-09	5.12E-09	1856	tags=54%, list=13%, signal=47%	4723/4656/11232/9650/6391/4705/2110/1327/3416/84300/10975/23596/93058/4720/90624/3418/4714/10891/3658/29103/3419/56181/400916/8801/5018/374291/7384/1339/4713/1352/51142/9377/4716/30968/57017/5160/4702/4728/10105/1537/1346/23530/1340/4719/1329/23479/4706/8604/388753/8802/7388/4190/11315/87178/4722/4726/4718/440567/3420/27069/1737/1738/4707/27089/7386/1347/4708/2271/4696/6390/4715/4724/29796/7385/4…
GO:1990204	CC	GO:1990204	oxidoreductase complex	95	-0.687043	-3.23636	1.00E-10	7.13E-09	5.12E-09	1965	tags=64%, list=14%, signal=56%	1629/2653/4723/51292/7923/6391/4705/10975/4720/4714/84869/374291/7384/4713/4716/23171/5160/4702/4728/1537/4719/4706/7388/80777/4722/54539/4726/4718/440567/5033/1737/1738/4707/27089/7386/4708/4696/6390/4715/4724/8050/29796/7385/4695/5162/4712/4697/4700/4711/55967/4725/4709/4704/92259/51103/4694/6392/4698/7381/4710/4717
GO:0005747	CC	GO:0005747	mitochondrial respiratory chain complex I	40	-0.815411	-3.23546	1.00E-10	7.13E-09	5.12E-09	1567	tags=85%, list=11%, signal=76%	4723/4705/4720/4714/374291/4713/4716/4702/4728/4719/4706/4722/54539/4726/4718/4707/4708/4696/4715/4724/4695/4712/4697/4700/4711/55967/4725/4709/4704/51103/4694/4698/4710/4717
GO:0030964	CC	GO:0030964	NADH dehydrogenase complex	40	-0.815411	-3.23546	1.00E-10	7.13E-09	5.12E-09	1567	tags=85%, list=11%, signal=76%	4723/4705/4720/4714/374291/4713/4716/4702/4728/4719/4706/4722/54539/4726/4718/4707/4708/4696/4715/4724/4695/4712/4697/4700/4711/55967/4725/4709/4704/51103/4694/4698/4710/4717
GO:0045271	CC	GO:0045271	respiratory chain complex I	40	-0.815411	-3.23546	1.00E-10	7.13E-09	5.12E-09	1567	tags=85%, list=11%, signal=76%	4723/4705/4720/4714/374291/4713/4716/4702/4728/4719/4706/4722/54539/4726/4718/4707/4708/4696/4715/4724/4695/4712/4697/4700/4711/55967/4725/4709/4704/51103/4694/4698/4710/4717
GO:0022900	BP	GO:0022900	electron transport chain	148	-0.631681	-3.19651	1.00E-10	7.13E-09	5.12E-09	1617	tags=52%, list=11%, signal=47%	6391/4705/8574/2110/1327/10975/2230/4720/4714/10891/29103/374291/7384/1339/4713/51142/9377/4716/57017/4702/4728/1537/1346/1340/4719/1329/23479/4706/8604/2108/388753/4200/7388/11315/80777/51022/4722/4726/4718/57019/440567/3420/27069/1738/4707/27089/7386/1347/4708/4696/6390/4715/4724/29796/4695/1350/54205/1351/4712/4697/4700/4711/55967/1349/9167/4725/4709/4704/1345/51103/4694/6392/4698/7381/1353/47…
GO:0008137	MF	GO:0008137	NADH dehydrogenase (ubiquinone) activity	35	-0.836082	-3.19412	1.00E-10	7.13E-09	5.12E-09	1856	tags=89%, list=13%, signal=77%	4723/4705/4720/4714/374291/4713/4716/4702/4728/4719/4722/4726/4718/4707/4708/4696/4715/4724/4695/4712/4697/4700/4711/55967/4725/4709/4704/4694/4698/4710/4717
GO:0015935	CC	GO:0015935	small ribosomal subunit	68	-0.705955	-3.15191	1.00E-10	7.13E-09	5.12E-09	2995	tags=76%, list=21%, signal=61%	6229/6193/51116/6231/63931/64969/6233/6205/6218/54460/6210/6192/6191/28977/6222/28957/64949/6194/6208/6224/6202/54505/51373/55168/7311/6188/6189/6235/64963/6207/6230/6228/4869/6183/51023/6206/65993/6201/23107/55173/28973/51081/64965/83939/51021/7818/56945/92259/10240/60488/64960/51650
GO:0140053	BP	GO:0140053	mitochondrial gene expression	101	-0.660774	-3.14898	1.00E-10	7.13E-09	5.12E-09	3111	tags=74%, list=22%, signal=59%	5188/84769/6182/80222/3028/23395/26995/5562/79736/51116/57038/80298/6150/63931/285367/10922/8846/84545/54460/51204/55006/7978/55005/10352/10102/9238/54802/28957/51106/84300/7284/85476/51373/55168/400916/115416/79675/51067/55037/64963/6832/60493/51335/78988/6183/54948/65993/219402/25821/23107/87178/51069/57129/55278/65080/22868/28973/51081/84340/79072/10128/118487/51021/55699/64216/7019/708/60488/…
GO:0003955	MF	GO:0003955	NAD(P)H dehydrogenase (quinone) activity	38	-0.803845	-3.14125	1.00E-10	7.13E-09	5.12E-09	1567	tags=84%, list=11%, signal=75%	4723/4705/4720/4714/84869/374291/4713/4716/4702/4728/4719/4722/4726/4718/4707/4708/4696/4715/4724/4695/4712/4697/4700/4711/55967/4725/4709/4704/4694/4698/4710/4717
GO:0070069	CC	GO:0070069	cytochrome complex	32	-0.831047	-3.11761	1.00E-10	7.13E-09	5.12E-09	1470	tags=78%, list=10%, signal=70%	1327/10975/7384/1339/1352/9377/1537/1346/1340/1329/388753/7388/440567/27089/7386/1347/29796/7385/1350/1351/4697/1349/9167/1345/7381
GO:0003954	MF	GO:0003954	NADH dehydrogenase activity	38	-0.797776	-3.11753	1.00E-10	7.13E-09	5.12E-09	1567	tags=84%, list=11%, signal=75%	4723/4705/4720/4714/374291/4713/4716/4702/4728/9131/4719/4722/4726/4718/4707/4708/4696/4715/4724/4695/4712/4697/4700/4711/55967/4725/4709/4704/4694/4698/4710/4717
GO:0050136	MF	GO:0050136	NADH dehydrogenase (quinone) activity	36	-0.810967	-3.11489	1.00E-10	7.13E-09	5.12E-09	1856	tags=86%, list=13%, signal=75%	4723/4705/4720/4714/374291/4713/4716/4702/4728/4719/4722/4726/4718/4707/4708/4696/4715/4724/4695/4712/4697/4700/4711/55967/4725/4709/4704/4694/4698/4710/4717
GO:0000315	CC	GO:0000315	organellar large ribosomal subunit	53	-0.729787	-3.09375	1.00E-10	7.13E-09	5.12E-09	2751	tags=79%, list=19%, signal=64%	6150/116541/740/51263/84545/65005/84311/28977/29093/64928/26589/79590/55168/64976/55052/64979/64981/64975/10573/219927/78988/54948/29074/65003/63875/51069/57129/51642/51264/65080/54148/29088/9801/64983/54534/51318/122704/28998/11222/10884/9553/51258
GO:0005762	CC	GO:0005762	mitochondrial large ribosomal subunit	53	-0.729787	-3.09375	1.00E-10	7.13E-09	5.12E-09	2751	tags=79%, list=19%, signal=64%	6150/116541/740/51263/84545/65005/84311/28977/29093/64928/26589/79590/55168/64976/55052/64979/64981/64975/10573/219927/78988/54948/29074/65003/63875/51069/57129/51642/51264/65080/54148/29088/9801/64983/54534/51318/122704/28998/11222/10884/9553/51258
GO:0009055	MF	GO:0009055	electron transfer activity	106	-0.642719	-3.08063	1.00E-10	7.13E-09	5.12E-09	1617	tags=56%, list=11%, signal=50%	6391/4705/8574/2110/1327/10975/2230/4720/4714/374291/7384/1339/4713/9377/4716/4702/4728/1537/1346/1340/4719/1329/2108/4200/7388/51022/4722/4726/4718/57019/3420/4707/7386/1347/4708/4696/6390/4715/4724/29796/4695/54205/1351/4712/4697/4700/4711/55967/1349/9167/4725/4709/4704/4694/6392/4698/1353/4710/4717
GO:0002181	BP	GO:0002181	cytoplasmic translation	142	-0.602705	-3.03344	1.00E-10	7.13E-09	5.12E-09	3101	tags=65%, list=22%, signal=51%	8669/6143/6147/6181/6229/6193/1968/285381/6231/8661/7555/25873/1802/6132/221662/8664/6169/1975/6124/8667/51372/4736/9045/6159/89978/1660/6233/6205/6218/6157/1974/6210/6161/6129/11224/6191/170506/6222/6154/6152/6164/6156/6194/6208/51386/6138/6160/51441/6171/4690/6224/6146/6202/54505/9349/6128/80315/7311/6188/6189/28985/8668/6235/6155/6207/6168/6230/6167/6228/2107/120526/22849/23708/2935/6135/6125/…
GO:0032543	BP	GO:0032543	mitochondrial translation	72	-0.679879	-3.03099	1.00E-10	7.13E-09	5.12E-09	3111	tags=74%, list=22%, signal=58%	23395/26995/51116/57038/6150/63931/285367/8846/84545/54460/51204/55005/10352/10102/28957/84300/7284/85476/51373/55168/115416/51067/55037/64963/51335/78988/6183/54948/65993/219402/23107/51069/57129/55278/65080/22868/28973/51081/84340/79072/10128/118487/51021/55699/708/60488/64960/28958/122704/4528/54931/9617/51258
GO:0016655	MF	GO:0016655	oxidoreductase activity, acting on NAD(P)H, quinone or similar compound as acceptor	49	-0.716663	-2.99264	1.00E-10	7.13E-09	5.12E-09	1948	tags=69%, list=14%, signal=60%	1429/4723/10901/4705/4720/4714/84869/374291/4713/4716/4702/4728/4719/4722/4726/4718/4707/4708/4696/4715/4724/4695/4712/4697/4700/4711/55967/4725/4709/4704/4694/4698/4710/4717
GO:0022626	CC	GO:0022626	cytosolic ribosome	97	-0.629181	-2.97258	1.00E-10	7.13E-09	5.12E-09	3500	tags=71%, list=24%, signal=54%	6130/6133/6136/6137/3921/6143/6147/6181/6229/6193/6231/25873/9513/6132/6169/6124/4736/9045/6159/6233/6205/6218/6157/6210/6161/6192/6129/11224/6191/285855/6222/6154/6152/6164/6156/6194/6208/6138/6160/6171/6224/6146/6202/51538/54505/9349/6128/10891/6166/7311/6188/6189/6235/6155/64963/6207/6168/6230/6167/6228/6135/6125/6206/6170/6201/51121/6165/65008/83939
GO:0005201	MF	GO:0005201	extracellular matrix structural constituent	141	0.579524	2.9299	1.00E-10	7.13E-09	5.12E-09	3770	tags=59%, list=26%, signal=44%	7059/4240/8425/9370/10516/7148/8406/375790/1291/7058/1307/2192/1893/4239/1292/25890/10418/27286/7286/2202/5118/4053/84034/1289/3911/165/3339/127435/7837/4811/1805/1303/80781/64129/5549/4237/2199/1296/4584/84570/4147/10085/2006/1278/4256/10631/1295/920/1277/633/3910/7450/7057/1462/256158/2335/255743/50509/10216/176/3371/2201/3913/1288/3909/7373/11117/2331/1293/1634/7045/22915/1305/85301/2200/22798…
GO:0022625	CC	GO:0022625	cytosolic large ribosomal subunit	55	-0.66075	-2.84478	1.00E-10	7.13E-09	5.12E-09	3500	tags=78%, list=24%, signal=59%	6144/6130/6133/6136/6137/6143/6147/6181/25873/9513/6132/6169/6124/4736/9045/6159/6157/6161/6129/11224/285855/6154/6152/6164/6156/6138/6160/6171/6146/51538/9349/6128/6166/7311/6155/6168/6167/6135/6125/6170/51121/6165/65008
GO:0045277	CC	GO:0045277	respiratory chain complex IV	21	-0.846548	-2.82886	1.00E-10	7.13E-09	5.12E-09	1470	tags=76%, list=10%, signal=69%	1327/1339/9377/1346/1340/1329/388753/7386/1347/7385/1350/1351/4697/1349/9167/1345
GO:0000314	CC	GO:0000314	organellar small ribosomal subunit	28	-0.774982	-2.80848	1.00E-10	7.13E-09	5.12E-09	2970	tags=93%, list=21%, signal=74%	51116/63931/64969/54460/28977/28957/64949/51373/55168/64963/6183/51023/65993/23107/55173/28973/51081/64965/51021/7818/56945/92259/10240/60488/64960/51650
GO:0005763	CC	GO:0005763	mitochondrial small ribosomal subunit	28	-0.774982	-2.80848	1.00E-10	7.13E-09	5.12E-09	2970	tags=93%, list=21%, signal=74%	51116/63931/64969/54460/28977/28957/64949/51373/55168/64963/6183/51023/65993/23107/55173/28973/51081/64965/51021/7818/56945/92259/10240/60488/64960/51650
GO:0015980	BP	GO:0015980	energy derivation by oxidation of organic compounds	256	-0.518294	-2.80716	1.00E-10	7.13E-09	5.12E-09	1856	tags=42%, list=13%, signal=37%	4723/4656/11232/5499/9650/6391/4705/2110/1327/3416/84300/178/10975/23596/93058/4720/90624/3418/4714/10891/3658/29103/3419/56181/400916/8801/5018/374291/7384/1339/4713/1352/34/51142/9377/4716/30968/57017/5160/4702/4728/10105/1537/1346/23530/1340/4719/1329/23479/4706/8604/388753/8802/7388/4190/5500/11315/9852/87178/4722/4726/4718/3572/440567/3420/27069/3146/79660/1737/1738/4707/27089/7386/1347/4708…
GO:0062023	CC	GO:0062023	collagen-containing extracellular matrix	345	0.495567	2.78368	1.00E-10	7.13E-09	5.12E-09	3728	tags=49%, list=26%, signal=37%	302/710/4054/6649/7078/3691/6422/7059/4240/7077/8425/9370/6281/2719/10516/7148/8406/9509/1191/79148/375790/5919/1291/7058/1307/4313/301/2192/1893/4239/1292/25890/10418/27286/9672/5654/2202/5118/4053/23452/84034/284297/1289/10082/3911/283/165/7123/51435/89797/307/3339/127435/7837/4811/3958/1805/3959/1303/80781/64129/9423/8985/5549/4237/151887/81794/2263/2199/1296/80760/50937/4059/2152/5212/6275/14…
GO:0019843	MF	GO:0019843	rRNA binding	62	-0.618634	-2.72807	1.00E-10	7.13E-09	5.12E-09	3644	tags=71%, list=25%, signal=53%	84154/84294/6133/6136/23212/6143/55272/6147/6193/9188/6132/7263/6205/51204/6192/6191/6222/55794/6208/9349/92856/51373/55168/6188/55037/55299/64963/55052/6207/80135/6167/4869/60493/51335/2971/6135/6125/54948/51023/29074/65003/23107/22868/51081
GO:0098573	CC	GO:0098573	intrinsic component of mitochondrial membrane	82	-0.593937	-2.71446	1.00E-10	7.13E-09	5.12E-09	3081	tags=60%, list=21%, signal=47%	60386/9997/54968/10367/790955/25813/664/6341/100131801/23456/79714/51566/9927/94081/55744/10989/10245/80775/55669/2110/400916/119559/5018/285521/63933/79135/27235/10939/51660/3313/100287932/79944/5250/27069/291/25874/10440/51024/55288/139341/65991/56947/9804/55333/345778/10651/28958/54927/1353
GO:0032592	CC	GO:0032592	integral component of mitochondrial membrane	81	-0.591297	-2.69449	1.00E-10	7.13E-09	5.12E-09	3081	tags=59%, list=21%, signal=47%	60386/9997/54968/10367/790955/25813/664/6341/100131801/23456/79714/51566/94081/55744/10989/10245/80775/55669/2110/400916/119559/5018/285521/63933/79135/27235/10939/51660/3313/100287932/79944/5250/27069/291/25874/10440/51024/55288/139341/65991/56947/9804/55333/345778/10651/28958/54927/1353
GO:0042254	BP	GO:0042254	ribosome biogenesis	273	-0.491296	-2.68504	1.00E-10	7.13E-09	5.12E-09	3729	tags=54%, list=26%, signal=41%	9775/6209/54680/55011/64434/84154/10360/54059/1736/131870/84365/51096/6130/84294/84769/9816/4927/51077/29889/23195/55505/79033/55164/3921/23212/10969/55272/6147/1654/6229/6193/83732/51116/5393/54512/9724/9188/51388/56915/6169/285367/51491/25879/55720/5303/9326/4736/84128/9045/404672/11340/10556/29081/9790/92342/22803/6218/26149/10199/22894/55006/88745/2483/90441/6129/11224/8886/285855/6059/5728/2…
GO:0016651	MF	GO:0016651	oxidoreductase activity, acting on NAD(P)H	75	-0.580946	-2.62869	1.00E-10	7.13E-09	5.12E-09	1948	tags=53%, list=14%, signal=46%	1429/4723/51292/10901/4705/4720/4714/84869/374291/55328/4713/4716/51706/4702/4552/4728/9131/23530/4719/4722/4726/4718/4707/4708/4696/4715/4724/4695/4712/4697/4700/4711/55967/4725/4709/4704/4694/4698/4710/4717
GO:0030312	CC	GO:0030312	external encapsulating structure	447	0.455219	2.62731	1.00E-10	7.13E-09	5.12E-09	3728	tags=45%, list=26%, signal=35%	302/710/4054/6649/89932/7078/3691/6422/7059/4240/7077/8425/9370/6281/2719/10516/7148/8406/9509/114990/1191/79148/375790/5919/1291/7058/1307/4313/301/2192/57124/2734/1893/4239/1292/25890/10418/27286/9672/5654/2202/5118/4053/23452/84034/284297/1289/10082/3911/283/165/7123/51435/169611/89797/307/3339/127435/7837/4811/3958/1805/3959/1303/80781/64129/9423/8985/5549/4237/151887/4326/81794/2263/2199/129…
GO:0031012	CC	GO:0031012	extracellular matrix	446	0.454548	2.62309	1.00E-10	7.13E-09	5.12E-09	3728	tags=45%, list=26%, signal=34%	302/710/4054/6649/89932/7078/3691/6422/7059/4240/7077/8425/9370/6281/2719/10516/7148/8406/9509/114990/1191/79148/375790/5919/1291/7058/1307/4313/301/2192/57124/2734/1893/4239/1292/25890/10418/27286/9672/5654/2202/5118/4053/23452/84034/284297/1289/10082/3911/283/165/7123/51435/169611/89797/307/3339/127435/7837/4811/3958/1805/3959/1303/80781/64129/9423/8985/5549/4237/151887/4326/81794/2263/2199/129…
GO:0022613	BP	GO:0022613	ribonucleoprotein complex biogenesis	395	-0.462349	-2.61372	1.00E-10	7.13E-09	5.12E-09	3729	tags=52%, list=26%, signal=40%	9775/6209/54680/55011/64434/84154/10360/54059/1736/131870/91746/11218/3326/84365/51096/6130/84294/84769/9816/4927/51077/8996/29889/23195/55505/79833/79033/55164/3921/51340/23212/8669/10969/6733/55272/6147/1654/192669/6229/6193/83732/51116/1968/5393/8661/54512/6936/23405/9724/9188/51388/10569/56915/8664/6169/1975/285367/51491/22827/11052/25879/55720/8667/5303/9326/4736/84128/10713/9045/25804/40467…
GO:0046034	BP	GO:0046034	ATP metabolic process	220	-0.4791	-2.55327	1.00E-10	7.13E-09	5.12E-09	1617	tags=36%, list=11%, signal=32%	6391/4705/1327/84300/10975/4720/4714/10891/29103/400916/374291/7384/221264/1339/4713/51142/9377/4716/30968/29789/57017/4702/4728/10105/1537/1346/1340/4719/1329/3312/7167/23479/4706/8604/388753/7388/11315/4722/4726/4718/440567/27069/1738/5571/4707/27089/1347/4708/51024/4696/4715/4724/10059/29796/7385/8505/4695/1350/54205/1351/4712/4697/4700/4711/55967/1349/9167/4725/4709/4704/1345/51103/4694/6392/…
GO:0007005	BP	GO:0007005	mitochondrion organization	448	-0.430824	-2.47785	1.00E-10	7.13E-09	5.12E-09	2240	tags=38%, list=16%, signal=33%	55170/9821/116228/6341/142/11140/25915/26073/538/51204/100131801/55186/80224/6790/10133/51566/92667/9927/84134/282991/11232/192286/493753/9650/56993/10018/55062/84266/3308/140823/55744/10989/10245/58480/1723/4705/115209/55669/9093/55245/644096/84300/79810/23408/11331/1386/4720/90624/6648/4285/4714/10891/54543/29103/2730/56181/5599/7037/400916/134266/55156/5018/64756/26521/285521/1678/374291/4534/…
GO:0034470	BP	GO:0034470	ncRNA processing	346	-0.437552	-2.4539	1.00E-10	7.13E-09	5.12E-09	3729	tags=48%, list=26%, signal=37%	9775/6209/54680/55011/84154/10360/79979/54059/1736/131870/84365/51096/9836/6130/84294/3569/51077/23195/55505/57508/79033/3028/55164/23536/6741/23212/221078/10969/55272/1654/192669/6229/83732/285381/57117/5393/54512/83707/23405/80745/9724/9188/56915/285367/54859/54888/25879/55720/5303/9326/4736/84128/339487/8270/9045/54920/11062/404672/150962/11340/10556/29081/8846/9790/92342/10667/22803/6218/7737…
GO:0006399	BP	GO:0006399	tRNA metabolic process	151	-0.477197	-2.43044	1.00E-10	7.13E-09	5.12E-09	3989	tags=50%, list=28%, signal=36%	6894/112487/55644/10978/55157/79587/79979/5188/9836/80222/3028/23536/6741/221078/23395/285381/57038/5393/83707/23405/80745/54859/54888/92935/339487/8270/54920/11062/150962/11340/10556/8846/10667/55623/83480/55006/81605/10352/51728/339175/55039/11157/54802/79828/51605/60487/23587/285605/127253/26610/10248/51067/10775/123263/138716/23438/54901/91801/81627/64172/25821/11102/55140/2926/25917/55278/11…
GO:0031589	BP	GO:0031589	cell-substrate adhesion	325	0.432174	2.4217	1.00E-10	7.13E-09	5.12E-09	3596	tags=45%, list=25%, signal=34%	4035/7301/7205/25/55742/1435/91663/3691/1946/6422/7059/3693/5467/558/7791/87/6237/6281/10516/54453/5829/7148/960/1307/2192/6714/50488/55679/3690/123720/51754/10174/3689/8826/5310/2316/3911/2621/81/22801/79778/2185/5786/613/5590/10580/80725/2196/201294/4811/8499/83706/3675/6614/347/4851/71/151887/7074/8751/1613/56477/947/482/2199/3678/10391/84168/1842/4059/340485/3683/5212/4323/10085/2017/56940/36…
GO:0016072	BP	GO:0016072	rRNA metabolic process	214	-0.451568	-2.40253	1.00E-10	7.13E-09	5.12E-09	3771	tags=51%, list=26%, signal=38%	5591/9775/6209/54680/55011/84154/10360/54059/1736/131870/84365/51096/6130/84294/51077/23195/55505/79033/55164/23212/10969/55272/6229/83732/5393/54512/9724/9188/56915/285367/25879/55720/5303/9326/4736/84128/9045/404672/11340/10556/29081/9790/92342/22803/6218/10199/22894/55006/88745/2483/6129/11224/8886/285855/11157/6154/23160/51602/6194/55651/6208/51441/26156/27079/8850/51106/54464/6202/196074/928…
GO:0015399	MF	GO:0015399	primary active transmembrane transporter activity	152	-0.470846	-2.40198	1.00E-10	7.13E-09	5.12E-09	1856	tags=39%, list=13%, signal=34%	4723/523/94160/1836/10060/4705/490/1327/4720/4714/27032/488/374291/7384/1339/22/4713/9377/4716/51606/4702/4728/1537/1346/10257/1340/4719/1329/7388/4722/4726/4718/529/51382/4707/7386/4708/4696/4715/4724/29796/4695/1351/9804/4712/4697/4700/4711/55967/1349/9167/4725/4709/4704/4694/4698/4710/5825/4717
GO:0006364	BP	GO:0006364	rRNA processing	206	-0.451509	-2.38985	1.00E-10	7.13E-09	5.12E-09	3771	tags=51%, list=26%, signal=38%	5591/9775/6209/54680/55011/84154/10360/54059/1736/131870/84365/51096/6130/84294/51077/23195/55505/79033/55164/23212/10969/55272/6229/83732/5393/54512/9724/9188/56915/285367/25879/55720/5303/9326/4736/84128/9045/404672/11340/10556/29081/9790/92342/22803/6218/10199/22894/55006/88745/2483/6129/11224/8886/285855/11157/6154/23160/51602/6194/55651/6208/51441/26156/27079/8850/51106/6202/196074/92856/166…
GO:0034660	BP	GO:0034660	ncRNA metabolic process	408	-0.417545	-2.38108	1.00E-10	7.13E-09	5.12E-09	3729	tags=46%, list=26%, signal=35%	9775/6209/54680/55011/84154/10360/79979/54059/1736/131870/5188/84365/51096/9836/6130/84294/3569/51077/80222/11022/23195/55505/57508/79033/3028/55164/23536/6741/23212/10179/221078/23395/10969/55272/1654/192669/6229/83732/285381/57117/57038/5393/54512/83707/23405/80745/9724/9188/56915/285367/54859/54888/25879/55720/5303/92935/9326/4736/84128/339487/8270/9045/54920/11062/404672/150962/11340/10556/29…
GO:0007160	BP	GO:0007160	cell-matrix adhesion	211	0.44293	2.37205	1.00E-10	7.13E-09	5.12E-09	3384	tags=44%, list=24%, signal=34%	4035/7205/25/1435/3691/1946/6422/7059/3693/7791/87/6237/6281/10516/54453/5829/7148/960/1307/6714/50488/3690/123720/51754/3689/8826/5310/22801/2185/5786/613/5590/10580/4811/8499/83706/3675/6614/347/71/7074/8751/1613/56477/947/10391/1842/4059/340485/3683/4323/2017/56940/3679/10631/7070/57662/55920/158326/5054/9723/7057/3728/11170/2335/255743/8631/50509/182/9344/59339/25992/9647/1605/10855/604/11093…
GO:0045229	BP	GO:0045229	external encapsulating structure organization	256	0.429704	2.36144	1.00E-10	7.13E-09	5.12E-09	3645	tags=43%, list=25%, signal=33%	4035/302/23187/25/4054/89932/10516/7148/9509/285590/79148/1307/4313/2192/4791/4239/1289/2621/165/342371/169611/7837/4811/1805/81031/4921/1303/5768/80781/4851/8985/151887/4326/81794/8751/2199/1296/170691/7132/84168/1842/84695/5212/4323/649/79709/60681/5045/2006/7040/1278/10631/4015/2022/1295/84171/4327/1277/54507/3037/6423/3936/5156/2296/255743/50509/4982/4358/6692/1545/650/7051/22854/4017/1605/40…
GO:0098742	BP	GO:0098742	cell-cell adhesion via plasma-membrane adhesion molecules	225	0.438236	2.35834	1.00E-10	7.13E-09	5.12E-09	4568	tags=52%, list=32%, signal=36%	5792/23654/7048/25930/5802/91663/9370/78999/5598/9746/64221/1952/79414/6403/1013/22883/3689/5310/10082/91179/2195/2196/57863/57575/56097/3684/84631/1009/56123/54549/54510/3683/64403/389118/5098/22871/221935/53827/9620/266727/56103/23363/26011/57717/54538/1002/30835/869/5365/56107/650/56122/152330/22854/26025/56110/56112/8642/56109/421/1364/56101/56111/1525/64084/56102/84628/6092/60626/9708/64101/…
GO:0030198	BP	GO:0030198	extracellular matrix organization	255	0.427983	2.3471	1.00E-10	7.13E-09	5.12E-09	3645	tags=43%, list=25%, signal=33%	4035/302/23187/25/4054/89932/10516/7148/9509/285590/79148/1307/4313/2192/4791/4239/1289/2621/165/342371/169611/7837/4811/1805/81031/4921/1303/5768/80781/4851/8985/151887/4326/81794/8751/2199/1296/170691/7132/84168/1842/84695/5212/4323/649/79709/60681/5045/2006/7040/1278/10631/4015/2022/1295/84171/4327/1277/54507/3037/6423/3936/5156/2296/255743/50509/4982/4358/6692/1545/650/22854/4017/1605/4016/11…
GO:0043062	BP	GO:0043062	extracellular structure organization	256	0.426857	2.3458	1.00E-10	7.13E-09	5.12E-09	3645	tags=43%, list=25%, signal=32%	4035/302/23187/25/4054/89932/10516/7148/9509/285590/79148/1307/4313/2192/4791/4239/1289/2621/165/342371/169611/7837/4811/1805/81031/4921/1303/5768/80781/4851/8985/151887/4326/81794/8751/2199/1296/170691/7132/84168/1842/84695/5212/4323/649/79709/60681/5045/2006/7040/1278/10631/4015/2022/1295/84171/4327/1277/54507/3037/6423/3936/5156/2296/255743/50509/4982/4358/6692/1545/650/22854/4017/1605/4016/11…
GO:0003779	MF	GO:0003779	actin binding	398	0.401988	2.30512	1.00E-10	7.13E-09	5.12E-09	3328	tags=40%, list=23%, signal=32%	161176/10163/64423/7094/25/55742/7464/4641/4650/6709/3927/55201/7145/87/2036/28988/4627/64787/752/6711/4640/22837/4131/123720/130271/9645/170954/3092/54961/822/10095/8826/8936/2316/10013/283/81/79778/1495/116154/10580/147179/4644/2934/57553/1773/10634/9051/1265/4645/4130/64127/1956/60312/4478/23002/23026/79933/9172/79789/10391/85477/6710/84168/84448/9788/1729/5339/2317/816/6275/23406/1627/51474/2…
GO:0043235	CC	GO:0043235	receptor complex	324	0.408872	2.29573	1.00E-10	7.13E-09	5.12E-09	4251	tags=47%, list=30%, signal=34%	4035/2260/7301/23654/7048/4853/3710/2564/4915/3691/3693/5364/558/54518/7804/3566/2048/960/23129/2550/2051/56938/150/8737/3690/2064/3953/55558/3689/4041/1741/4854/1438/22801/1742/2185/5786/3680/57528/3675/4921/4881/4851/1956/7433/3684/2263/151306/3678/7187/5362/7132/5777/5468/3683/4919/22871/3679/2261/5159/2901/130399/972/3480/2022/9180/84171/920/3561/26090/8807/7049/1436/5156/91584/3687/91/10461/…
GO:0060348	BP	GO:0060348	bone development	178	0.437424	2.27825	1.00E-10	7.13E-09	5.12E-09	3476	tags=46%, list=24%, signal=35%	10163/6497/302/25987/56603/7048/4853/4054/2737/7059/5364/6474/3952/285590/64131/80169/6714/2734/6261/4041/79705/2648/124565/5600/2033/116039/2263/27086/5777/29887/171023/4323/4209/1954/25946/338773/133308/7291/2261/7157/7305/4015/2022/54/1277/3037/633/158326/6423/5305/2296/5914/5916/650/4882/654/5479/8642/161882/8111/60676/10859/91355/2778/3292/642658/8313/23213/55512/3636/26160/1305/85301/6424/1…
GO:0006091	BP	GO:0006091	generation of precursor metabolites and energy	403	-0.399125	-2.27045	1.00E-10	7.13E-09	5.12E-09	2378	tags=35%, list=17%, signal=30%	217/2109/64080/5290/4191/51/9821/8974/54677/538/51204/957/23410/128/4723/4656/11232/5499/9650/22934/6391/4705/8574/2110/1327/3416/84300/178/10975/11331/2230/23596/2235/93058/4720/90624/7306/3418/4714/10891/3658/51071/29103/3419/56181/400916/8801/5018/374291/7384/221264/1339/4713/1352/34/51142/9377/10063/4716/30968/57017/5160/4702/4728/10105/1537/1346/23530/1340/4719/1329/7167/23479/4706/8604/2108…
GO:0051015	MF	GO:0051015	actin filament binding	201	0.421755	2.24051	1.00E-10	7.13E-09	5.12E-09	3309	tags=42%, list=23%, signal=33%	161176/7094/25/7464/4641/6709/3927/55201/87/28988/4627/752/6711/4640/3092/822/10095/8826/2316/81/79778/1495/4644/2934/10634/9051/4645/1956/23026/9172/79789/10391/85477/6710/84168/84448/2317/23406/1627/51474/2017/57175/4647/4642/7739/6712/55930/57619/3059/79983/6876/64780/57662/118/63876/64005/3936/4542/51168/83660/91010/50853/8522/4629/83715/357/4620/11034/4622/11151/134549/29109/120/4628/128239/…
GO:0006839	BP	GO:0006839	mitochondrial transport	218	-0.420633	-2.24014	1.00E-10	7.13E-09	5.12E-09	3711	tags=47%, list=26%, signal=36%	292/65018/91689/79594/92014/29928/51100/1376/10425/10469/617/8996/10449/54741/27429/5562/23409/10953/23593/26520/26519/10367/401505/203245/7263/25813/664/26517/54977/131474/788/89874/55186/23456/10166/9927/84134/282991/94081/56993/10018/84266/3308/140823/10245/58480/286097/1386/4285/54543/29103/51522/5599/400916/119559/221154/134266/5018/26521/285521/1678/63933/22/9530/30968/10939/10105/9131/2907…
GO:0010810	BP	GO:0010810	regulation of cell-substrate adhesion	190	0.420502	2.21759	1.00E-10	7.13E-09	5.12E-09	4379	tags=51%, list=30%, signal=36%	4035/25/1435/91663/1946/6422/6237/6281/54453/1307/2192/6714/50488/55679/8826/2316/81/2185/5786/5590/201294/4811/3675/347/4851/71/151887/8751/1613/56477/2199/10391/1842/340485/5212/4323/10085/56940/10631/6239/1295/1277/7070/57662/3037/55920/7016/5054/9723/7057/5880/3728/11170/2335/255743/8631/182/1785/59339/6904/9647/4070/1605/604/5795/375567/11117/7414/6789/51057/2013/3611/54361/23603/9448/80005/…
GO:0042330	BP	GO:0042330	taxis	481	0.369209	2.15758	1.00E-10	7.13E-09	5.12E-09	4191	tags=44%, list=29%, signal=32%	4035/2260/23654/55742/1435/4853/5580/8398/2737/6586/1946/5364/7249/91653/2048/79148/23129/5025/6358/2051/5919/64221/301/3690/10752/2064/6405/57118/55558/3689/64218/23396/4854/57449/3911/2621/1808/2185/409/5595/6688/3958/4681/2033/64127/2736/4851/9423/2242/4363/7074/2534/56477/5293/8609/5362/10371/123920/5339/240/9638/2152/5355/1843/158747/1954/1890/1947/80024/51157/57175/2255/10457/6288/3603/5159…
GO:0006935	BP	GO:0006935	chemotaxis	479	0.367921	2.1488	1.00E-10	7.13E-09	5.12E-09	4191	tags=44%, list=29%, signal=32%	4035/2260/23654/55742/1435/4853/5580/8398/2737/6586/1946/5364/7249/91653/2048/79148/23129/5025/6358/2051/5919/64221/301/3690/10752/2064/6405/57118/55558/3689/64218/23396/4854/57449/3911/2621/1808/2185/409/5595/6688/3958/4681/64127/2736/4851/9423/2242/4363/7074/2534/56477/5293/8609/5362/10371/123920/5339/240/9638/2152/5355/1843/158747/1954/1890/1947/80024/51157/57175/2255/10457/6288/3603/5159/7040…
GO:0034329	BP	GO:0034329	cell junction assembly	361	0.377864	2.14553	1.00E-10	7.13E-09	5.12E-09	3465	tags=36%, list=24%, signal=28%	4035/7094/23654/7205/25/5802/57555/4641/4915/3691/1946/6422/5364/87/6281/28988/78999/2048/9746/23129/375790/7058/1307/261734/6714/2889/4131/51564/123720/79414/9231/27286/22883/8927/64218/8826/23396/10082/79778/2185/5786/1495/613/10580/57493/347/9423/71/84631/1009/1613/55203/151306/56123/54549/10391/5339/64403/4323/60/4204/2017/23136/22871/221935/5566/56940/6712/266727/79983/1981/7070/55209/23363/…
GO:0001525	BP	GO:0001525	angiogenesis	435	0.366553	2.11908	1.00E-10	7.13E-09	5.12E-09	3002	tags=34%, list=21%, signal=28%	10163/302/25/7048/55742/4853/2896/718/6422/4240/5140/5371/6237/8038/3952/5598/4627/57674/2048/23129/7058/4313/301/55810/3690/51564/2064/1893/6050/9146/27286/3953/64218/2316/283/2185/4162/3339/29924/10298/8877/347/80781/4881/4851/23166/10411/71/8751/6899/2263/947/5293/3678/4776/1296/240/5468/2152/493/4323/1464/1890/8742/6461/4204/339123/6464/688/2255/27161/7291/10457/10016/6915/2627/7410/5159/1530…
GO:0015629	CC	GO:0015629	actin cytoskeleton	462	0.364662	2.11798	1.00E-10	7.13E-09	5.12E-09	3095	tags=36%, list=21%, signal=29%	10163/79026/9578/6455/85456/7205/25/55742/91663/4641/4650/6709/23301/3927/558/7791/87/28988/4627/5829/2011/6711/285590/26037/4640/26166/3996/7984/83992/301/6714/89848/130271/9645/1612/55909/822/10095/8826/10398/8936/4854/2316/9743/283/81/79778/1495/5590/794/10580/147179/4644/2934/80725/83706/10634/9051/1265/4921/4645/10411/71/60312/23002/23026/2534/79933/1613/2319/9368/10391/85477/6710/84448/9788…
GO:2000147	BP	GO:2000147	positive regulation of cell motility	461	0.359107	2.08614	1.00E-10	7.13E-09	5.12E-09	3761	tags=40%, list=26%, signal=31%	4035/2260/7205/25/7048/6776/1435/91663/4641/2896/117581/6237/9590/54453/26012/2048/949/4267/6869/5025/83483/5919/150/301/6714/3690/51564/8764/6405/6403/57118/2771/27286/6282/64218/8826/2316/10013/2621/81/2185/4162/3554/2852/5595/6688/3958/85360/83706/8660/3675/8877/4921/8650/4851/1956/9423/71/7074/1613/5293/27086/10371/25777/1729/2152/50507/158747/2268/4323/7499/81704/51157/2255/27161/7291/10457/…
GO:0051272	BP	GO:0051272	positive regulation of cellular component movement	469	0.358224	2.08089	1.00E-10	7.13E-09	5.12E-09	3761	tags=40%, list=26%, signal=31%	4035/2260/7205/25/7048/6776/1435/91663/4641/2896/117581/6237/9590/54453/26012/2048/949/4267/6869/5025/83483/5919/150/301/6714/3690/51564/8764/6405/6403/57118/2771/27286/6282/64218/8826/2316/10013/2621/81/2185/4162/3554/2852/5595/6688/3958/85360/83706/8660/3675/8877/4921/8650/4851/1956/9423/71/7074/1613/5293/27086/10371/25777/1729/9638/2152/50507/158747/2268/4323/7499/81704/51157/487/2255/27161/72…
GO:0040017	BP	GO:0040017	positive regulation of locomotion	473	0.35704	2.08058	1.00E-10	7.13E-09	5.12E-09	3761	tags=40%, list=26%, signal=30%	4035/2260/7205/25/7048/6776/1435/91663/4641/2896/117581/6237/9590/54453/26012/2048/949/4267/6869/5025/83483/5919/150/301/6714/3690/51564/8764/6405/6403/57118/2771/27286/6282/64218/8826/2316/10013/2621/81/2185/4162/3554/2852/5595/6688/3958/85360/83706/8660/3675/8877/4921/8650/4851/1956/9423/71/7074/1613/5293/27086/10371/25777/1729/2152/50507/158747/2268/4323/1954/7499/81704/51157/2255/27161/7291/1…
GO:0030335	BP	GO:0030335	positive regulation of cell migration	444	0.360464	2.07989	1.00E-10	7.13E-09	5.12E-09	3761	tags=40%, list=26%, signal=31%	4035/2260/7205/25/7048/6776/1435/91663/4641/2896/117581/6237/9590/54453/26012/2048/949/4267/5025/83483/5919/150/301/6714/3690/51564/8764/6405/6403/57118/2771/27286/6282/64218/8826/2316/10013/2621/81/2185/4162/3554/2852/5595/6688/3958/85360/83706/8660/3675/8877/4921/8650/4851/1956/71/7074/1613/5293/27086/10371/25777/1729/2152/50507/158747/2268/4323/7499/81704/51157/2255/27161/10457/10016/6546/5159…
GO:0061564	BP	GO:0061564	axon development	393	0.358616	2.05691	1.00E-10	7.13E-09	5.12E-09	3597	tags=39%, list=25%, signal=30%	4035/9253/5792/25987/23654/25/5802/4853/4915/2737/2896/23334/6586/1946/55201/5364/28988/6474/91653/2011/2048/8831/23129/26037/3996/2051/64221/6812/4131/6285/10752/2064/6405/55558/64218/4854/2316/10013/3911/1808/1495/1382/8650/4130/347/2736/8408/4851/9423/29882/7074/2534/84631/1009/2263/8609/5362/10371/9638/29956/10458/26053/2664/1954/9024/60/1947/1627/2017/23162/56963/1268/6277/391/7070/4897/2724…
GO:0050839	MF	GO:0050839	cell adhesion molecule binding	481	0.351547	2.05437	1.00E-10	7.13E-09	5.12E-09	3207	tags=38%, list=22%, signal=31%	10163/975/79026/10397/302/5792/6455/7094/85456/55742/57555/6709/3691/5297/85329/4240/392/1453/7077/8425/3927/3693/5493/87/28988/7106/10516/4627/64787/11273/2011/7148/114990/6711/3054/5331/5025/83874/22837/1307/64221/301/2192/6714/9230/3690/56829/1013/55357/822/6282/3689/8826/4854/2316/1289/3911/81/22801/23085/1495/23367/1192/10298/9973/84033/9294/83706/55898/3675/1265/8650/1956/54862/4478/3684/87…
GO:0018108	BP	GO:0018108	peptidyl-tyrosine phosphorylation	311	0.367264	2.04747	1.00E-10	7.13E-09	5.12E-09	4524	tags=48%, list=31%, signal=34%	2260/975/7301/25/5580/4915/9961/1946/6422/558/9370/7804/3952/2048/960/2051/150/6714/3690/2064/8764/3689/8826/2202/1741/79705/1609/2621/7297/1742/2185/613/5590/409/80725/5595/868/4145/4921/64127/1956/2242/10645/2534/2263/3678/7132/5777/50507/2268/10188/1464/148/84619/1856/4919/6464/9149/2255/56940/2261/3059/5159/7040/7157/972/3480/9181/1196/920/7070/5609/7016/3055/6423/5912/1436/5156/3481/1445/104…
GO:0018212	BP	GO:0018212	peptidyl-tyrosine modification	314	0.365134	2.04356	1.00E-10	7.13E-09	5.12E-09	4524	tags=48%, list=31%, signal=34%	2260/975/7301/25/5580/4915/9961/1946/6422/558/9370/7804/3952/2048/960/2051/150/6714/3690/2064/8764/3689/8826/2202/1741/79705/1609/2621/7297/1742/2185/613/5590/409/80725/5595/868/4145/4921/64127/1956/2242/10645/2534/2263/3678/7132/5777/50507/2268/10188/1464/148/84619/1856/4919/6464/9149/2255/56940/2261/3059/5159/7040/7157/972/3480/9181/1196/920/7070/5609/7016/3055/6423/5912/1436/5156/3481/1445/104…
GO:0045785	BP	GO:0045785	positive regulation of cell adhesion	365	0.358918	2.04039	1.00E-10	7.13E-09	5.12E-09	4214	tags=43%, list=29%, signal=31%	9780/975/7030/25/7048/25930/1435/91663/2737/6422/6237/6281/54518/84868/3952/54453/463/3566/960/57178/10272/1307/301/6714/55679/6541/2064/8764/10076/6403/5970/5105/3689/8826/80381/2316/8943/2185/5590/201294/4811/3675/64127/2736/151887/2534/56477/2199/2319/5777/1842/240/9092/5212/81704/1947/10326/10085/54440/1326/1378/6288/8646/972/6239/1295/920/177/7070/3037/7016/6810/6423/25865/30835/3481/3728/14…
GO:0005096	MF	GO:0005096	GTPase activator activity	422	0.35085	2.02165	1.00E-10	7.13E-09	5.12E-09	3438	tags=39%, list=24%, signal=31%	125058/396/139818/28964/4650/9138/57706/55114/414918/392/5364/3257/7249/8786/116987/25771/54453/64787/8831/26037/26030/23102/9639/83874/25894/3996/7984/29/26000/2889/115703/9826/79735/5866/9828/55803/6002/55357/8826/55738/57449/9743/613/221472/8131/84033/11033/85360/64283/8567/51291/9610/55616/10411/408/9712/4943/55701/7074/152273/23061/153/23550/84079/11069/9909/9855/51195/2664/57572/81704/10681…
GO:0009611	BP	GO:0009611	response to wounding	439	0.349542	2.01508	1.00E-10	7.13E-09	5.12E-09	4546	tags=47%, list=32%, signal=33%	4035/302/5792/25987/7094/7301/7048/5327/710/5802/4853/5580/28964/2737/2896/26509/3691/5467/558/5493/678/3705/4627/2048/960/949/64764/2768/5025/9162/150/301/2192/6714/6812/3690/4131/10752/2064/135228/1606/6403/10398/2316/1289/1609/2621/4162/1495/3680/1192/83706/1265/347/388552/1956/71/114897/2263/947/3678/5777/5339/240/2152/29956/60/1832/23162/23098/57175/60681/2255/5341/56963/89781/83481/10544/21…
GO:0007409	BP	GO:0007409	axonogenesis	354	0.355463	2.00777	1.00E-10	7.13E-09	5.12E-09	3581	tags=39%, list=25%, signal=30%	4035/9253/25987/23654/25/5802/4853/4915/2737/23334/6586/1946/55201/5364/28988/6474/91653/2011/2048/8831/23129/26037/3996/2051/64221/6812/4131/6285/10752/2064/6405/55558/64218/4854/10013/3911/1808/1382/8650/4130/2736/8408/4851/9423/29882/7074/2534/84631/1009/2263/8609/5362/10371/9638/10458/26053/2664/1954/9024/60/1947/1627/2017/56963/6277/391/7070/4897/126147/54538/6585/9723/1002/4858/5880/54910/9…
GO:0031252	CC	GO:0031252	cell leading edge	378	0.348857	1.98887	1.00E-10	7.13E-09	5.12E-09	3555	tags=40%, list=25%, signal=31%	9780/10163/9578/302/26986/7094/25/55742/2564/91663/4641/28964/3691/7431/87/54518/28988/10347/4627/64787/5829/960/5064/6711/23129/6714/3690/6285/130271/5783/822/6282/8826/8936/23396/10013/57449/2185/1495/5590/221472/4644/2195/2852/5311/80725/79971/4810/9051/55616/1956/10411/7074/8844/152273/23550/3678/2319/9368/84168/9788/55917/1729/747/10458/2268/1464/60/81704/1627/51474/2017/57175/23136/5341/205…
GO:0001501	BP	GO:0001501	skeletal system development	426	0.341241	1.97034	1.00E-10	7.13E-09	5.12E-09	4299	tags=43%, list=30%, signal=31%	2260/10163/6497/302/25987/56603/7048/9742/4853/2121/4054/2737/6422/7059/5364/6660/6474/5950/9968/6949/3952/4188/960/285590/64131/64764/80169/4313/6714/29123/2734/6261/1893/2202/5310/4041/79705/2648/124565/5595/5600/25902/81031/2033/2736/5549/1009/6899/116039/2263/27086/85477/5777/29887/171023/2268/4323/4209/1954/25946/649/338773/133308/7703/7291/2261/8646/7040/2247/7157/7305/7076/1278/4256/4015/2…
GO:0007015	BP	GO:0007015	actin filament organization	389	0.341843	1.95396	1.00E-10	7.13E-09	5.12E-09	3747	tags=39%, list=26%, signal=29%	10163/25/91663/5580/4641/6709/6422/3693/7791/87/6281/28988/5829/6711/9639/4640/7984/6714/89848/123720/130271/10174/9645/3092/54961/55909/822/10095/8936/2316/80115/10278/283/79778/2185/1495/10580/4644/2195/2934/57553/10634/9051/84327/4645/55616/10411/71/408/79933/253980/10391/85477/6710/9788/11135/1729/5339/50507/10458/23406/1627/116985/51474/2017/57175/4647/5341/4642/2006/6712/55930/57619/3059/39…
GO:0030695	MF	GO:0030695	GTPase regulator activity	447	0.337264	1.94653	1.00E-10	7.13E-09	5.12E-09	3438	tags=38%, list=24%, signal=30%	125058/396/139818/28964/4650/9138/57706/55114/414918/392/5364/3257/7249/8786/116987/25771/54453/64787/8831/26037/26030/23102/9639/83874/25894/3996/7984/29/26000/2889/115703/9826/79735/5866/9828/55803/6002/55357/8826/55738/57449/9743/613/221472/8131/84033/11033/85360/64283/8567/51291/9610/55616/10411/408/9712/4943/55701/7074/152273/23061/153/23550/84079/11069/9909/9855/51195/10188/2664/57572/81704…
GO:0060589	MF	GO:0060589	nucleoside-triphosphatase regulator activity	447	0.337264	1.94653	1.00E-10	7.13E-09	5.12E-09	3438	tags=38%, list=24%, signal=30%	125058/396/139818/28964/4650/9138/57706/55114/414918/392/5364/3257/7249/8786/116987/25771/54453/64787/8831/26037/26030/23102/9639/83874/25894/3996/7984/29/26000/2889/115703/9826/79735/5866/9828/55803/6002/55357/8826/55738/57449/9743/613/221472/8131/84033/11033/85360/64283/8567/51291/9610/55616/10411/408/9712/4943/55701/7074/152273/23061/153/23550/84079/11069/9909/9855/51195/10188/2664/57572/81704…
GO:0043410	BP	GO:0043410	positive regulation of MAPK cascade	381	0.340613	1.94332	1.00E-10	7.13E-09	5.12E-09	4400	tags=46%, list=31%, signal=33%	4035/2260/975/25/4853/4915/7077/4615/3487/152831/84868/9590/3952/10347/960/6358/7984/150/6714/50488/8737/2064/10174/8312/2771/4055/8826/7786/2621/2185/5590/221472/409/2852/5595/4889/84231/1857/6688/8877/60370/8567/64127/4851/1956/408/7074/8844/114897/4296/6899/2263/151306/7187/10371/3489/338557/64170/1464/148/9258/1856/4919/6464/23162/5320/2255/4616/56940/10457/2261/5159/153090/7040/2247/23533/97…
GO:0050865	BP	GO:0050865	regulation of cell activation	463	0.326245	1.89355	1.00E-10	7.13E-09	5.12E-09	4305	tags=42%, list=30%, signal=31%	975/6778/7301/56603/25/7048/5580/2737/2896/6422/558/678/4615/84868/3952/3566/2048/57178/301/6714/1050/6812/6541/2064/8764/6403/63925/9231/5105/3689/80381/8943/1840/2621/2648/5590/2852/201294/868/3916/6688/3958/8660/8877/388552/64127/2736/2242/8379/3684/2534/114897/2319/5777/84695/9092/2268/4323/81704/1947/10326/9258/5320/54440/1326/2255/5341/1378/1268/10457/6813/5159/7040/7305/972/9479/1209/11035…
GO:0048667	BP	GO:0048667	cell morphogenesis involved in neuron differentiation	464	0.322247	1.87025	1.00E-10	7.13E-09	5.12E-09	3584	tags=37%, list=25%, signal=28%	4035/9253/25987/23654/25/5802/4853/4915/2737/23334/6586/1946/55201/5364/28988/7804/6474/1523/91653/26012/2011/2048/8831/23129/26037/3996/2051/64221/50488/6812/115703/4131/6285/10752/2064/473/1952/6405/55558/64218/4854/10013/85451/3911/1742/1808/26115/80725/8499/1382/8650/4130/2736/8408/4851/9423/29882/7074/2534/84631/1009/2263/84079/4776/8609/5362/10371/9368/9638/10458/26053/816/2664/1954/9024/60…
GO:0006457	BP	GO:0006457	protein folding	177	-0.436859	-2.26353	1.37E-10	9.69E-09	6.96E-09	3611	tags=49%, list=25%, signal=37%	5082/22926/3326/54557/285755/3337/81572/9526/1047/22824/79031/2288/4880/10465/2286/10598/821/54431/9532/10961/81562/131474/6782/5202/6767/11140/5204/23071/957/100885848/134492/5201/26973/10190/55664/3301/51398/5824/5481/51645/7203/6902/53938/573/5480/10575/51726/9093/10049/4802/9360/27000/10694/1457/908/134266/5611/10471/10283/9530/120526/10105/134218/7265/3312/55768/548645/10574/3336/3313/7266/5…
GO:0006897	BP	GO:0006897	endocytosis	483	0.316887	1.85067	1.41E-10	9.88E-09	7.10E-09	3939	tags=40%, list=27%, signal=30%	4035/10163/975/302/30846/6455/161/25/7048/26020/57555/219931/57706/718/257364/160/23301/6623/4240/286133/558/9370/6844/7249/28988/7804/1759/2719/54453/2580/10347/4627/20/949/1191/25999/124930/6714/3690/8906/3092/55909/143458/3689/8936/4041/23396/55738/10868/284297/1609/23048/1742/1808/91179/51435/409/112755/2934/3339/5595/29924/90678/3958/3959/9051/8877/8650/6614/9610/23166/71/408/338692/3684/145…
GO:0005911	CC	GO:0005911	cell-cell junction	419	0.334091	1.92376	1.51E-10	1.05E-08	7.53E-09	3066	tags=33%, list=21%, signal=27%	10163/79026/9578/10397/302/7094/85456/54587/79827/91663/5580/55114/7791/5493/87/4627/5829/8189/55691/93643/261734/301/55679/3690/3801/595/10076/23037/9231/220296/6282/8826/23396/1741/2316/80115/57449/79778/1495/5590/794/10580/2195/5311/2196/57493/26872/10298/84033/4810/1265/57863/4851/71/144100/7074/8751/1009/3678/64065/2319/10256/5777/11135/64403/10458/10188/60/1627/1832/117583/23136/29964/83481…
GO:0030863	CC	GO:0030863	cortical cytoskeleton	102	0.514263	2.45495	1.57E-10	1.08E-08	7.77E-09	2676	tags=43%, list=19%, signal=35%	91663/6709/3927/87/28988/4627/26012/6711/4640/3996/4926/89848/130271/8927/2316/81/1742/23085/794/2934/9783/10411/2319/6710/60/23406/1627/2017/10296/6712/57619/3059/5579/80306/10487/27445/3993/51429/357/6513/11034/11151/134549/800
GO:0005178	MF	GO:0005178	integrin binding	124	0.481527	2.37382	1.73E-10	1.17E-08	8.44E-09	3728	tags=52%, list=26%, signal=39%	975/7094/3691/85329/4240/7077/8425/3693/87/7106/10516/4627/7148/1307/2192/6714/3690/3689/1289/3911/81/9294/83706/3675/1956/3684/8751/11188/1842/4323/10085/10457/2247/7070/6423/7450/3936/7057/977/3481/3964/2335/3687/255743/83660/11093/3913/1525/3909/11117/2246/7087/2013/7045/3611/83700/4067/2200/9270/6850/5034/1311/50848/3383/11096
GO:0000502	CC	GO:0000502	proteasome complex	58	-0.616941	-2.67818	2.48E-10	1.68E-08	1.20E-08	3422	tags=67%, list=24%, signal=51%	5704/197131/5887/5716/5721/9491/5700/5684/5714/7415/5702/29979/5710/5683/5707/5713/5719/9352/5720/3416/5692/5718/5688/51377/5706/5689/5693/5691/5682/5686/5701/5694/5695/7337/5685/9690/10213/23198/9861
GO:1905369	CC	GO:1905369	endopeptidase complex	64	-0.599227	-2.66211	2.69E-10	1.80E-08	1.29E-08	3422	tags=66%, list=24%, signal=50%	5704/197131/5887/5716/27429/5721/128869/9491/5700/5684/5714/7415/5702/29979/5710/5683/5707/5713/5719/9352/5720/3416/5692/5718/5688/51377/5706/5689/5693/5691/5682/5686/5701/5694/5695/7337/5685/9690/10213/10026/23198/9861
GO:0031304	CC	GO:0031304	intrinsic component of mitochondrial inner membrane	50	-0.644631	-2.69593	2.73E-10	1.80E-08	1.29E-08	2636	tags=64%, list=18%, signal=52%	790955/25813/6341/100131801/79714/94081/55744/10989/10245/80775/2110/400916/119559/5018/285521/63933/79135/27235/10939/51660/3313/100287932/79944/5250/27069/25874/10440/345778/10651/28958/54927/1353
GO:0031305	CC	GO:0031305	integral component of mitochondrial inner membrane	50	-0.644631	-2.69593	2.73E-10	1.80E-08	1.29E-08	2636	tags=64%, list=18%, signal=52%	790955/25813/6341/100131801/79714/94081/55744/10989/10245/80775/2110/400916/119559/5018/285521/63933/79135/27235/10939/51660/3313/100287932/79944/5250/27069/25874/10440/345778/10651/28958/54927/1353
GO:0008033	BP	GO:0008033	tRNA processing	116	-0.495466	-2.41827	2.91E-10	1.89E-08	1.36E-08	3253	tags=45%, list=23%, signal=35%	3028/23536/6741/221078/285381/83707/80745/54859/54888/339487/8270/54920/11062/150962/10556/8846/10667/55623/83480/55006/81605/51728/339175/55039/11157/54802/79828/51605/60487/23587/285605/127253/26610/10248/10775/123263/138716/54901/91801/81627/64172/25821/11102/55140/2926/25917/116461/51493/142940/54931/1653/51002
GO:1905368	CC	GO:1905368	peptidase complex	92	-0.532495	-2.47469	3.01E-10	1.94E-08	1.40E-08	3422	tags=60%, list=24%, signal=46%	5704/6883/197131/27097/5887/5716/27429/5721/128869/9491/55578/5700/5684/5714/7415/5702/29979/5710/5683/5707/5713/23478/5719/9352/8850/5720/3416/5692/9913/5718/5688/28972/51377/5706/5689/90701/5693/5691/5682/10939/5686/5701/5694/5695/7337/5685/9690/10213/10026/117143/23198/56943/6880/9861/60559
GO:0042273	BP	GO:0042273	ribosomal large subunit biogenesis	67	-0.587249	-2.60709	3.44E-10	2.20E-08	1.58E-08	3688	tags=67%, list=26%, signal=50%	54680/84154/84365/6130/23195/23212/10969/6147/51388/6169/51491/9326/4736/9045/90441/6129/11224/8886/285855/6154/6152/55794/55651/26156/6128/55003/115416/51018/55299/55052/80135/84549/4869/23560/2971/6135/55027/6125/51121/6165/51187/10412/55759/22868/65008
GO:0005938	CC	GO:0005938	cell cortex	271	0.372894	2.05774	3.61E-10	2.30E-08	1.65E-08	2863	tags=32%, list=20%, signal=27%	302/23187/91663/4650/6709/3927/87/28988/9590/4627/5829/26012/752/6711/4640/3996/4926/83992/89848/130271/6261/8927/10398/2316/9743/81/23048/1742/2185/23085/5590/794/5311/2934/9783/57553/57710/4645/9936/10411/1778/2263/2319/10256/85477/6710/2317/60/23406/1627/2017/4647/10296/117583/4642/6712/57619/3059/391/1397/5579/9854/84501/23233/80306/26086/5880/9595/10487/27445/3993/6786/51429/357/6513/11034/1…
GO:0005758	CC	GO:0005758	mitochondrial intermembrane space	75	-0.559103	-2.52986	3.67E-10	2.31E-08	1.66E-08	3340	tags=59%, list=23%, signal=45%	23568/6821/204/27429/26520/26519/10367/25996/4077/51287/26517/2628/131474/1371/84269/2671/65260/10989/84300/23408/400916/57486/221154/6647/26521/1678/4713/51142/10063/30968/4702/9131/4719/79145/388753/11315/87178/51499/100287932/57019/10456/54205/4725/4976
GO:0001667	BP	GO:0001667	ameboidal-type cell migration	357	0.344452	1.94858	4.88E-10	3.05E-08	2.19E-08	3429	tags=38%, list=24%, signal=29%	2260/10163/25/7048/25930/6776/2896/3691/85329/5467/5371/6237/9590/2719/54453/4627/5829/949/23129/2768/5025/301/6714/3690/51564/6405/27286/64218/4041/10013/57449/3911/2185/2196/85360/3675/4921/4851/6899/5293/27086/10371/25959/5339/5468/493/1954/8742/1947/4204/51157/7026/57175/2255/27161/83481/7291/10016/6915/6546/153090/7040/2247/130399/7076/55198/6239/3037/55920/7016/1906/9839/25865/9723/7057/152…
GO:0051082	MF	GO:0051082	unfolded protein binding	100	-0.507126	-2.41657	5.69E-10	3.52E-08	2.53E-08	2420	tags=43%, list=17%, signal=36%	6782/5202/6767/11140/5204/134492/100131801/5201/55664/3301/7203/10575/51726/9093/10049/4676/10694/908/134266/10471/4869/10939/55027/7265/3312/27248/10574/3336/3313/51182/5203/3329/22948/8195/10294/9804/7411/80273/10576/6950/51103/3998/10845
GO:1901888	BP	GO:1901888	regulation of cell junction assembly	175	0.417333	2.17233	6.43E-10	3.95E-08	2.84E-08	3215	tags=38%, list=22%, signal=30%	4035/25/5802/57555/4641/4915/1946/6422/6281/78999/2048/9746/375790/7058/1307/261734/6714/2889/79414/9231/27286/22883/64218/8826/10082/5786/347/9423/71/84631/1613/151306/4323/22871/5566/56940/266727/1981/7070/55209/57662/55920/6585/7057/11170/10160/869/2045/1969/4916/9647/5795/64084/54674/84628/7414/6092/51057/2047/29904/347902/54361/23603/84189/10507/94030/9448
GO:1990542	BP	GO:1990542	mitochondrial transmembrane transport	79	-0.553917	-2.52657	6.78E-10	4.13E-08	2.97E-08	2476	tags=52%, list=17%, signal=43%	7263/54977/131474/788/89874/55186/10166/84134/94081/140823/10245/286097/54543/29103/119559/221154/134266/63933/22/30968/10939/9131/29074/8604/51660/87178/100287932/92609/3329/5250/291/25874/10440/29090/81034/131118/9804/80273/57380/4976/7416
GO:0010498	BP	GO:0010498	proteasomal protein catabolic process	451	-0.325331	-1.87042	7.82E-10	4.73E-08	3.40E-08	3609	tags=40%, list=25%, signal=31%	5516/7328/3326/54557/10973/84301/10425/54467/122773/9709/6502/5704/197131/23321/9781/22933/8945/5887/5716/1047/246184/57531/282679/80267/55432/51283/5721/7326/160418/1499/23607/10952/57520/9491/51009/54994/5700/64795/5684/8975/26270/821/5714/54431/11160/9532/7415/11345/5702/29979/23411/51433/26268/8667/11337/5710/8697/26263/27252/80344/51136/9655/5683/10513/7327/1642/3093/23376/5707/7320/5713/930…
GO:0070372	BP	GO:0070372	regulation of ERK1 and ERK2 cascade	232	0.383652	2.07048	9.57E-10	5.69E-08	4.09E-08	3726	tags=43%, list=26%, signal=32%	4035/25/4853/7078/9370/6237/84868/9590/10347/2048/960/6358/2192/6714/2064/1846/2771/55885/7786/2621/2185/5590/409/2852/5595/4889/84231/64127/4851/1956/408/7074/2263/151306/399473/9368/5777/338557/1843/65268/64170/148/9258/6464/5320/2255/10457/2261/5159/153090/7040/2247/972/920/177/5609/25865/1436/152007/5156/1445/374403/7534/2335/255743/8685/2045/1969/650/27202/10268/140885/728/388121/29108/22216…
GO:0042060	BP	GO:0042060	wound healing	340	0.346473	1.95205	9.49E-10	5.69E-08	4.09E-08	4694	tags=49%, list=33%, signal=34%	302/25987/7094/7301/7048/5327/710/4853/5580/2737/26509/5467/558/5493/3705/4627/2048/960/949/2768/9162/150/301/2192/6714/6812/3690/2064/135228/1606/6403/10398/2316/1289/1609/2621/4162/3680/1192/83706/1265/388552/1956/71/114897/2263/947/3678/5777/5339/240/2152/60/1832/57175/60681/2255/5341/89781/83481/10544/2125/6915/6288/7410/5159/8291/7040/2247/7076/3848/10631/23513/4015/6239/308/1277/5054/1906/7…
GO:0002694	BP	GO:0002694	regulation of leukocyte activation	427	0.32148	1.85445	9.86E-10	5.82E-08	4.18E-08	4305	tags=42%, list=30%, signal=30%	975/6778/7301/56603/25/7048/2737/2896/6422/558/678/4615/84868/3952/3566/2048/57178/301/6714/1050/6812/6541/2064/8764/63925/9231/5105/3689/80381/8943/1840/2621/2648/5590/2852/201294/868/3916/6688/3958/8660/8877/388552/64127/2736/2242/8379/3684/2534/2319/5777/84695/9092/2268/4323/81704/1947/10326/9258/5320/54440/1326/2255/1378/1268/10457/6813/7040/7305/972/9479/1209/11035/23513/920/3727/7805/339390…
GO:0005788	CC	GO:0005788	endoplasmic reticulum lumen	253	0.369624	2.02154	1.01E-09	5.91E-08	4.25E-08	3805	tags=43%, list=26%, signal=32%	10618/79188/54587/710/1435/718/4240/5589/3487/10695/2719/1356/1191/7466/55741/1291/10272/23193/1307/410/1292/10418/57104/1289/51246/2621/91851/5595/25870/1303/5768/80781/8985/64714/57333/1296/57719/493869/81619/84570/79709/51148/339123/60681/7076/8635/1278/10954/1295/920/1277/54507/3488/1906/80020/7057/6383/1462/23753/2335/50509/11167/334/8720/8729/23555/1066/5479/3309/3371/1605/11093/11173/3913/…
GO:0043021	MF	GO:0043021	ribonucleoprotein complex binding	134	-0.453519	-2.26664	1.04E-09	6.04E-08	4.34E-08	3244	tags=46%, list=23%, signal=36%	54499/3921/55364/1654/10952/10465/51009/7374/9793/1975/11052/1660/6185/51204/127933/6059/6632/6628/92399/5499/25929/51068/54505/26135/80315/27000/9728/83737/115416/9147/55037/2146/5018/84295/80155/2107/4869/29789/10196/22849/6633/6637/11171/219402/6729/6629/1965/23107/26046/92609/60558/55759/6631/10430/27335/83939/57003/708/4528/253943/6726
GO:0050808	BP	GO:0050808	synapse organization	371	0.338026	1.92625	1.07E-09	6.19E-08	4.45E-08	3229	tags=34%, list=22%, signal=27%	10163/10397/5792/23654/25/5802/57555/4915/718/6623/5364/87/28988/78999/7804/56850/2048/8831/5064/9746/23129/26037/375790/8536/7058/83992/115703/4131/2064/6405/79414/9231/27286/22883/8927/64218/8936/1741/2316/10013/10082/85461/1742/23085/26115/80725/8499/3675/9423/71/29882/56097/7074/3684/2534/84631/55203/56123/54549/4776/10458/816/60/4204/1627/2017/22866/5098/22871/221935/55638/6712/266727/153090…
GO:0070371	BP	GO:0070371	ERK1 and ERK2 cascade	249	0.374185	2.04651	1.24E-09	7.12E-08	5.12E-08	3726	tags=42%, list=26%, signal=32%	4035/25/4853/7078/9370/678/6237/84868/9590/10347/2048/960/6358/2192/6714/2064/1846/2771/55885/7786/2621/2185/5590/409/2852/5595/4889/84231/64127/4851/1956/408/7074/4609/2263/151306/399473/9368/5777/338557/1843/65268/64170/148/9258/6464/5320/2255/10457/2261/5159/153090/7040/2247/972/920/177/5609/25865/1436/152007/5156/1445/374403/7534/2335/255743/8685/2045/1969/650/27202/10268/140885/728/7018/3881…
GO:0030864	CC	GO:0030864	cortical actin cytoskeleton	74	0.549716	2.46348	1.29E-09	7.31E-08	5.25E-08	2980	tags=50%, list=21%, signal=40%	91663/6709/3927/87/28988/4627/6711/4640/3996/89848/130271/81/794/2934/10411/2319/6710/23406/1627/2017/10296/6712/57619/3059/5579/80306/10487/3993/51429/357/6513/11034/11151/134549/800/25924/1915
GO:0006413	BP	GO:0006413	translational initiation	110	-0.490483	-2.35884	1.34E-09	7.53E-08	5.41E-08	3202	tags=52%, list=22%, signal=41%	7812/55364/8669/1654/6193/1968/10987/8661/1978/8664/1975/8667/5436/8846/22916/10605/6218/1974/127933/8892/6059/4686/6198/468/5499/8893/51386/51441/4690/400961/7175/54505/6188/6189/28985/8668/5611/123263/4869/1977/8894/219402/1965/10959/1983/8872/1964/9086/3646/27335/10480/83939/8891/4528/253943/1653/8562
GO:0005751	CC	GO:0005751	mitochondrial respiratory chain complex IV	18	-0.835045	-2.70439	1.36E-09	7.62E-08	5.47E-08	1470	tags=72%, list=10%, signal=65%	1327/1339/9377/1346/1329/7386/1347/7385/1350/1351/4697/9167/1345
GO:0045765	BP	GO:0045765	regulation of angiogenesis	233	0.378954	2.04388	1.41E-09	7.81E-08	5.61E-08	2987	tags=35%, list=21%, signal=28%	25/7048/2896/718/6422/5140/5371/6237/8038/3952/5598/23129/7058/55810/2064/1893/6050/9146/64218/2185/3339/29924/10298/8877/4881/23166/10411/947/5293/3678/240/5468/2152/493/8742/4204/339123/27161/7291/10457/10016/6915/2627/153090/2247/3848/5579/2022/694/5054/6423/25865/9723/7057/3728/3687/2296/5740/1969/1545/22846/133/5335/5168/6786/728/147372/22905/388/11117/2246/4846/727/6833/64102/51378/2013/232…
GO:0050804	BP	GO:0050804	modulation of chemical synaptic transmission	352	0.335543	1.88953	1.51E-09	8.35E-08	6.00E-08	3470	tags=34%, list=24%, signal=26%	6455/25/5802/57555/3710/28964/4915/8398/6623/23467/9370/6844/7804/9590/1759/26012/2048/8831/5577/9746/26037/29/9162/150/6714/6812/4131/6285/2771/22883/1742/2185/5786/2648/22839/23085/613/5590/794/409/2852/112755/9783/4889/8499/9294/4130/1956/112476/23373/29882/2534/1009/253980/4776/41/11188/10458/816/7349/148/4204/1627/57616/6857/22871/1268/5566/55638/23413/2901/7305/9187/5579/177/2894/6810/14073…
GO:0099177	BP	GO:0099177	regulation of trans-synaptic signaling	353	0.333662	1.88271	2.49E-09	1.36E-07	9.79E-08	3470	tags=34%, list=24%, signal=26%	6455/25/5802/57555/3710/28964/4915/8398/6623/23467/9370/6844/7804/9590/1759/26012/2048/8831/5577/9746/26037/29/9162/150/6714/6812/4131/6285/2771/22883/1742/2185/5786/2648/22839/23085/613/5590/794/409/2852/112755/9783/4889/8499/9294/4130/1956/112476/23373/29882/2534/1009/253980/4776/41/11188/10458/816/7349/148/4204/1627/57616/6857/22871/1268/5566/55638/23413/2901/7305/9187/5579/177/2894/6810/14073…
GO:0007162	BP	GO:0007162	negative regulation of cell adhesion	236	0.381942	2.07226	2.81E-09	1.53E-07	1.10E-07	4176	tags=46%, list=29%, signal=33%	4035/23654/25/396/91663/5580/2737/80709/1946/5364/5140/9370/84868/5598/3566/2048/23129/301/2192/6714/4582/2064/8764/9231/55558/1840/81/868/6688/3958/347/4851/8379/8751/114897/56477/5362/10391/5777/340485/84695/1843/4323/1378/53827/56940/10457/7040/972/10631/23513/7805/1277/339390/55920/2615/5054/27242/9723/7057/11170/91584/182/5365/1545/650/84959/6904/9647/654/4070/3371/10288/604/3071/10859/864/8…
GO:0031253	CC	GO:0031253	cell projection membrane	283	0.355112	1.97121	2.98E-09	1.61E-07	1.16E-07	4253	tags=43%, list=30%, signal=31%	9780/7094/54587/2782/10227/2121/2564/4641/109/10347/64787/960/949/5064/6711/23129/2768/6714/3690/132884/5310/23396/221472/2852/5311/79971/79901/3675/1956/4478/7074/8844/152273/23550/482/3678/9368/23288/6573/84168/23428/1729/150696/747/338557/2268/1464/81704/51474/23136/5341/4642/91147/9181/55198/79867/7070/50807/6810/3936/84958/6337/11170/374403/6519/5745/1785/1969/5727/3775/54869/8029/491/29993/…
GO:0022604	BP	GO:0022604	regulation of cell morphogenesis	278	0.35587	1.96832	3.31E-09	1.78E-07	1.28E-07	3699	tags=44%, list=26%, signal=33%	161176/23654/25/55742/396/91663/1946/283149/5364/6281/28988/7804/1523/4627/2011/752/960/5064/23129/57154/301/2192/6714/55679/6285/55558/57194/3689/64218/2316/81/1742/2185/221472/201294/1857/2242/29882/4343/4478/7074/152273/2534/1613/84079/5362/9368/11135/1729/10458/816/2268/7694/1627/1856/116985/6857/57175/23136/3679/57619/391/10631/6239/54751/23363/3037/1902/55920/7016/89846/57699/3055/9723/1436…
GO:0043161	BP	GO:0043161	proteasome-mediated ubiquitin-dependent protein catabolic process	382	-0.332025	-1.87439	3.51E-09	1.87E-07	1.34E-07	3609	tags=40%, list=25%, signal=31%	5516/7328/3326/54557/10973/10425/54467/122773/9709/6502/5704/197131/23321/9781/22933/8945/5887/5716/1047/246184/57531/80267/55432/51283/7326/1499/23607/10952/57520/9491/51009/54994/5700/64795/26270/821/5714/54431/11160/7415/5702/29979/23411/51433/26268/8667/11337/5710/8697/26263/27252/80344/9655/5683/10513/7327/1642/3093/23376/5707/7320/5713/1649/26224/819/4189/6790/6478/6500/51322/122809/64839/1…
GO:0006397	BP	GO:0006397	mRNA processing	426	-0.321626	-1.83666	3.62E-09	1.92E-07	1.38E-07	3220	tags=38%, list=22%, signal=30%	201626/79833/84844/22913/25949/22944/51340/10179/54033/26995/6733/10465/10150/9444/9589/8621/6936/904/9513/10656/27316/221662/51585/10569/84530/9584/285367/9879/22827/11052/51634/140890/23028/51691/4654/10713/25804/9410/22938/1660/55544/1665/22916/22803/3187/7737/6427/58517/3550/6635/55285/123169/2483/8487/8087/5511/25888/64895/51319/3181/64062/8161/170506/4686/11017/6632/9238/79622/6628/11157/11…
GO:1901342	BP	GO:1901342	regulation of vasculature development	237	0.373778	2.03177	3.73E-09	1.96E-07	1.41E-07	2987	tags=34%, list=21%, signal=28%	25/7048/2896/718/6422/5140/5371/6237/8038/3952/5598/23129/7058/55810/2064/1893/6050/9146/64218/2185/3339/29924/10298/8877/4881/23166/10411/947/5293/3678/240/5468/2152/493/8742/4204/339123/27161/7291/10457/10016/6915/2627/153090/2247/3848/5579/2022/694/5054/6423/25865/9723/7057/3728/3687/2296/5740/1969/1545/22846/133/5335/5168/6786/728/147372/22905/388/11117/2246/4846/727/6833/64102/51378/2013/232…
GO:0043087	BP	GO:0043087	regulation of GTPase activity	299	0.350878	1.95757	3.85E-09	2.01E-07	1.44E-07	3938	tags=44%, list=27%, signal=33%	125058/23654/139818/4915/57706/1946/6422/5364/7249/6281/25771/8831/23129/26037/375790/23102/9639/83874/6358/7984/29/26000/2889/79735/2064/55803/55357/55558/8826/2185/613/221472/409/868/1857/11033/85360/51291/55616/10411/408/9712/4943/7074/152273/23061/153/5362/150696/81704/10681/1856/116985/2775/64333/22821/56963/50861/9905/7410/153090/201176/391/23513/8853/7070/55920/26086/89846/50807/27352/2309…
GO:0007416	BP	GO:0007416	synapse assembly	150	0.426746	2.15787	4.17E-09	2.16E-07	1.55E-07	3177	tags=38%, list=22%, signal=30%	23654/5802/57555/4915/5364/28988/78999/2048/9746/23129/375790/7058/4131/79414/9231/27286/22883/8927/64218/10082/9423/84631/55203/56123/54549/4204/22871/221935/6712/266727/1981/55209/23363/4897/57717/6585/10160/869/27445/2045/56122/4916/6386/64084/54674/84628/6092/2047/29904/64101/5457/347902/2823/9379/84189/10507/94030
GO:0019838	MF	GO:0019838	growth factor binding	123	0.462816	2.27961	4.95E-09	2.55E-07	1.83E-07	2746	tags=45%, list=19%, signal=37%	2260/25987/7048/4054/4915/3691/8425/3487/152831/114990/1291/3690/2734/2064/135228/27286/5654/4053/1289/3554/7837/1956/51232/2263/3489/1843/6464/5045/2261/5159/130399/3480/1278/2022/9180/3561/1277/2615/94031/7049/3488/7057/5156/91/83888/2045/1969/4916/6386/375387/4804/64285/6272/8828/124857
GO:0050727	BP	GO:0050727	regulation of inflammatory response	274	0.355203	1.95758	5.49E-09	2.80E-07	2.01E-07	5052	tags=54%, list=35%, signal=36%	975/7301/5580/28964/2896/718/80709/5467/284207/7791/9370/4615/5598/22904/23476/301/6714/1050/23765/8737/9536/5970/4907/5138/3554/2678/2852/4889/1773/8877/64127/1956/4363/5733/2534/3661/27086/7132/11343/240/5468/747/5603/338557/2268/9258/22861/5320/5045/1268/6288/3603/3848/9180/54/2167/177/26090/3055/5054/5740/7538/241/27347/5335/140885/604/2629/8530/58189/101/8717/64838/29108/29102/26471/2867/810…
GO:0051046	BP	GO:0051046	regulation of secretion	480	0.302033	1.76423	5.76E-09	2.92E-07	2.10E-07	3230	tags=32%, list=22%, signal=26%	4035/25930/57555/219931/28964/8398/1946/6422/6623/5467/6934/9370/6844/65220/5106/5950/51092/3952/3566/23178/55691/5025/3996/150/111/301/1393/6812/10312/9536/9727/2771/9146/4826/3689/26056/7351/4041/83849/283/5715/2852/112755/80725/9783/4889/201294/3916/6688/8499/79971/8660/4881/23400/4851/1956/2242/9545/4828/5733/7074/8912/3684/114897/23275/1588/8609/9368/85477/11069/7132/41/338442/240/338557/226…
GO:0030055	CC	GO:0030055	cell-substrate junction	411	0.319726	1.8351	6.48E-09	3.27E-07	2.35E-07	2427	tags=31%, list=17%, signal=26%	4035/975/79026/26986/7094/7205/55742/28964/3691/7431/5297/3927/3693/7145/7791/87/6237/54518/7106/9590/2580/4627/5829/960/4267/8675/2768/301/6714/55679/3690/6522/10174/726/3689/10095/7089/8826/8936/23396/2316/10278/2783/81/22801/2185/5786/91179/4162/1495/79038/10580/2195/2934/3339/5595/23371/10298/83706/4810/3675/84964/1265/4921/8650/55616/1956/2242/71/60312/6730/4478/79969/5094/3678/2319/10391/11…
GO:0000959	BP	GO:0000959	mitochondrial RNA metabolic process	45	-0.630191	-2.57669	6.87E-09	3.44E-07	2.47E-07	3491	tags=64%, list=24%, signal=49%	6182/80222/201626/3028/5562/79736/80298/10922/55006/7978/10352/9238/54802/51106/400916/79675/51067/6832/60493/25821/2926/87178/22868/79072/10128/81892/64216/7019/54931
GO:0017004	BP	GO:0017004	cytochrome complex assembly	34	-0.688972	-2.64378	6.96E-09	3.46E-07	2.49E-07	3926	tags=88%, list=27%, signal=64%	6834/51241/84987/90639/617/728568/9997/1355/790955/51287/116228/6341/51204/100131801/493753/55744/55245/84300/90624/5018/285521/1352/10063/3052/388753/54902/7386/29090/79072/28958
GO:0002250	BP	GO:0002250	adaptive immune response	335	0.334033	1.876	7.12E-09	3.52E-07	2.53E-07	5311	tags=50%, list=37%, signal=33%	975/6778/7030/710/5580/718/51279/716/715/28988/4615/84868/3566/1191/301/4791/23765/10312/81622/8764/924/64218/2185/3554/3140/5590/201294/64127/4851/10411/2534/3903/5293/729/11069/5777/84695/730/64170/54440/10068/1378/113/7040/972/11035/5579/920/339390/177/2794/64005/27242/25865/30835/54795/1445/563/8631/182/23108/57192/925/10990/10288/604/3071/127544/29108/6830/713/5321/115650/714/10859/196/727/2…
GO:0005925	CC	GO:0005925	focal adhesion	405	0.31917	1.83315	7.22E-09	3.54E-07	2.55E-07	2427	tags=31%, list=17%, signal=26%	4035/975/79026/26986/7094/7205/55742/28964/3691/7431/5297/3927/3693/7145/7791/87/6237/54518/7106/9590/2580/4627/5829/960/4267/8675/2768/301/6714/55679/3690/6522/10174/726/3689/10095/7089/8826/8936/23396/2316/10278/2783/81/22801/2185/5786/91179/4162/1495/79038/10580/2195/2934/3339/5595/23371/10298/4810/3675/84964/1265/4921/8650/55616/1956/2242/71/60312/6730/4478/79969/5094/3678/2319/10391/11135/53…
GO:0002521	BP	GO:0002521	leukocyte differentiation	447	0.308056	1.77795	8.89E-09	4.34E-07	3.12E-07	4242	tags=40%, list=29%, signal=29%	975/6778/302/7030/7301/56603/25/7048/1435/4853/139818/2737/6422/1316/558/9370/678/6237/3952/2719/22904/4627/3566/57178/10272/301/6714/1050/8737/10312/54856/2064/135228/3955/3953/5105/4055/64218/10945/8943/10401/79705/1840/2621/2185/2648/3140/5590/6688/2033/2736/5153/2242/4609/84447/5293/51341/27086/55846/5777/5468/2194/84695/29887/9092/9855/4323/54440/1378/133308/56262/3059/7040/7157/7305/972/120…
GO:0090287	BP	GO:0090287	regulation of cellular response to growth factor stimulus	240	0.361345	1.97284	9.37E-09	4.54E-07	3.26E-07	3514	tags=40%, list=24%, signal=31%	2260/6497/25/4853/4641/6422/283149/8425/2719/1387/114990/57154/10272/4926/3690/2734/135228/9146/5654/8936/91851/1149/4681/81031/2033/3675/63893/4851/51232/399473/51341/3678/63976/5468/493/23090/93649/221496/2255/56963/7041/10016/8646/153090/7040/2247/7157/348093/4015/5579/2022/94031/7049/6423/9839/25865/7057/7498/255743/11167/1785/650/3309/2201/6386/26524/375387/147372/4804/22905/375567/11117/124…
GO:0140098	MF	GO:0140098	catalytic activity, acting on RNA	324	-0.342453	-1.89669	9.87E-09	4.75E-07	3.42E-07	3118	tags=35%, list=22%, signal=28%	2237/221078/23395/10622/1654/192669/90806/57038/5393/246243/54512/83707/23405/80745/9188/10569/56915/25996/9879/54888/92935/5436/10621/54920/11062/150962/1660/10556/29081/8846/79665/1665/8653/10667/22803/1974/83594/22894/83480/55006/10352/79009/5511/64848/51728/5557/55760/339175/10146/8886/170506/55039/5439/57697/85463/55794/4848/54802/79828/51106/246175/54464/54505/60487/221120/285605/2021/51692…
GO:0043547	BP	GO:0043547	positive regulation of GTPase activity	210	0.383833	2.05447	1.02E-08	4.86E-07	3.49E-07	3877	tags=45%, list=27%, signal=33%	125058/139818/57706/6422/5364/7249/6281/25771/26037/375790/23102/9639/83874/6358/7984/29/26000/2889/79735/2064/55803/55357/2185/613/1857/11033/85360/51291/55616/10411/9712/4943/7074/23061/153/81704/10681/1856/116985/2775/56963/9905/201176/391/23513/8853/7070/55920/50807/27352/23094/374403/81565/1969/23108/54662/5905/4916/9922/9628/9910/57139/51429/26084/64786/85440/7409/116984/10235/129049/54361/…
GO:0060326	BP	GO:0060326	cell chemotaxis	238	0.36441	1.98751	1.14E-08	5.42E-07	3.89E-07	4129	tags=44%, list=29%, signal=32%	2260/55742/1435/5580/79148/5025/6358/5919/301/57118/3689/23396/57449/2621/2185/409/5595/6688/3958/4681/64127/4851/4363/7074/56477/5293/5339/240/1843/158747/80024/51157/57175/6288/3603/5159/2247/972/391/4015/1130/9420/1902/1238/80270/5054/1906/25865/1436/7057/5880/9547/5156/54795/1969/5365/8729/27202/27347/5479/3071/728/101/11151/1525/2246/7409/727/2867/2047/114609/4814/9034/83700/1240/4067/1803/3…
GO:0005543	MF	GO:0005543	phospholipid binding	391	0.31475	1.80078	1.21E-08	5.73E-07	4.12E-07	3828	tags=39%, list=27%, signal=30%	302/7094/219931/3710/64342/57706/26509/257364/4240/558/6844/23130/116987/1200/23178/23503/949/6711/285590/57154/23344/79183/4926/301/115703/4131/55803/3092/9146/822/114879/8826/23163/80115/83849/9743/8904/2621/5360/92017/221749/221472/2934/307/29924/84033/11033/23400/2242/23550/85477/11188/9788/146691/55968/29887/2152/51479/23659/116985/6857/6464/5320/91404/117583/64333/57649/6712/5306/153090/829…
GO:0051056	BP	GO:0051056	regulation of small GTPase mediated signal transduction	279	0.351738	1.94706	1.37E-08	6.45E-07	4.63E-07	3916	tags=42%, list=27%, signal=31%	25/396/1435/4853/4650/9138/57706/55114/8216/392/7077/7249/64787/2048/8831/26037/26030/9639/25894/7984/29/6714/9826/9828/55738/57449/9743/613/221472/57493/84033/3675/64283/8567/51291/4851/408/55701/7074/152273/79933/23550/253980/25959/9909/26053/148/83892/2859/81704/116985/27128/10144/2255/64333/22821/50861/57636/7410/5159/153090/201176/257106/9181/55200/1902/89846/27352/115727/57569/23094/80728/2…
GO:0050900	BP	GO:0050900	leukocyte migration	289	0.345792	1.92173	1.46E-08	6.83E-07	4.90E-07	4204	tags=43%, list=29%, signal=31%	975/1435/4615/3952/4627/4267/79148/5025/6358/83483/5919/301/6714/8764/1893/6403/57118/3689/23396/2621/2185/3554/5595/6688/3958/4681/347/64127/4478/2534/56477/947/5293/5339/240/3683/1843/158747/4323/7499/81704/80024/51157/6288/3603/972/391/11035/177/7070/1130/6404/9420/3055/80270/64005/5054/1906/1436/7057/5880/54795/6793/5724/8729/27202/27347/5479/140885/3071/728/2629/64805/101/11151/1525/29108/11…
GO:0022618	BP	GO:0022618	ribonucleoprotein complex assembly	172	-0.410282	-2.11819	1.72E-08	7.97E-07	5.73E-07	4237	tags=56%, list=29%, signal=40%	6175/8559/23521/6232/29777/6234/1939/8233/10856/10978/7458/5591/6209/54680/55011/84154/91746/11218/3326/8996/23195/79833/55164/3921/51340/23212/8669/6733/6147/192669/6193/1968/8661/6936/23405/10569/8664/6169/1975/22827/11052/8667/9326/10713/25804/1660/472/6635/8487/8161/4686/6632/6628/26747/6152/55794/11168/6606/25929/9169/6634/6208/51386/545/54505/6128/6426/192670/7520/28985/8668/55299/64963/550…
GO:0006099	BP	GO:0006099	tricarboxylic acid cycle	29	-0.714537	-2.61335	1.74E-08	8.03E-07	5.77E-07	2695	tags=69%, list=19%, signal=56%	6389/1431/55526/4191/6391/3418/3658/3419/8801/5160/23530/8802/4190/3420/1737/2271/6390/5162/8803/6392
GO:0098797	CC	GO:0098797	plasma membrane protein complex	448	0.301798	1.74157	1.82E-08	8.32E-07	5.98E-07	4471	tags=42%, list=31%, signal=30%	4035/161/2782/2121/3691/160/3693/54518/20/2768/2550/9254/8737/3690/132884/2064/6261/30819/1013/2771/3689/5826/57685/4041/1741/2783/22801/1742/2185/1495/3140/10580/3680/3339/3675/1956/6338/2769/8912/3684/1009/482/3678/2319/3736/7187/9368/729/9424/5777/57828/3683/64403/50507/730/10188/6329/10681/6464/10657/2775/2784/3679/2901/130399/972/3480/9180/775/920/26090/4689/8807/7049/1002/4688/55970/3728/36…
GO:0010975	BP	GO:0010975	regulation of neuron projection development	391	0.312517	1.78801	1.98E-08	9.00E-07	6.47E-07	4182	tags=40%, list=29%, signal=29%	4035/5792/25987/23654/5802/4915/2896/7431/160/6422/112/54986/5364/28988/7804/6474/1523/2580/26012/2011/2048/8831/23129/26037/64764/8536/2889/115703/4131/6405/57118/55558/64218/8826/2316/8175/2185/9139/112755/26115/80725/8499/2033/3675/1382/8408/9423/2242/23373/29882/7074/2534/482/84079/4776/5362/10371/9638/29956/10458/816/2664/1954/9024/10300/1627/4919/23098/22871/56963/1268/116983/23413/153090/7…
GO:0060627	BP	GO:0060627	regulation of vesicle-mediated transport	445	0.30382	1.753	2.08E-08	9.43E-07	6.77E-07	4506	tags=45%, list=31%, signal=32%	4035/302/30846/6455/25/25930/219931/28964/8398/718/257364/160/4240/392/558/9370/6844/7249/1759/2719/10347/20/3566/56850/949/1191/25999/124930/150/301/6714/9230/6812/3690/57118/3092/2771/9146/8927/3689/83849/55738/1609/2621/1742/409/112755/9783/5595/90678/201294/3916/6688/3958/8499/1265/8877/8650/51272/64127/23400/4851/112476/2242/9545/2619/408/4478/8912/338692/3684/84079/11069/150696/2268/10188/1…
GO:0002252	BP	GO:0002252	immune effector process	451	0.304879	1.76258	2.17E-08	9.76E-07	7.01E-07	4305	tags=40%, list=30%, signal=29%	4035/975/6778/25/710/4853/139818/5580/1675/8398/2896/718/51279/716/715/6844/54518/4615/5950/84868/3952/22904/3566/2048/1191/301/6714/6812/10312/8764/3955/4239/5105/3689/64218/79132/2185/3554/3140/5590/409/201294/1773/3916/6688/3958/64127/2242/6338/3684/2534/5293/5729/27086/729/55846/5777/5339/84695/3683/2268/730/55361/64170/54440/1378/6813/7410/8291/7040/7157/7305/972/3848/11035/55198/629/7805/33…
GO:0022407	BP	GO:0022407	regulation of cell-cell adhesion	356	0.325556	1.84161	2.20E-08	9.83E-07	7.06E-07	4214	tags=41%, list=29%, signal=30%	9780/975/25/7048/25930/91663/5580/2737/80709/1946/9370/84868/3952/5598/3566/960/57178/10272/301/6714/50488/6541/2064/8764/10076/1952/79414/6403/5970/9231/5105/3689/80381/8943/1840/5590/868/6688/3958/83706/64127/2736/4851/8379/2534/114897/56477/2319/5777/240/84695/9092/81704/1947/10326/54440/1326/1378/53827/10457/266727/7040/972/23513/920/7805/339390/177/7070/3037/2615/27242/30835/3481/1445/6666/9…
GO:0050878	BP	GO:0050878	regulation of body fluid levels	304	0.334105	1.86969	2.23E-08	9.91E-07	7.12E-07	3968	tags=41%, list=28%, signal=31%	302/7094/7301/56603/5327/6776/710/5580/112/558/3705/4627/2048/7466/2768/1036/9162/150/2192/6714/6812/3690/595/1606/1952/6403/2771/10398/2316/1609/2621/57493/1192/83706/4645/388552/4881/1956/71/6338/114897/947/10391/64834/5777/5339/2152/9612/66002/7349/60/790/2255/5341/89781/5566/10544/6915/6288/7410/3848/308/3037/5054/1906/7450/5912/7057/6337/5156/4883/2335/7498/375033/10461/2162/84959/4987/27347…
GO:0022627	CC	GO:0022627	cytosolic small ribosomal subunit	40	-0.639028	-2.53559	2.30E-08	1.02E-06	7.32E-07	3187	tags=68%, list=22%, signal=53%	3921/6229/6193/6231/6233/6205/6218/6210/6192/6191/6222/6194/6208/6224/6202/54505/7311/6188/6189/6235/64963/6207/6230/6228/6206/6201/83939
GO:0072594	BP	GO:0072594	establishment of protein localization to organelle	378	-0.320793	-1.80977	2.38E-08	1.05E-06	7.52E-07	3616	tags=39%, list=25%, signal=30%	29928/1736/51100/11267/4074/3326/54557/10425/8766/10469/4927/9709/617/8841/64901/54741/25782/10762/27429/5562/5594/1432/10073/23409/10952/10953/26520/26519/57122/5193/401505/11142/3839/10890/25813/137492/54832/26517/64089/131474/284/8546/23471/3920/23534/58477/948/3843/11261/30849/9631/1649/51366/84268/8027/55746/9927/84134/22930/51028/10204/3301/5824/84313/56993/7203/3308/140823/10245/58480/7095…
GO:0071826	BP	GO:0071826	ribonucleoprotein complex subunit organization	179	-0.40502	-2.10662	2.59E-08	1.13E-06	8.14E-07	4239	tags=56%, list=29%, signal=40%	8444/6175/8559/23521/6232/29777/6234/1939/8233/10856/10978/7458/5591/6209/54680/55011/84154/91746/11218/3326/8996/23195/79833/55164/3921/51340/23212/8669/6733/6147/192669/6193/1968/8661/6936/23405/10569/7415/8664/6169/1975/22827/11052/8667/9326/10713/25804/1660/472/6635/79752/8487/8161/4686/6632/6628/26747/6152/55794/11168/6606/25929/9169/6634/6208/51386/545/54505/6128/6426/192670/7520/3799/28985…
GO:0031970	CC	GO:0031970	organelle envelope lumen	84	-0.51094	-2.33735	2.64E-08	1.14E-06	8.20E-07	3340	tags=55%, list=23%, signal=42%	23568/6821/204/27429/26520/26519/10367/25996/4077/51287/26517/2628/131474/1371/84269/2671/65260/10989/84300/23408/55749/400916/57486/221154/6647/26521/1678/4713/51142/10063/30968/4702/9131/4719/79145/388753/11315/87178/51499/27101/100287932/57019/10456/54205/4725/4976
GO:0000151	CC	GO:0000151	ubiquitin ligase complex	279	-0.357192	-1.95305	2.64E-08	1.14E-06	8.20E-07	3517	tags=41%, list=24%, signal=31%	10425/54467/51619/23032/122773/6502/197131/8445/9781/51003/8945/246184/10048/80204/51009/54994/84759/64795/26270/8315/7321/84541/51433/119504/25879/26268/8697/84108/27252/90293/80344/400569/10513/1642/55958/7320/55832/9443/26224/165918/6500/10001/84259/55827/80012/64839/90268/79184/25847/54165/1164/116138/4289/54442/59349/196394/11146/11059/9025/23008/54800/23142/79269/648/122416/51185/55208/8433…
GO:0002009	BP	GO:0002009	morphogenesis of an epithelium	424	0.30399	1.75138	2.90E-08	1.25E-06	8.96E-07	3059	tags=31%, list=21%, signal=25%	6497/23654/25/7048/1435/4853/2737/6422/5371/7249/9968/2719/960/23129/57154/6714/1952/9645/9231/5310/4041/1741/2316/1289/10082/3911/2648/55764/10155/2195/5311/1857/25902/8914/2736/4851/9423/8985/71/4478/23002/7074/4609/2263/5293/3678/27086/4776/10371/9368/9788/55036/4323/1954/9024/26005/60/1856/4919/85407/2255/56963/5566/7041/9620/7291/57619/7040/2247/2535/23513/2022/6239/57662/9420/3488/6423/1906…
GO:1903530	BP	GO:1903530	regulation of secretion by cell	438	0.303878	1.7528	3.04E-08	1.30E-06	9.32E-07	3230	tags=32%, list=22%, signal=26%	4035/25930/57555/219931/28964/8398/1946/6422/6623/5467/6934/9370/6844/65220/5106/5950/51092/3952/3566/23178/55691/5025/3996/150/111/301/1393/6812/10312/9536/9727/2771/9146/4826/3689/26056/7351/4041/83849/283/5715/2852/112755/80725/9783/4889/201294/3916/6688/8499/79971/8660/23400/4851/1956/2242/9545/4828/7074/8912/3684/114897/1588/8609/11069/7132/41/338442/240/338557/2268/7349/9024/148/80024/6857/…
GO:0005782	CC	GO:0005782	peroxisomal matrix	44	-0.627719	-2.55996	3.07E-08	1.30E-06	9.33E-07	2862	tags=55%, list=20%, signal=44%	10965/3155/1891/23600/8528/51/54677/472/83594/8540/10901/3416/373156/3295/10455/5191/9380/83752/25824/3329/8443/390916/6342/5825
GO:0031907	CC	GO:0031907	microbody lumen	44	-0.627719	-2.55996	3.07E-08	1.30E-06	9.33E-07	2862	tags=55%, list=20%, signal=44%	10965/3155/1891/23600/8528/51/54677/472/83594/8540/10901/3416/373156/3295/10455/5191/9380/83752/25824/3329/8443/390916/6342/5825
GO:0007264	BP	GO:0007264	small GTPase mediated signal transduction	467	0.299486	1.73717	3.17E-08	1.33E-06	9.56E-07	3709	tags=37%, list=26%, signal=28%	10163/25/396/2782/1435/4853/139818/4650/9138/57706/55114/8216/392/7077/6237/7249/28988/54453/64787/2048/8831/26037/26030/2768/9639/25894/7984/29/150/6714/2889/115703/9826/1796/9828/10287/1786/8936/55738/57449/9743/10155/613/221472/57493/84033/3675/64283/8567/51291/4851/9423/10411/408/55701/7074/8844/152273/79933/23550/253980/10256/11069/25959/11188/11135/9909/26053/9855/51195/10188/2664/148/83892…
GO:0051493	BP	GO:0051493	regulation of cytoskeleton organization	466	0.293643	1.70538	3.26E-08	1.36E-06	9.77E-07	4579	tags=43%, list=32%, signal=30%	4035/10163/23187/25/396/4853/91663/5580/4641/28964/6709/55114/1946/6422/55201/5364/6281/256364/28988/5829/2011/6711/25999/9639/7984/4926/89848/5027/4131/123720/130271/10174/54961/55558/822/10095/22924/8826/5310/8936/2316/10013/80115/2185/2648/2934/5595/85360/10634/4130/55616/2242/10411/71/60312/1778/79969/79933/1613/10391/85477/6710/9788/11135/1729/11064/50507/10458/10300/23406/4204/1627/116985/5…
GO:0048871	BP	GO:0048871	multicellular organismal homeostasis	406	0.310823	1.78478	3.96E-08	1.64E-06	1.18E-06	3667	tags=37%, list=25%, signal=29%	6778/25987/7030/56603/1435/4054/112/284207/9370/5950/1200/3952/9842/3566/23178/79813/7466/5025/261734/6714/5027/10312/3690/9536/4849/3953/79888/7351/21/79705/9807/2185/23135/1149/23371/4645/64127/4857/4851/1956/23373/9545/5733/4237/71/1778/6338/51087/153/947/482/57333/63976/7090/64834/5339/29887/338557/112609/23090/66002/60/10848/338773/51085/7275/54440/1268/5566/3848/3480/55198/54/2167/1981/3037…
GO:0150034	CC	GO:0150034	distal axon	236	0.363027	1.96963	4.36E-08	1.80E-06	1.29E-06	3193	tags=34%, list=22%, signal=27%	4035/5802/28964/4915/6623/10409/7077/81544/5025/23046/1393/4131/3508/8826/1741/2316/8943/283/85461/2185/794/4644/2852/3675/9810/112476/71/7074/3736/9638/26053/5428/7349/9024/10300/60/790/1627/57616/4919/2017/23162/90060/1268/116983/50861/6546/23413/2901/9479/5579/64780/7070/29767/3831/9498/81565/10815/1785/9344/5727/84446/29993/127262/1525/85440/4804/1522/8633/2571/57657/3611/1861/2823/6001/11881…
GO:0031347	BP	GO:0031347	regulation of defense response	472	0.297766	1.73254	4.37E-08	1.80E-06	1.29E-06	5052	tags=49%, list=35%, signal=33%	975/7301/710/5580/28964/2896/718/80709/5467/284207/7791/9370/4615/7804/84868/3952/5598/22904/1387/23476/79102/301/6714/1050/23765/8737/9536/5970/4907/5654/79132/6773/5138/3554/409/2678/2852/25939/5595/90678/4889/1773/3916/6688/2033/8877/64127/1956/4363/5733/2534/3661/5094/27086/7187/7132/5777/11343/240/5468/747/5603/338557/2268/64170/7349/9258/22861/5320/5045/1378/1268/23005/6288/3603/10432/7305/…
GO:0005261	MF	GO:0005261	cation channel activity	223	0.36386	1.95491	4.53E-08	1.84E-06	1.32E-06	5421	tags=58%, list=38%, signal=37%	9780/302/219931/3710/80228/5025/9254/5027/6261/30819/57685/5310/2185/5311/51063/6338/8912/9725/3736/9424/41/55129/6329/80036/22821/1268/23413/2901/53373/140738/9187/3777/775/6337/54795/9311/3708/57156/3775/57192/343450/7225/785/79400/357/3749/778/6262/63895/55107/29927/3756/3786/2281/84286/57657/6833/773/9992/23416/527/83959/2823/3779/51393/30820/23704/7881/342372/3782/2905/784/2890/55283/2906/11…
GO:0042110	BP	GO:0042110	T cell activation	399	0.309191	1.77307	4.53E-08	1.84E-06	1.32E-06	4769	tags=45%, list=33%, signal=31%	975/6778/56603/25/7048/2737/678/54518/84868/3952/4627/3566/960/57178/2000/301/6714/10312/6541/2064/8764/3955/924/9231/3953/5105/64218/80381/10945/8943/1840/2648/3140/5590/2934/868/6688/3958/64127/2736/4478/8379/2534/5293/2319/27086/5777/84695/3683/9092/81704/1947/10326/54440/1326/1378/10457/7157/972/9479/1209/11035/23513/920/7805/339390/177/7070/2615/5316/27242/3936/5880/30835/977/3481/1445/6666/…
GO:0051536	MF	GO:0051536	iron-sulfur cluster binding	63	-0.557448	-2.47024	5.16E-08	2.08E-06	1.49E-06	1922	tags=44%, list=13%, signal=39%	80224/6059/4723/2110/2230/10539/2235/4720/3658/6188/122961/374291/11019/54901/4728/4719/23479/55140/51022/51218/57019/493856/7386/5471/6390/55847/81689/27247
GO:0051540	MF	GO:0051540	metal cluster binding	63	-0.557448	-2.47024	5.16E-08	2.08E-06	1.49E-06	1922	tags=44%, list=13%, signal=39%	80224/6059/4723/2110/2230/10539/2235/4720/3658/6188/122961/374291/11019/54901/4728/4719/23479/55140/51022/51218/57019/493856/7386/5471/6390/55847/81689/27247
GO:0030168	BP	GO:0030168	platelet activation	105	0.457981	2.2046	5.40E-08	2.16E-06	1.55E-06	3968	tags=53%, list=28%, signal=39%	7094/7301/5580/558/4627/9162/150/6714/6812/3690/1606/6403/10398/2316/1609/1192/83706/388552/71/114897/5777/60/5341/6288/7410/7450/5912/5156/2335/375033/10461/84959/11093/64805/5321/1465/7414/7409/4846/2778/3611/4067/1608/7006/6722/18/6850/954/1311/8525/50848/8527/2207/958/10077/5154
GO:0007156	BP	GO:0007156	homophilic cell adhesion via plasma membrane adhesion molecules	148	0.416806	2.10836	5.56E-08	2.21E-06	1.59E-06	5355	tags=56%, list=37%, signal=36%	23654/25930/9746/64221/1952/1013/22883/5310/2195/2196/57863/57575/56097/1009/56123/54549/54510/64403/389118/5098/221935/9620/56103/23363/57717/54538/1002/5365/56107/56122/152330/26025/56110/56112/8642/56109/56101/56111/64084/56102/6092/9708/1825/347902/64072/6900/8641/56098/56113/6091/56145/56108/84623/28316/56141/222256/56099/56104/56100/56106/56127/56105/28513/8832/1824/57526/1951/5097/57453/79…
GO:0005777	CC	GO:0005777	peroxisome	123	-0.446745	-2.19888	5.75E-08	2.27E-06	1.63E-06	2865	tags=41%, list=20%, signal=34%	5193/10965/3155/1891/23600/4077/2182/8528/51/54677/253190/472/83594/8540/50640/252995/5824/10901/3416/373156/3422/3418/3295/5194/10455/5191/5189/6647/51015/284273/8799/9380/84188/83752/7265/84263/25824/3329/23078/8443/8504/51024/5828/10059/4591/390916/56947/91452/6342/84896/5825
GO:0042579	CC	GO:0042579	microbody	123	-0.446745	-2.19888	5.75E-08	2.27E-06	1.63E-06	2865	tags=41%, list=20%, signal=34%	5193/10965/3155/1891/23600/4077/2182/8528/51/54677/253190/472/83594/8540/50640/252995/5824/10901/3416/373156/3422/3418/3295/5194/10455/5191/5189/6647/51015/284273/8799/9380/84188/83752/7265/84263/25824/3329/23078/8443/8504/51024/5828/10059/4591/390916/56947/91452/6342/84896/5825
GO:0008380	BP	GO:0008380	RNA splicing	370	-0.325113	-1.82441	6.18E-08	2.42E-06	1.74E-06	3729	tags=42%, list=26%, signal=32%	9775/10450/54407/92906/8896/57396/4154/84321/3185/9984/29896/91746/11218/10137/8996/8899/91603/79833/84844/22913/25949/51340/10179/54033/6733/10465/10150/9444/6231/9589/8621/6936/83707/9513/10656/27316/221662/10569/84530/9584/9879/22827/51634/140890/27332/23028/51691/4654/339487/10713/25804/9410/22938/10922/1660/55544/1665/22916/3187/7737/6100/3188/6427/58517/10199/3550/6635/55285/2483/8487/8087/…
GO:0044089	BP	GO:0044089	positive regulation of cellular component biogenesis	445	0.297194	1.71477	6.67E-08	2.60E-06	1.87E-06	3215	tags=32%, list=22%, signal=26%	9780/10163/23187/25/57555/139818/4641/28964/4915/6422/6281/4615/9842/64787/5829/2048/5064/1191/9746/375790/9639/7984/7058/4926/1307/261734/6714/57787/89848/5027/4131/123720/10174/9231/9146/27286/22883/10095/64218/8826/1786/8936/2316/80115/21/2185/10155/9924/79734/2934/90678/388630/3958/84464/8408/23400/2242/10411/1778/4478/79969/84631/22880/79933/81857/85477/22873/9788/11135/50507/10458/26053/420…
GO:0032956	BP	GO:0032956	regulation of actin cytoskeleton organization	312	0.324764	1.81425	7.91E-08	3.07E-06	2.20E-06	4577	tags=46%, list=32%, signal=32%	4035/10163/25/396/4853/91663/5580/4641/6709/55114/1946/6422/6281/28988/5829/6711/9639/7984/89848/123720/130271/10174/54961/822/10095/8826/8936/2316/80115/2185/2934/55616/2242/10411/71/79933/1613/10391/85477/6710/9788/11135/50507/10458/23406/1627/116985/51474/2017/57175/5341/2006/9620/6712/3059/5159/391/84501/29767/1902/7016/118/3055/1906/9723/1436/5880/5156/11170/51466/8558/9344/4916/50853/9647/4…
GO:0070374	BP	GO:0070374	positive regulation of ERK1 and ERK2 cascade	156	0.40602	2.07939	8.80E-08	3.39E-06	2.44E-06	4127	tags=47%, list=29%, signal=34%	4035/25/4853/84868/9590/10347/960/6358/6714/2771/7786/2621/2185/5590/409/2852/5595/4889/64127/4851/1956/408/2263/151306/338557/64170/148/9258/6464/5320/2255/10457/2261/5159/7040/2247/972/920/177/5609/25865/1436/152007/5156/255743/8685/650/27202/10268/728/388121/29108/222166/2246/3061/114609/5322/8767/6360/351/6362/7936/1230/3383/10125/1116/6366/54550/5154/8792/3965/65009/6376
GO:0019221	BP	GO:0019221	cytokine-mediated signaling pathway	364	0.314613	1.78779	9.66E-08	3.70E-06	2.66E-06	4177	tags=42%, list=29%, signal=31%	9253/6778/6776/1435/6586/558/9370/4615/7804/3952/3566/960/6358/83483/2532/6714/1050/23765/8737/1796/8764/1893/132014/5970/3953/1438/10401/83643/8904/2621/6773/7297/81/2185/3554/25939/5595/7837/6688/8877/4851/8718/3661/7187/7132/5777/5468/10555/2152/5355/2859/10410/5566/7157/972/58509/54472/55198/9180/246330/920/7805/3561/8807/1238/3055/1906/1436/8519/2296/4938/3663/4940/27347/100133941/10990/1178…
GO:0140101	MF	GO:0140101	catalytic activity, acting on a tRNA	98	-0.471444	-2.23275	9.99E-08	3.81E-06	2.74E-06	3989	tags=49%, list=28%, signal=36%	6894/112487/55157/79587/79979/5188/9836/80222/221078/23395/57038/83707/80745/54888/92935/54920/11062/150962/10556/8846/10667/83480/55006/10352/339175/55039/54802/79828/60487/285605/127253/10248/391356/51067/10775/123263/23438/54901/91801/81627/11102/25917/55278/51251/55699/10056/79731/54931
GO:0009295	CC	GO:0009295	nucleoid	41	-0.613915	-2.45653	1.02E-07	3.85E-06	2.76E-06	2176	tags=56%, list=15%, signal=48%	26073/7978/3032/1629/11232/55794/51106/84300/7284/6648/6832/60493/6742/3313/2926/22868/10128/64216/7019/54931/7417/10845/7416
GO:0042645	CC	GO:0042645	mitochondrial nucleoid	41	-0.613915	-2.45653	1.02E-07	3.85E-06	2.76E-06	2176	tags=56%, list=15%, signal=48%	26073/7978/3032/1629/11232/55794/51106/84300/7284/6648/6832/60493/6742/3313/2926/22868/10128/64216/7019/54931/7417/10845/7416
GO:1903131	BP	GO:1903131	mononuclear cell differentiation	350	0.316148	1.78033	1.06E-07	3.98E-06	2.86E-06	4224	tags=40%, list=29%, signal=29%	6778/7301/56603/25/7048/1435/4853/139818/2737/6422/1316/558/678/3952/4627/3566/57178/301/10312/54856/2064/3955/3953/5105/4055/64218/10945/8943/1840/2621/2185/2648/3140/5590/6688/2033/2736/5153/2242/4609/84447/5293/51341/27086/55846/5777/5468/2194/84695/9092/4323/54440/1378/56262/7157/972/1209/11035/22985/920/177/5316/1436/150372/6666/9580/10461/6932/3428/5914/1794/925/10288/6929/581/604/3071/2629…
GO:0051345	BP	GO:0051345	positive regulation of hydrolase activity	490	0.28694	1.67538	1.06E-07	3.98E-06	2.86E-06	3747	tags=37%, list=26%, signal=28%	2260/125058/139818/5580/2896/57706/6422/5364/5371/7249/6281/25771/10316/26037/375790/23102/9639/83874/6358/666/7984/29/26000/2192/2889/27113/79735/2064/1612/55803/3092/55357/5118/283/1611/2185/613/5590/2852/2934/1857/11033/85360/51291/10541/55616/1956/10411/408/9712/4943/2769/7074/835/2534/4609/23061/153/2263/482/57333/64065/84168/5468/340485/2152/23645/64170/148/81704/10681/1856/116985/842/23151…
GO:0098552	CC	GO:0098552	side of membrane	448	0.29356	1.69403	1.12E-07	4.17E-06	3.00E-06	4519	tags=41%, list=31%, signal=29%	1889/7048/2782/1946/4240/286133/2539/4627/5064/2768/23344/301/6714/57124/8764/81502/6403/3092/2771/3953/4907/3689/8826/80381/1438/2783/1742/2185/4162/58496/3554/3140/5311/57493/3916/3675/9936/2242/6338/2769/7074/3684/2534/6508/947/482/79058/7187/6710/84168/9788/6892/121665/4059/2152/2268/10188/10681/2775/2784/22821/22871/6277/972/1209/2022/9180/9854/920/3561/7070/4897/1238/7049/3055/7057/30835/55…
GO:0044743	BP	GO:0044743	protein transmembrane import into intracellular organelle	35	-0.660478	-2.52325	1.22E-07	4.54E-06	3.26E-06	1865	tags=57%, list=13%, signal=50%	84134/140823/10245/5194/54543/29103/5191/5189/134266/83752/9131/100287932/92609/3329/10440/29090/5828/131118/9804/80273
GO:0034709	CC	GO:0034709	methylosome	12	-0.855768	-2.42854	1.27E-07	4.67E-06	3.36E-06	2029	tags=92%, list=14%, signal=79%	6635/79084/6632/6628/6634/2079/3276/6633/6636/6637/1207
GO:0050731	BP	GO:0050731	positive regulation of peptidyl-tyrosine phosphorylation	152	0.401727	2.03654	1.40E-07	5.15E-06	3.70E-06	3269	tags=38%, list=23%, signal=30%	975/25/1946/9370/7804/3952/960/150/6714/3690/8764/8826/1741/79705/1609/2621/1742/2185/409/80725/64127/2534/3678/7132/50507/10188/1464/148/1856/2255/2261/3059/7040/7157/972/9181/920/1436/3481/100133941/654/5168/30844/55024/5795/2252/685/51378/5753/83666/653361/2065/5770/4067/8767/10507/5649/7006
GO:0097485	BP	GO:0097485	neuron projection guidance	188	0.373729	1.96585	1.51E-07	5.53E-06	3.97E-06	5065	tags=54%, list=35%, signal=36%	4035/23654/4853/2737/6586/1946/5364/91653/2048/23129/2051/64221/10752/2064/6405/55558/64218/4854/3911/1808/2736/4851/9423/2534/8609/5362/10371/9638/1954/1947/391/4897/126147/54538/6585/9723/1002/4858/5880/54910/91584/10570/2045/1969/5365/5727/152330/10509/1605/3913/3909/4804/8828/8633/54915/6092/2047/56920/59352/23114/10507/6900/10500/5649/54437/2625/5080/6608/6091/7869/351/64919/5361/223117/214/…
GO:0007204	BP	GO:0007204	positive regulation of cytosolic calcium ion concentration	246	0.347041	1.89164	1.64E-07	5.95E-06	4.28E-06	4819	tags=49%, list=33%, signal=33%	4035/25/2782/219931/3710/8398/5371/6869/5025/10523/111/5027/6261/5310/1742/2185/2852/5311/4828/5733/2769/2534/114897/56477/5729/5777/121665/1729/338557/493/148/2859/80024/22821/1268/5566/6915/6546/6288/2247/53373/9187/775/7070/1902/1238/1906/3064/5156/54795/5737/5745/3708/51196/84959/27202/4987/57192/100133941/7225/133/5335/10268/581/624/728/6262/477/5732/5739/11151/2281/2843/773/9034/9170/1240/1…
GO:0098978	CC	GO:0098978	glutamatergic synapse	291	0.330203	1.84015	1.65E-07	5.97E-06	4.29E-06	3004	tags=32%, list=21%, signal=26%	10397/6455/5327/5802/23467/87/78999/1759/56850/2048/8831/5577/6711/9746/8536/29/83992/6714/6812/3690/6405/79414/5970/3092/22883/8927/1741/2316/8943/10082/1609/1742/2185/22839/613/5590/8499/8650/112476/23373/7074/2534/84631/1009/2319/3736/493/10458/60/148/1627/6857/22866/22871/1268/6712/84152/23413/2901/23513/9181/2894/6810/9498/10160/7534/869/10815/80728/27445/1785/2045/9229/4916/22854/491/5335/1…
GO:0060560	BP	GO:0060560	developmental growth involved in morphogenesis	200	0.369451	1.96238	1.78E-07	6.40E-06	4.60E-06	3802	tags=42%, list=26%, signal=32%	4035/25/7048/1435/5802/6586/6422/28988/9968/57154/4131/6405/55909/55558/64218/8826/8936/10013/8904/1808/10155/5590/1382/8408/4851/9423/29882/7074/2263/10371/26053/2664/1954/1627/6857/2017/85407/2255/56963/10631/4897/57699/6423/6585/9723/1002/54910/91584/81565/2335/1785/2045/5916/25942/10509/3371/53335/3913/7414/8828/2246/56920/26999/3611/118813/10252/51393/9962/393/10507/10500/4137/65059/54437/92…
GO:0019199	MF	GO:0019199	transmembrane receptor protein kinase activity	133	0.414448	2.06455	1.92E-07	6.86E-06	4.93E-06	4512	tags=53%, list=31%, signal=37%	2260/7301/25/7048/5580/4915/8425/558/2048/2051/6714/2064/2202/7297/2185/4145/4921/1956/2242/51232/2534/2263/5157/2268/10188/9149/2261/5159/130399/3480/2022/1196/5609/7016/7049/3055/1436/5156/1445/91/10461/2045/1969/4916/8828/25928/2047/5753/7535/2065/4067/8767/3718/7006/3482/6850/8711/1198/55359/2044/5607/2042/5605/100507588/695/53834/5606/90/3932/91461/5747
GO:0090130	BP	GO:0090130	tissue migration	261	0.337972	1.85534	1.99E-07	7.08E-06	5.09E-06	3905	tags=39%, list=27%, signal=29%	2260/25/7048/25930/6776/2896/85329/5467/6237/54453/4627/5829/949/23129/5025/301/6714/3690/51564/27286/64218/10013/57449/2185/2196/3675/4851/5293/27086/10371/25959/5468/493/8742/4204/51157/7026/57175/2255/83481/10016/6915/153090/7040/2247/6239/3037/7016/1906/9839/25865/7057/152007/3728/3964/51466/11167/1969/1545/22846/9922/9647/4070/4017/5335/5168/147372/2252/388/8828/23598/2246/4846/51057/51378/5…
GO:0050730	BP	GO:0050730	regulation of peptidyl-tyrosine phosphorylation	212	0.360585	1.9298	2.02E-07	7.13E-06	5.12E-06	3489	tags=38%, list=24%, signal=29%	975/25/5580/9961/1946/6422/9370/7804/3952/960/150/6714/3690/8764/3689/8826/1741/79705/1609/2621/1742/2185/5590/409/80725/868/64127/1956/2534/3678/7132/5777/50507/10188/1464/148/84619/1856/6464/2255/56940/2261/3059/7040/7157/972/9181/920/7070/6423/5912/1436/3481/2045/100133941/654/5168/30844/55024/5795/9052/2252/685/51378/5753/83666/653361/2065/5770/4067/8767/10507/11314/5649/57732/7006/9467/6850/…
GO:0032102	BP	GO:0032102	negative regulation of response to external stimulus	309	0.322942	1.79819	2.01E-07	7.13E-06	5.12E-06	5065	tags=51%, list=35%, signal=34%	302/7301/5327/710/5802/5580/28964/2896/5467/284207/9370/84868/3952/5598/79148/79102/6714/135228/6405/4907/55558/5654/64218/79132/6773/409/2852/25939/4889/4681/64127/4851/2534/114897/947/5094/10371/7132/240/5468/338557/1843/29956/2268/7349/9258/57175/5045/1378/56963/83481/23005/6288/2247/3848/58509/54/3055/5054/1906/9723/7057/54910/5156/4938/3428/5740/7538/84959/27202/10509/4940/5335/84166/140885/…
GO:0008135	MF	GO:0008135	translation factor activity, RNA binding	76	-0.499016	-2.26367	2.04E-07	7.17E-06	5.15E-06	2954	tags=53%, list=21%, signal=42%	8669/1968/10987/8661/1936/8664/1975/8667/1933/1974/8892/10102/8893/51386/10767/7284/54505/80315/85476/28985/8668/2107/22849/23708/1977/2935/8894/219402/1965/1983/1964/9086/3646/27335/10480/83939/8891/4528/9617/8562
GO:0044853	CC	GO:0044853	plasma membrane raft	98	0.452805	2.14541	2.06E-07	7.18E-06	5.16E-06	2555	tags=38%, list=18%, signal=31%	30846/7048/26509/1946/7804/949/4640/83483/6714/1013/3689/6610/10013/3991/1495/10580/5595/3684/2319/493/148/1378/4642/5566/6404/3037/3055/5740/476/8631/5727/925/1605/6786/477/6513/64805
GO:0050920	BP	GO:0050920	regulation of chemotaxis	182	0.372972	1.95497	2.06E-07	7.18E-06	5.16E-06	3726	tags=42%, list=26%, signal=31%	2260/1435/79148/5025/5919/6405/57118/55558/64218/2621/2185/5595/6688/4681/64127/4851/7074/10371/2152/1843/158747/1954/80024/51157/57175/2255/3603/5159/7040/2247/972/177/5054/6810/1906/25865/9723/4858/1436/7057/5880/54910/5156/91584/27202/10509/4916/27347/9647/3071/728/64805/2246/54915/6092/727/56920/114609/83700/1240/4067/10507/10500/54437/6091/7869/1803/79890/683/223117/5587/56670/63940/1230/230…
GO:0019787	MF	GO:0019787	ubiquitin-like protein transferase activity	394	-0.309371	-1.74922	2.10E-07	7.27E-06	5.23E-06	3385	tags=36%, list=24%, signal=28%	197131/26091/23321/9781/55167/51003/8945/9867/4850/257218/153830/55128/57531/51283/55819/7326/51444/7189/81847/80204/57520/64320/84675/84085/5193/64795/7267/26270/8315/11342/7321/140825/57534/29089/26268/9320/8697/57820/26263/90933/27252/26190/90293/51136/151525/400569/7737/7327/3093/23376/51725/55958/7320/140691/9443/9040/51366/26224/51592/6478/165918/10001/6613/56888/55120/55148/998/80829/11059…
GO:0005516	MF	GO:0005516	calmodulin binding	183	0.372727	1.95446	2.26E-07	7.79E-06	5.60E-06	2954	tags=34%, list=21%, signal=27%	4641/4650/8398/6709/6844/109/9590/4627/6711/7466/5331/4640/8536/6261/57118/1612/8826/165/4644/84033/1265/8877/4645/5153/1956/10645/493/80271/816/6857/4647/4642/6546/55930/775/57662/118/64005/4638/54795/4542/51168/25827/1264/29888/1266/491/4629/6262/4620/4622/3756/3786/800/120/4804/4628/4846/128239/29904/23352/4900
GO:0043202	CC	GO:0043202	lysosomal lumen	88	0.480619	2.24986	2.30E-07	7.89E-06	5.67E-06	4122	tags=51%, list=29%, signal=37%	23324/1200/2719/375790/2990/410/196463/9672/10082/3339/23400/4669/5549/6448/2588/1464/5159/972/8635/3423/1509/633/4125/6383/1462/2548/6382/176/8029/10855/2629/81567/53/221914/2331/66005/1634/23646/1520/4958/10577/3425/1513/4758/6948
GO:0140104	MF	GO:0140104	molecular carrier activity	65	-0.533683	-2.3645	2.48E-07	8.48E-06	6.10E-06	3072	tags=54%, list=21%, signal=43%	9997/2395/10073/26520/26519/3839/6341/23534/538/3843/81605/93380/56851/10204/5824/51016/4151/3837/3840/5018/285521/3841/10063/3842/9694/55831/10328/3312/1434/4706/11315/51234/5901/83460/26953
GO:0000375	BP	GO:0000375	RNA splicing, via transesterification reactions	271	-0.343716	-1.87305	2.53E-07	8.61E-06	6.19E-06	3284	tags=40%, list=23%, signal=32%	79833/84844/22913/25949/51340/10179/54033/6733/10465/10150/9444/9589/8621/6936/9513/10656/27316/221662/10569/84530/9584/9879/22827/51634/23028/51691/4654/10713/25804/9410/22938/1660/22916/3187/7737/6427/58517/10199/3550/6635/55285/2483/8487/8087/51319/3181/8161/4686/6632/79622/6628/11157/11168/6606/25929/51645/4236/9169/6634/6638/53938/51574/57060/153527/55234/84991/6428/6426/9588/11193/55660/643…
GO:0004713	MF	GO:0004713	protein tyrosine kinase activity	125	0.420393	2.08261	2.56E-07	8.64E-06	6.21E-06	4512	tags=54%, list=31%, signal=38%	2260/7301/25/5580/4915/558/2048/2051/6714/2064/2202/7297/2185/613/4145/4921/1956/2242/10645/51232/2534/2263/5157/2268/10188/9149/2261/5159/3480/1196/5609/7016/3055/1436/5156/1445/10461/2045/1969/4916/8828/2047/5753/7535/2065/4067/8767/3718/9625/7006/3482/6850/8711/1198/55359/2044/5607/2042/57410/5605/695/53834/28996/79834/5606/3932/91461/5747
GO:0000377	BP	GO:0000377	RNA splicing, via transesterification reactions with bulged adenosine as nucleophile	267	-0.344058	-1.87801	2.58E-07	8.64E-06	6.21E-06	3284	tags=40%, list=23%, signal=32%	79833/84844/22913/25949/51340/10179/54033/6733/10465/10150/9444/9589/8621/6936/9513/10656/27316/221662/10569/84530/9584/9879/22827/51634/23028/51691/4654/10713/25804/9410/22938/1660/22916/3187/7737/6427/58517/3550/6635/55285/2483/8487/8087/51319/3181/8161/4686/6632/79622/6628/11157/11168/6606/25929/51645/4236/9169/6634/6638/53938/51574/57060/153527/55234/84991/6428/6426/9588/11193/55660/6434/8543…
GO:0000398	BP	GO:0000398	mRNA splicing, via spliceosome	267	-0.344058	-1.87801	2.58E-07	8.64E-06	6.21E-06	3284	tags=40%, list=23%, signal=32%	79833/84844/22913/25949/51340/10179/54033/6733/10465/10150/9444/9589/8621/6936/9513/10656/27316/221662/10569/84530/9584/9879/22827/51634/23028/51691/4654/10713/25804/9410/22938/1660/22916/3187/7737/6427/58517/3550/6635/55285/2483/8487/8087/51319/3181/8161/4686/6632/79622/6628/11157/11168/6606/25929/51645/4236/9169/6634/6638/53938/51574/57060/153527/55234/84991/6428/6426/9588/11193/55660/6434/8543…
GO:0009617	BP	GO:0009617	response to bacterium	427	0.295638	1.70538	2.58E-07	8.64E-06	6.21E-06	4176	tags=39%, list=29%, signal=29%	25/4853/4257/5580/5836/28964/1675/8398/2896/718/7431/5467/558/9370/4615/5106/84868/9590/2719/22904/949/54757/5919/5976/4791/6714/9536/8764/6403/5970/5105/79132/284297/283/2687/10594/3140/2678/5595/6688/23641/64127/4851/23166/6338/151887/3661/2263/27086/7132/10458/2268/64170/842/22861/6464/5320/10068/2255/6590/11238/1268/6915/23005/153090/7040/58509/54/55593/55876/2167/920/3727/1130/3055/5054/1906…
GO:0006417	BP	GO:0006417	regulation of translation	348	-0.320373	-1.79703	2.60E-07	8.67E-06	6.23E-06	3069	tags=36%, list=21%, signal=29%	26995/5594/1654/192669/9444/1968/285381/5813/5393/7555/6197/9513/1802/1978/23369/221662/56915/8664/84541/6169/8550/1975/285367/23173/8667/5436/26065/89978/1660/11340/29081/8846/22916/92342/10605/1974/55239/55571/51204/22894/55005/127933/8892/9475/8087/10102/6191/6059/170506/4686/6198/6154/468/4848/5499/25929/8893/6208/51441/4690/246175/84300/400961/54464/6146/10767/7175/54505/80315/4292/192670/97…
GO:0050867	BP	GO:0050867	positive regulation of cell activation	283	0.328881	1.8256	2.73E-07	9.06E-06	6.51E-06	4214	tags=41%, list=29%, signal=30%	975/6778/7048/2737/558/4615/84868/3952/3566/2048/57178/301/6714/1050/6812/6541/8764/6403/63925/5105/3689/80381/8943/2621/5590/3916/8660/388552/64127/2736/3684/2534/2319/5777/9092/2268/4323/81704/1947/10326/54440/1326/2255/5341/1378/5159/7040/7305/972/920/3727/177/7070/6810/7057/30835/3481/1445/6666/9580/5914/5724/100133941/10288/140885/604/3071/101/11151/29108/5321/115650/10859/7409/6195/114609/8…
GO:0007596	BP	GO:0007596	blood coagulation	176	0.374877	1.95464	2.95E-07	9.68E-06	6.95E-06	4569	tags=53%, list=32%, signal=37%	302/7094/7301/5327/710/5580/558/3705/4627/2048/2768/9162/150/2192/6714/6812/3690/1606/6403/10398/2316/1609/2621/1192/83706/388552/71/114897/947/5777/2152/60/5341/89781/10544/6915/6288/7410/3848/308/5054/1906/7450/5912/7057/5156/2335/375033/10461/2162/84959/10855/11093/64805/5321/1465/7414/953/7409/4846/2153/2778/3611/22915/4067/80274/1608/7006/6722/18/6850/954/1311/5627/8525/50848/8527/2207/725/9…
GO:0007411	BP	GO:0007411	axon guidance	187	0.371653	1.95171	2.94E-07	9.68E-06	6.95E-06	5065	tags=54%, list=35%, signal=35%	4035/23654/4853/2737/6586/1946/5364/91653/2048/23129/2051/64221/10752/2064/6405/55558/64218/4854/3911/1808/2736/4851/9423/2534/8609/5362/10371/9638/1954/1947/391/4897/126147/54538/6585/9723/1002/4858/5880/54910/91584/2045/1969/5365/5727/152330/10509/1605/3913/3909/4804/8828/8633/54915/6092/2047/56920/59352/23114/10507/6900/10500/5649/54437/2625/5080/6608/6091/7869/351/64919/5361/223117/214/2044/7…
GO:0051249	BP	GO:0051249	regulation of lymphocyte activation	359	0.307665	1.74443	2.96E-07	9.68E-06	6.95E-06	4214	tags=40%, list=29%, signal=29%	975/6778/7301/56603/25/7048/2737/6422/558/678/4615/84868/3952/3566/2048/57178/301/6714/6541/2064/8764/63925/9231/5105/80381/8943/1840/2621/2648/5590/868/3916/3958/8660/388552/64127/2736/8379/2534/2319/5777/84695/9092/2268/4323/81704/1947/10326/54440/1326/2255/1378/10457/7040/7305/972/9479/1209/11035/23513/920/7805/339390/177/7070/90379/2615/27242/150372/5880/30835/3481/1445/374403/6666/7940/9580/…
GO:0010631	BP	GO:0010631	epithelial cell migration	255	0.339002	1.85912	3.01E-07	9.77E-06	7.02E-06	3905	tags=39%, list=27%, signal=29%	2260/25/7048/25930/6776/2896/85329/5467/6237/54453/4627/5829/949/23129/5025/301/6714/3690/51564/27286/64218/10013/57449/2185/2196/3675/4851/5293/27086/10371/25959/5468/493/8742/4204/51157/7026/57175/2255/83481/10016/6915/153090/7040/2247/6239/3037/7016/1906/9839/25865/7057/152007/3728/3964/51466/11167/1969/1545/22846/9922/9647/4070/4017/5335/5168/147372/2252/388/8828/23598/2246/4846/51057/51378/5…
GO:0048880	BP	GO:0048880	sensory system development	301	0.325203	1.81657	3.01E-07	9.77E-06	7.02E-06	3774	tags=37%, list=26%, signal=28%	6497/25987/7048/2782/9742/4853/4915/2737/718/7431/5950/2048/285590/261734/10312/79888/56917/6597/2202/4041/1289/91851/55764/4212/2195/6096/4810/147912/388552/4669/4237/835/3684/116039/9172/399473/54549/60436/1296/10371/51343/493/27077/57030/10848/4647/7275/85407/2255/221935/7291/5159/2247/5089/775/1295/7070/23363/5316/5156/23094/2296/10461/55184/5914/182/27151/5916/1969/1545/56006/23322/654/2201/…
GO:0022409	BP	GO:0022409	positive regulation of cell-cell adhesion	233	0.347052	1.87182	3.11E-07	1.00E-05	7.21E-06	4214	tags=42%, list=29%, signal=30%	9780/975/7048/25930/2737/84868/3952/3566/960/57178/10272/301/6714/6541/8764/10076/6403/5970/5105/3689/80381/8943/5590/64127/2736/2534/2319/5777/240/9092/81704/1947/10326/54440/1326/1378/972/920/177/7070/3037/30835/3481/1445/6666/9580/5914/5724/8631/100133941/10288/140885/604/3071/101/11151/29108/115650/10859/7409/864/7535/283234/84433/4067/8767/3718/2625/939/8740/3133/84807/7704/1803/861/6850/359…
GO:0007599	BP	GO:0007599	hemostasis	181	0.369882	1.93669	3.18E-07	1.02E-05	7.35E-06	4569	tags=52%, list=32%, signal=36%	302/7094/7301/5327/710/5580/558/3705/4627/2048/2768/9162/150/2192/6714/6812/3690/1606/6403/10398/2316/1609/2621/1192/83706/388552/71/114897/947/5777/2152/60/5341/89781/10544/6915/6288/7410/3848/308/5054/1906/7450/5912/7057/5156/2335/375033/10461/2162/84959/10855/11093/64805/5321/1465/7414/953/7409/4846/2153/2778/3611/22915/4067/80274/1608/7006/6722/18/6850/954/1311/5627/8525/50848/8527/2207/725/9…
GO:0040013	BP	GO:0040013	negative regulation of locomotion	276	0.324151	1.78803	3.31E-07	1.06E-05	7.62E-06	3581	tags=39%, list=25%, signal=30%	4035/396/25930/6422/5467/9370/6237/79148/2768/2192/10076/6405/9231/55558/64218/1495/127435/9294/4681/1265/347/4851/8751/56477/482/10371/9368/11188/5468/493/1843/29956/93649/4204/7026/57175/57522/83481/56940/6915/8646/153090/7040/2247/130399/7076/972/2022/7070/3488/5054/8428/6423/9723/5912/7057/54910/8519/3728/182/51466/5365/1545/51765/27202/10509/22846/4070/1605/5795/104/4804/388/11117/7414/23598…
GO:0004714	MF	GO:0004714	transmembrane receptor protein tyrosine kinase activity	115	0.429437	2.10402	3.34E-07	1.07E-05	7.65E-06	4512	tags=54%, list=31%, signal=37%	2260/7301/25/5580/4915/558/2048/2051/6714/2064/2202/7297/2185/4145/4921/1956/2242/51232/2534/2263/5157/2268/10188/9149/2261/5159/3480/1196/5609/7016/3055/1436/5156/1445/10461/2045/1969/4916/8828/2047/5753/7535/2065/4067/8767/3718/7006/3482/6850/8711/1198/55359/2044/5607/2042/5605/695/53834/5606/3932/91461/5747
GO:0070585	BP	GO:0070585	protein localization to mitochondrion	117	-0.443583	-2.16875	3.46E-07	1.10E-05	7.89E-06	3689	tags=50%, list=26%, signal=38%	65018/29928/51100/10425/10469/617/54741/27429/5562/23409/10953/26520/26519/401505/25813/26517/131474/8546/1649/9927/84134/3301/56993/3308/140823/10245/58480/4285/54543/29103/5599/134266/5018/26521/285521/1678/9530/9131/9512/100287932/64112/92609/3329/9141/10456/10440/51024/23788/55486/29090/131118/10059/59286/196294/56947/9804/80273/7323/3998
GO:0045178	CC	GO:0045178	basal part of cell	226	0.345627	1.86102	3.56E-07	1.13E-05	8.09E-06	2685	tags=31%, list=19%, signal=25%	4035/10163/975/302/23187/4641/3691/160/6510/960/5064/4640/150/301/6541/6522/2064/3953/5310/1741/9057/409/5311/3675/8650/64127/1956/4363/408/4478/947/2319/6573/23428/150696/493/9053/8714/1832/2054/133308/4642/83481/54805/89845/6536/23513/6810/1906/6768/5745/476/27202/9843/27347/491/4070/1605/222962/1364/728/6513/7018/360/64805/1838/1525/85440/26119
GO:0097060	CC	GO:0097060	synaptic membrane	304	0.318325	1.78138	3.68E-07	1.16E-05	8.33E-06	4318	tags=38%, list=30%, signal=27%	5802/57555/2564/57706/28988/78999/1759/22997/2048/5064/9746/2550/9162/301/6812/3690/79414/3092/27286/22883/8676/5138/1742/5786/23085/794/409/2852/112755/9783/57528/3675/112476/408/7074/84631/2319/3736/747/493/10458/55361/148/1627/6857/22866/2054/22871/1268/6546/2901/6536/22895/23513/775/2894/6810/140730/54910/9498/10160/869/1785/2045/8572/3775/4916/22854/491/9627/1605/9751/2912/401190/3756/64084/…
GO:0048771	BP	GO:0048771	tissue remodeling	134	0.406812	2.03335	3.76E-07	1.18E-05	8.48E-06	2996	tags=40%, list=21%, signal=32%	4853/4054/6422/558/1200/3952/9842/4313/6714/5027/10312/3690/3953/4041/2316/79705/2185/4921/1956/9545/29887/4323/1464/338773/2255/10457/7040/7157/7076/54/633/3488/1436/5880/1445/2296/23154/5745/823/182/4982/1969/84959/54849/581/7018/101/154/1471/4846/91355/3635/10609
GO:0030150	BP	GO:0030150	protein import into mitochondrial matrix	19	-0.753181	-2.46526	3.79E-07	1.18E-05	8.50E-06	1865	tags=68%, list=13%, signal=60%	84134/140823/10245/54543/29103/134266/100287932/92609/10440/29090/131118/9804/80273
GO:0031532	BP	GO:0031532	actin cytoskeleton reorganization	100	0.457187	2.16699	3.85E-07	1.20E-05	8.60E-06	2678	tags=43%, list=19%, signal=35%	9578/25/55742/396/4853/80731/4627/26037/301/50488/123720/2316/80115/10278/79778/2185/2934/9294/85360/2242/10411/1613/84168/5339/10458/26053/9855/9024/116985/6464/2017/2255/5341/3059/3055/9723/1436/5156/8572/4916/9535/1525/2252
GO:0007188	BP	GO:0007188	adenylate cyclase-modulating G protein-coupled receptor signaling pathway	141	0.409068	2.06812	3.92E-07	1.21E-05	8.72E-06	3128	tags=38%, list=22%, signal=30%	10163/4157/2782/112/109/9590/5064/2768/2550/150/111/2771/2316/5138/2852/9294/5733/7433/2769/4886/153/9368/493/112609/148/2775/1268/6915/113/1902/1906/4883/5737/196883/5745/8685/11245/4987/133/10268/2912/64805/5732/5739/154/1815/60626/2778/115/9170/2861/56246/3973/54331
GO:0051963	BP	GO:0051963	regulation of synapse assembly	80	0.485564	2.21383	4.11E-07	1.27E-05	9.11E-06	3177	tags=44%, list=22%, signal=34%	5802/57555/4915/78999/2048/9746/375790/7058/79414/9231/27286/22883/64218/10082/9423/84631/22871/266727/1981/55209/6585/10160/869/2045/4916/64084/54674/84628/6092/2047/29904/347902/84189/10507/94030
GO:0007178	BP	GO:0007178	transmembrane receptor protein serine/threonine kinase signaling pathway	291	0.324876	1.81047	4.18E-07	1.28E-05	9.23E-06	3732	tags=41%, list=26%, signal=31%	4035/6497/25/7048/4853/4054/7431/6422/283149/8425/3693/7791/5371/2719/5829/1387/114990/6711/57154/57178/10272/4926/6714/2734/135228/5654/644815/4053/121551/91851/409/1149/5595/6688/23144/4681/81031/2033/3675/63893/4851/51232/399473/51341/63976/60436/11030/5468/23090/93649/1954/221496/2255/5045/56963/7041/56940/8646/10432/7040/7157/130399/348093/1278/4015/2022/55198/2615/94031/7049/6423/9839/656/7…
GO:0048017	BP	GO:0048017	inositol lipid-mediated signaling	159	0.383752	1.97168	4.26E-07	1.30E-05	9.37E-06	3277	tags=40%, list=23%, signal=31%	2260/7301/4915/5297/5364/5467/7249/3952/55615/5331/6714/2064/5783/6403/55803/23396/2852/1956/23026/2534/5293/9368/5777/2268/4919/7291/3059/5159/23413/153090/2247/23533/3480/57605/5298/1906/1436/5338/5156/4883/2335/375033/9651/5724/25827/51196/113026/5333/4916/79899/5330/10870/388121/3756/677/113791/653361/1634/2065/10507/5649/2625/4150
GO:0090132	BP	GO:0090132	epithelium migration	256	0.337401	1.85419	4.57E-07	1.39E-05	1.00E-05	3905	tags=39%, list=27%, signal=29%	2260/25/7048/25930/6776/2896/85329/5467/6237/54453/4627/5829/949/23129/5025/301/6714/3690/51564/27286/64218/10013/57449/2185/2196/3675/4851/5293/27086/10371/25959/5468/493/8742/4204/51157/7026/57175/2255/83481/10016/6915/153090/7040/2247/6239/3037/7016/1906/9839/25865/7057/152007/3728/3964/51466/11167/1969/1545/22846/9922/9647/4070/4017/5335/5168/147372/2252/388/8828/23598/2246/4846/51057/51378/5…
GO:0060562	BP	GO:0060562	epithelial tube morphogenesis	283	0.324797	1.80293	4.68E-07	1.42E-05	1.02E-05	3544	tags=35%, list=25%, signal=27%	6497/23654/25/7048/1435/4853/2737/6422/5371/7249/9968/2719/23129/6714/9645/9231/5310/4041/3911/2648/55764/5311/1857/25902/2736/4851/9423/4609/2263/5293/27086/4776/9788/55036/4323/1954/26005/1856/2255/56963/5566/9620/7291/57619/7040/2247/2535/23513/2022/6423/1906/10522/25865/9723/1436/54910/3687/255743/6768/5914/6692/2045/5916/1969/5727/650/6911/4070/8642/133/3371/1605/6262/51098/26249/51684/1522/…
GO:0051960	BP	GO:0051960	regulation of nervous system development	366	0.29989	1.70553	5.06E-07	1.53E-05	1.10E-05	3604	tags=36%, list=25%, signal=27%	4035/9253/6497/23654/5802/57555/4915/2737/5364/28988/7804/6474/1523/2048/8831/9746/23129/375790/7058/4131/6285/6405/63925/5970/9231/27286/22883/55558/64218/51593/1495/2852/1382/8650/8408/4851/1956/9423/29882/7074/84631/84079/4776/5362/10371/29956/10458/23013/816/2664/1954/1890/1627/22871/56963/7040/7157/55198/7070/1638/23363/26011/27242/6585/9723/1002/54910/91584/81559/869/81565/2335/3687/27339/5…
GO:0031461	CC	GO:0031461	cullin-RING ubiquitin ligase complex	155	-0.39629	-2.02197	5.17E-07	1.56E-05	1.12E-05	2630	tags=37%, list=18%, signal=30%	84541/51433/119504/25879/26268/8697/27252/90293/80344/10513/1642/55958/55832/26224/6500/55827/64839/25847/1164/116138/54442/59349/196394/11146/23008/54800/79269/122416/51185/51529/64682/8405/5356/8454/89890/81545/1161/26234/57563/55031/23588/79699/23291/9616/55975/150684/8451/27101/10393/8452/8065/200933/9978/10116/339745/8453/996
GO:0051271	BP	GO:0051271	negative regulation of cellular component movement	253	0.330043	1.80507	5.49E-07	1.65E-05	1.18E-05	3726	tags=40%, list=26%, signal=30%	4035/396/25930/6422/5467/9370/87/6237/79148/2768/2192/10076/9231/1495/127435/9294/4681/1265/347/4851/8751/56477/482/10371/9368/11188/5468/493/1843/29956/93649/4204/7026/57175/57522/83481/56940/6915/8646/153090/7040/2247/130399/7076/972/2022/7070/7049/3488/5054/8428/6423/5912/7057/8519/3728/182/51466/5365/1545/51765/27202/22846/4070/1605/5795/104/4804/388/11117/7414/23598/727/6833/51378/23213/1634…
GO:0007229	BP	GO:0007229	integrin-mediated signaling pathway	95	0.456457	2.15115	5.61E-07	1.68E-05	1.20E-05	4112	tags=56%, list=29%, signal=40%	7094/25/3691/3693/7791/4627/1307/6714/55679/3690/3689/2316/3911/22801/2185/5786/1495/3680/81031/83706/3675/3684/8751/3678/84695/3683/2268/5341/3679/7076/7070/55920/3055/84106/2335/3687/11093/3909/7409/2013/2530/3611/7006/9270/6850/683/5587/1793/8515/9564/10077/9636/3681
GO:0065002	BP	GO:0065002	intracellular protein transmembrane transport	50	-0.562798	-2.35369	5.83E-07	1.73E-05	1.24E-05	1865	tags=50%, list=13%, signal=44%	131474/23471/84134/140823/10245/7095/5194/54543/29103/5191/5189/134266/83752/9131/6729/100287932/92609/3329/10440/23480/29090/5828/131118/9804/80273
GO:0009925	CC	GO:0009925	basal plasma membrane	211	0.350262	1.87578	5.82E-07	1.73E-05	1.24E-05	2685	tags=31%, list=19%, signal=26%	4035/10163/975/302/4641/3691/160/6510/960/5064/4640/150/301/6541/6522/2064/3953/5310/1741/9057/409/5311/3675/8650/64127/1956/4363/408/4478/947/2319/6573/23428/150696/493/9053/8714/1832/2054/133308/4642/83481/54805/89845/6536/23513/6810/6768/5745/476/27202/9843/27347/491/4070/1605/222962/1364/728/6513/7018/360/64805/1838/1525/26119
GO:0051480	BP	GO:0051480	regulation of cytosolic calcium ion concentration	270	0.331076	1.8233	5.87E-07	1.73E-05	1.24E-05	4782	tags=48%, list=33%, signal=33%	4035/25/2782/219931/3710/8398/5371/6869/5025/666/10523/111/5027/6261/5310/1742/2185/794/2852/5311/4828/5733/2769/2534/114897/56477/5729/5777/121665/1729/338557/493/148/2859/80024/22821/1268/5566/6915/6546/6288/23413/2247/53373/9187/3777/775/7070/1902/1238/1906/3064/5156/54795/5737/5745/3708/51196/84959/27202/4987/57192/100133941/491/7225/133/5335/10268/581/624/728/6262/477/5732/5739/11151/2281/28…
GO:0002263	BP	GO:0002263	cell activation involved in immune response	219	0.350607	1.88432	5.99E-07	1.76E-05	1.27E-05	4305	tags=45%, list=30%, signal=32%	4035/975/6778/25/4853/139818/2896/6844/54518/4615/84868/22904/3566/301/6812/3955/5105/3689/64218/2185/5590/201294/1773/3916/6688/3958/2242/6338/3684/5293/5729/27086/55846/84695/3683/2268/55361/1378/6813/8291/7040/7157/7305/972/6810/3936/5880/84106/5914/5724/1794/8729/604/3071/161882/11151/4242/29108/6830/10859/51744/4067/8767/11314/3718/117157/2625/84766/3662/3430/84807/55619/6850/351/6774/3594/5…
GO:0150063	BP	GO:0150063	visual system development	299	0.321043	1.79111	6.09E-07	1.78E-05	1.28E-05	3774	tags=36%, list=26%, signal=27%	6497/25987/7048/2782/9742/4853/4915/2737/718/7431/5950/2048/285590/261734/10312/79888/56917/6597/2202/4041/1289/91851/55764/4212/2195/6096/4810/147912/388552/4669/4237/835/3684/116039/9172/399473/54549/60436/1296/51343/493/27077/57030/10848/4647/7275/85407/2255/221935/7291/5159/2247/5089/775/1295/7070/23363/5316/5156/23094/2296/10461/55184/5914/182/27151/5916/1969/1545/56006/23322/654/2201/581/35…
GO:0045121	CC	GO:0045121	membrane raft	293	0.323977	1.80755	6.42E-07	1.87E-05	1.34E-05	3118	tags=31%, list=22%, signal=25%	79026/6778/302/30846/7048/91663/4641/26509/1946/114569/6281/7804/1200/5577/949/25999/4640/83483/1820/6714/8737/1013/2771/3689/8826/10287/6610/10013/3991/2185/1495/5590/10580/5595/868/1956/3684/2534/1613/4864/2319/9368/7132/150696/493/55361/148/1947/5045/1378/4642/1268/5566/920/7070/1509/6404/3037/3055/5912/150372/1445/5740/476/8631/5727/925/100133941/1605/6786/10855/477/6513/64805/55107/6386/5498…
GO:0098857	CC	GO:0098857	membrane microdomain	293	0.323977	1.80755	6.42E-07	1.87E-05	1.34E-05	3118	tags=31%, list=22%, signal=25%	79026/6778/302/30846/7048/91663/4641/26509/1946/114569/6281/7804/1200/5577/949/25999/4640/83483/1820/6714/8737/1013/2771/3689/8826/10287/6610/10013/3991/2185/1495/5590/10580/5595/868/1956/3684/2534/1613/4864/2319/9368/7132/150696/493/55361/148/1947/5045/1378/4642/1268/5566/920/7070/1509/6404/3037/3055/5912/150372/1445/5740/476/8631/5727/925/100133941/1605/6786/10855/477/6513/64805/55107/6386/5498…
GO:0050817	BP	GO:0050817	coagulation	178	0.371254	1.93362	6.55E-07	1.90E-05	1.36E-05	4569	tags=53%, list=32%, signal=37%	302/7094/7301/5327/710/5580/558/3705/4627/2048/2768/9162/150/2192/6714/6812/3690/1606/6403/10398/2316/1609/2621/1192/83706/388552/71/114897/947/5777/2152/60/5341/89781/10544/6915/6288/7410/3848/308/5054/1906/7450/5912/7057/5156/2335/375033/10461/2162/84959/10855/11093/64805/5321/1465/7414/953/7409/4846/2153/2778/3611/22915/4067/80274/1608/7006/6722/18/6850/954/1311/5627/8525/50848/8527/2207/725/9…
GO:0070936	BP	GO:0070936	protein K48-linked ubiquitination	62	-0.528393	-2.33012	6.82E-07	1.97E-05	1.41E-05	3591	tags=55%, list=25%, signal=41%	7328/10425/51619/6502/8945/57531/51283/7326/81847/7267/7321/29089/11337/7327/3093/7320/51366/6500/9025/83737/6048/6049/10210/8454/89890/81545/7319/7322/7337/329/8452/7324/9978/7323
GO:0032970	BP	GO:0032970	regulation of actin filament-based process	348	0.303974	1.71022	6.88E-07	1.98E-05	1.42E-05	4579	tags=44%, list=32%, signal=31%	4035/10163/25/396/4853/91663/5580/4641/6709/55114/1946/6422/6281/28988/4627/5829/6711/9639/7984/89848/123720/130271/10174/54961/822/10095/8826/8936/2316/80115/2185/2934/1265/55616/2242/10411/71/79933/1613/10391/85477/6710/9788/11135/50507/10458/23406/1627/116985/51474/1832/2017/487/57175/5341/2006/9620/6712/3059/5159/391/775/84501/29767/1902/7016/118/3055/1906/9723/1436/5880/5156/3728/11170/54795…
GO:0072655	BP	GO:0072655	establishment of protein localization to mitochondrion	114	-0.437679	-2.12987	6.99E-07	2.00E-05	1.44E-05	3689	tags=50%, list=26%, signal=37%	65018/29928/51100/10425/10469/617/54741/27429/5562/23409/10953/26520/26519/401505/25813/26517/131474/8546/1649/9927/84134/3301/56993/3308/140823/10245/58480/4285/54543/29103/5599/134266/5018/26521/285521/1678/9530/9131/9512/100287932/64112/92609/3329/9141/10456/10440/51024/55486/29090/131118/59286/196294/56947/9804/80273/7323/3998
GO:0090066	BP	GO:0090066	regulation of anatomical structure size	438	0.288129	1.66196	7.13E-07	2.03E-05	1.46E-05	3747	tags=36%, list=26%, signal=28%	4035/10163/1889/25/5802/91663/5580/4641/10723/6649/8398/6709/112/5467/28988/3952/6711/1185/150/89848/5027/4131/123720/56996/130271/6405/54961/55558/822/10095/64218/8936/80115/57521/1808/2185/2852/2934/1382/4881/8408/23400/1956/9423/8985/29882/4478/6338/153/23038/10371/9368/85477/6710/11135/23645/10458/171023/2664/7349/1954/148/23406/1627/51474/2017/57175/5341/2784/56963/2006/56262/6915/6546/6712/…
GO:0030027	CC	GO:0030027	lamellipodium	185	0.366399	1.92421	7.50E-07	2.13E-05	1.53E-05	3685	tags=44%, list=26%, signal=33%	9780/10163/9578/26986/55742/28964/54518/28988/5829/960/23129/3690/130271/5783/822/8936/57449/2185/1495/221472/2195/5311/80725/4810/9051/10411/152273/2319/84168/55917/10458/1464/60/81704/1627/2017/57175/2054/56940/23513/7016/89846/64005/6810/5880/4638/51466/1785/51196/1969/8572/8470/2245/5335/1605/10810/11151/6642/4628/8633/3636/3611/72/3983/59/4210/23603/54434/64411/65059/23380/9270/10788/8874/18…
GO:0050803	BP	GO:0050803	regulation of synapse structure or activity	181	0.362409	1.89756	8.65E-07	2.45E-05	1.76E-05	3195	tags=36%, list=22%, signal=28%	25/5802/57555/4915/28988/78999/7804/56850/2048/8831/9746/26037/375790/8536/7058/83992/115703/6405/79414/9231/27286/22883/64218/10082/112755/26115/80725/8499/9423/29882/7074/2534/84631/4776/10458/816/57030/1627/22871/55638/266727/153090/1981/55209/6585/10160/7534/869/2045/4916/1605/10288/64084/54674/84628/8828/6092/2047/29904/347902/2823/84189/10507/94030/5649
GO:0005085	MF	GO:0005085	guanyl-nucleotide exchange factor activity	212	0.349295	1.86938	8.77E-07	2.47E-05	1.78E-05	3927	tags=46%, list=27%, signal=34%	139818/9138/57706/414918/3257/54453/64787/26030/9639/83874/25894/7984/29/2889/9826/5866/9828/57449/613/221472/84033/64283/8567/9610/10411/55701/7074/152273/153/23550/84079/11069/9909/9855/51195/57572/81704/27128/79961/89781/440193/6103/6915/7410/9181/55200/55920/89846/140775/115727/10160/51196/1794/8729/54869/9922/117289/100271715/2245/57139/5900/64805/23179/5739/26084/55160/84249/85440/6305/7409…
GO:0008535	BP	GO:0008535	respiratory chain complex IV assembly	24	-0.69885	-2.40735	8.89E-07	2.50E-05	1.80E-05	3926	tags=92%, list=27%, signal=67%	6834/51241/84987/90639/617/9997/1355/51287/116228/6341/51204/100131801/493753/55744/5018/285521/1352/10063/388753/29090/79072/28958
GO:0031346	BP	GO:0031346	positive regulation of cell projection organization	308	0.307531	1.71053	9.26E-07	2.59E-05	1.86E-05	3589	tags=37%, list=25%, signal=28%	4035/10163/23654/139818/4915/2896/160/5364/28988/7804/6474/1523/9842/64787/2011/5064/23129/375790/64764/8536/6714/2889/57787/5027/4131/57118/55558/8826/2316/8175/1742/2185/2648/9139/79734/1857/2033/3675/1382/9423/2242/23373/29882/7074/2534/482/84079/5362/22873/11135/150696/9638/10458/26053/816/2664/1954/10300/1627/1856/116985/4919/57175/22871/56963/1268/153090/6239/23363/1002/5880/3064/91584/8156…
GO:0007006	BP	GO:0007006	mitochondrial membrane organization	100	-0.438391	-2.08903	9.48E-07	2.64E-05	1.90E-05	3769	tags=49%, list=26%, signal=36%	6993/292/65018/79594/29928/617/8996/10449/23593/26520/26519/203245/790955/25813/664/26517/8546/9927/282991/56993/10018/84266/3308/140823/10989/115209/55669/1386/5599/400916/5018/26521/285521/1678/79135/10939/10105/3313/64112/92609/27069/9141/291/55288/345778/10651/7417/54927/4976
GO:1903039	BP	GO:1903039	positive regulation of leukocyte cell-cell adhesion	204	0.355188	1.88866	9.80E-07	2.71E-05	1.95E-05	4214	tags=44%, list=29%, signal=31%	975/7048/2737/84868/3952/3566/960/57178/301/6714/6541/8764/6403/5970/5105/3689/80381/8943/5590/64127/2736/2534/2319/5777/240/9092/81704/1947/10326/54440/1326/1378/972/920/177/7070/3037/30835/3481/1445/6666/9580/5914/5724/8631/100133941/10288/140885/604/3071/101/11151/29108/115650/10859/7409/864/7535/283234/84433/4067/8767/3718/2625/939/8740/3133/84807/7704/1803/861/6850/3594/3127/3383/10125/6366/…
GO:0002696	BP	GO:0002696	positive regulation of leukocyte activation	274	0.32352	1.78297	9.77E-07	2.71E-05	1.95E-05	4214	tags=41%, list=29%, signal=29%	975/6778/7048/2737/558/4615/84868/3952/3566/2048/57178/301/6714/1050/6812/6541/8764/63925/5105/3689/80381/8943/2621/5590/3916/8660/388552/64127/2736/3684/2534/2319/5777/9092/2268/4323/81704/1947/10326/54440/1326/2255/1378/7040/7305/972/920/3727/177/7070/6810/7057/30835/3481/1445/6666/9580/5914/5724/100133941/10288/140885/604/3071/101/11151/29108/5321/115650/10859/7409/114609/864/7535/3635/283234/…
GO:0007159	BP	GO:0007159	leukocyte cell-cell adhesion	298	0.317605	1.77422	9.84E-07	2.71E-05	1.95E-05	4214	tags=40%, list=29%, signal=29%	975/7048/2737/84868/3952/3566/960/57178/301/6714/6541/2064/8764/6403/5970/9231/4907/5105/3689/80381/8943/1840/5590/868/3958/83706/64127/2736/4478/8379/2534/56477/2319/5777/240/84695/3683/9092/81704/1947/10326/51148/54440/1326/1378/10457/972/23513/920/7805/339390/177/7070/6404/3037/2615/27242/5880/30835/3481/1445/6666/6793/9580/5914/5724/8631/100133941/10288/140885/604/3071/101/11151/29108/115650/…
GO:0098687	CC	GO:0098687	chromosomal region	285	-0.325117	-1.77744	1.03E-06	2.84E-05	2.04E-05	2783	tags=31%, list=19%, signal=25%	55166/9793/221711/11243/348995/51164/4659/119504/7756/5001/387103/9126/23028/84148/79075/54908/546/2072/9184/9031/142/54386/1642/472/64769/134492/10735/324/3181/10951/55746/170506/3981/79003/51143/5499/23595/23244/84661/55651/6396/25913/8850/57187/10671/7175/545/4173/9025/25936/80335/91687/7520/1452/5527/23122/2146/201161/84295/11258/9183/79023/8520/5048/79723/6118/23291/79677/5500/2547/6612/1091…
GO:0006123	BP	GO:0006123	mitochondrial electron transport, cytochrome c to oxygen	15	-0.803152	-2.45703	1.04E-06	2.84E-05	2.04E-05	1470	tags=73%, list=10%, signal=66%	1327/1339/9377/1346/1329/1347/1350/54205/1351/9167/1345
GO:0048015	BP	GO:0048015	phosphatidylinositol-mediated signaling	155	0.375874	1.92229	1.07E-06	2.93E-05	2.10E-05	3277	tags=39%, list=23%, signal=30%	2260/7301/4915/5297/5364/5467/7249/3952/55615/5331/6714/2064/5783/6403/23396/2852/1956/23026/2534/5293/9368/5777/2268/4919/7291/3059/5159/23413/153090/2247/23533/3480/57605/5298/1906/1436/5156/4883/2335/375033/9651/5724/25827/51196/113026/5333/4916/79899/5330/10870/3756/677/113791/653361/1634/2065/10507/5649/2625/4150
GO:0006626	BP	GO:0006626	protein targeting to mitochondrion	95	-0.45346	-2.13605	1.15E-06	3.13E-05	2.25E-05	3689	tags=52%, list=26%, signal=39%	65018/29928/51100/10425/10469/54741/27429/5562/23409/10953/26520/26519/401505/25813/26517/131474/9927/84134/56993/3308/140823/10245/58480/4285/54543/29103/134266/26521/1678/9530/9131/9512/100287932/92609/3329/9141/10456/10440/51024/55486/29090/131118/59286/196294/56947/9804/80273/7323/3998
GO:0072562	CC	GO:0072562	blood microparticle	78	0.471737	2.1335	1.26E-06	3.42E-05	2.46E-05	2983	tags=41%, list=21%, signal=33%	710/718/51279/716/715/1356/56850/1191/2934/1192/3959/71/4478/60/7040/3848/2022/629/3075/7534/2335/2162/6513/7018/5705/6386/713/714/720/100529215/72/8542
GO:0002366	BP	GO:0002366	leukocyte activation involved in immune response	216	0.341779	1.83118	1.27E-06	3.43E-05	2.46E-05	4305	tags=44%, list=30%, signal=32%	975/6778/25/4853/139818/2896/6844/54518/4615/84868/22904/3566/301/6812/3955/5105/3689/64218/2185/5590/201294/1773/3916/6688/3958/2242/6338/3684/5293/5729/27086/55846/84695/3683/2268/55361/1378/6813/8291/7040/7157/7305/972/6810/3936/5880/84106/5914/5724/1794/604/3071/161882/11151/4242/29108/6830/10859/51744/4067/8767/11314/3718/117157/2625/84766/3662/3430/84807/55619/6850/6774/3594/56670/23075/338…
GO:0017124	MF	GO:0017124	SH3 domain binding	122	0.406541	2.0052	1.30E-06	3.49E-05	2.51E-05	4989	tags=57%, list=35%, signal=37%	10163/6455/25/57706/55114/392/8038/1759/8831/6452/83992/2889/10278/1840/5883/868/112476/60312/8751/5777/842/10657/3059/2901/153090/201176/64780/7456/8631/51466/1785/57088/140885/83715/1815/653361/3636/2530/3635/3611/51517/9844/4067/8030/4137/9467/10811/79767/5063/10040/9026/1793/9564/7405/51225/6451/1795/1535/8867/867/30837/5782/7454/225689/84665/8506/57514/63916/7408
GO:0085029	BP	GO:0085029	extracellular matrix assembly	43	0.578841	2.32774	1.39E-06	3.73E-05	2.68E-05	2950	tags=53%, list=20%, signal=43%	23187/4054/10516/7148/4239/2621/7837/5768/4851/8985/84168/60681/7040/1278/4015/3037/22854/1605/4629/3913/84628/11117/55512
GO:0005750	CC	GO:0005750	mitochondrial respiratory chain complex III	11	-0.863035	-2.39132	1.42E-06	3.76E-05	2.70E-05	1396	tags=91%, list=10%, signal=82%	10975/7384/1537/7388/440567/27089/7386/29796/7385/7381
GO:0045275	CC	GO:0045275	respiratory chain complex III	11	-0.863035	-2.39132	1.42E-06	3.76E-05	2.70E-05	1396	tags=91%, list=10%, signal=82%	10975/7384/1537/7388/440567/27089/7386/29796/7385/7381
GO:0004930	MF	GO:0004930	G protein-coupled receptor activity	254	0.32949	1.80959	1.41E-06	3.76E-05	2.70E-05	5305	tags=46%, list=37%, signal=29%	4157/10316/6869/2550/150/2532/1952/387509/2852/6096/4889/9294/116535/8877/27198/4881/54328/5733/7433/4886/153/151306/5729/5157/338442/5468/338557/148/2859/1268/9620/6915/5159/2535/1902/1238/51222/4883/5737/5745/5724/11245/27202/4987/53829/10268/624/165829/728/2912/64805/5732/5739/154/9052/8111/2843/1815/3061/2867/57105/9034/9170/2861/1240/3973/2840/57121/285601/6608/80045/3269/8843/10800/53637/32…
GO:0001952	BP	GO:0001952	regulation of cell-matrix adhesion	116	0.4147	2.03102	1.42E-06	3.76E-05	2.70E-05	4247	tags=49%, list=29%, signal=35%	4035/25/1435/1946/6422/6237/6281/54453/1307/6714/50488/8826/2185/5786/5590/347/71/8751/1613/56477/340485/4323/56940/10631/7070/57662/55920/5054/9723/7057/3728/11170/8631/182/59339/9647/1605/604/5795/7414/51057/2013/3611/54361/23603/9448/8573/9270/683/6366/23499/27185/2042/6376/387/22998/79834
GO:0005775	CC	GO:0005775	vacuolar lumen	145	0.391543	1.97955	1.45E-06	3.80E-05	2.73E-05	2948	tags=38%, list=20%, signal=30%	302/5580/10493/2896/718/5834/23324/1200/2719/3614/114790/375790/1727/2990/410/196463/9672/2512/10082/3339/201294/23400/4669/5549/6448/1778/2588/1464/5159/972/8635/3423/54472/1509/633/4125/6383/1462/10487/2548/6382/176/8029/10855/2629/4069/6386/81567/29108/53/221914/2331/58485/66005/1634
GO:0019897	CC	GO:0019897	extrinsic component of plasma membrane	144	0.39029	1.9704	1.45E-06	3.80E-05	2.73E-05	4512	tags=53%, list=31%, signal=37%	302/2782/4240/6281/2768/23344/4926/301/6714/1013/3092/2771/8826/2783/1742/2185/1495/8650/2242/2769/7074/2534/1009/64403/2268/10188/10681/2775/22866/2784/6277/23513/3055/84958/1002/55970/3728/10160/6768/8029/8642/51429/7018/7472/2778/5753/7535/57664/64072/4067/54331/80274/30820/7881/6850/28316/6503/59345/8514/222256/9892/2767/8711/55359/2219/6769/22848/57655/28513/387/2790/9885/9630/3932/9265/5747
GO:0048598	BP	GO:0048598	embryonic morphogenesis	481	0.279102	1.63102	1.50E-06	3.91E-05	2.81E-05	2900	tags=28%, list=20%, signal=23%	1889/6497/23187/23654/56603/25/7048/9742/4853/91663/2737/3691/125488/6422/3693/9370/7249/6474/5950/9968/2719/5598/2048/4188/1387/1291/4313/3690/9645/1846/3689/9095/2202/4041/1289/3911/2648/55764/10155/23135/5311/5595/1857/79971/25902/3675/1382/1303/79659/2736/4851/4669/9423/4237/6899/116039/23275/2263/3678/60436/9368/7358/50937/55036/1843/27077/4323/1954/26005/1856/4647/2255/56963/7703/5566/7041/…
GO:1901890	BP	GO:1901890	positive regulation of cell junction assembly	85	0.455164	2.10711	1.55E-06	4.04E-05	2.91E-05	3358	tags=40%, list=23%, signal=31%	25/57555/4915/6422/6281/2048/9746/375790/7058/1307/261734/9231/27286/22883/64218/8826/84631/22871/7070/869/1969/9647/5795/64084/54674/2047/29904/347902/54361/84189/10507/94030/9448/9270
GO:0001818	BP	GO:0001818	negative regulation of cytokine production	215	0.340066	1.82035	1.64E-06	4.25E-05	3.06E-05	5059	tags=52%, list=35%, signal=34%	25987/4157/5802/28964/558/5371/9370/84868/301/51564/79132/284297/2621/409/1149/307/81031/347/64127/225/408/947/5777/338557/5045/1378/7291/10457/23005/2627/113/7040/7305/58509/55198/54/55593/7805/177/2615/27242/7057/1445/2335/10461/4938/5914/1969/7538/27202/4940/100133941/140885/604/215/3071/55024/2629/161882/29108/10859/66005/1992/3635/1240/4210/3718/10293/2625/27250/63906/10524/55666/3625/7850/9…
GO:0035091	MF	GO:0035091	phosphatidylinositol binding	240	0.32755	1.78832	1.65E-06	4.28E-05	3.07E-05	3774	tags=42%, list=26%, signal=31%	302/7094/219931/3710/64342/57706/257364/23130/23178/23503/949/285590/23344/79183/4926/115703/55803/3092/9146/822/114879/8826/23163/9743/92017/221749/221472/2934/84033/11033/23400/2242/85477/11188/146691/29887/51479/116985/6857/91404/117583/64333/57649/5306/153090/53373/23760/22895/55686/55198/55876/9854/26088/7070/4689/57605/50807/64005/23174/25851/5338/53349/27111/3708/5333/8729/50853/51429/6386…
GO:0003743	MF	GO:0003743	translation initiation factor activity	49	-0.558071	-2.33039	1.69E-06	4.35E-05	3.13E-05	3101	tags=57%, list=22%, signal=45%	8669/1968/10987/8661/8664/1975/8667/1974/8892/8893/51386/54505/28985/8668/1977/8894/219402/1965/1983/1964/9086/3646/27335/10480/83939/8891/4528/8562
GO:0015267	MF	GO:0015267	channel activity	313	0.307527	1.7212	1.70E-06	4.35E-05	3.13E-05	5421	tags=52%, list=38%, signal=33%	9780/302/219931/3710/2564/1186/80228/5025/1185/9254/5027/6261/30819/57685/5310/80727/2185/5311/26872/1192/51063/6338/8912/9725/3736/57719/9424/41/147138/55129/6329/80036/22821/1268/56262/23413/2901/53373/140738/9187/3777/775/2894/11322/6337/54795/9311/3708/57156/4358/3775/57192/343450/7225/581/785/1364/79400/357/3749/778/6262/63895/360/55107/63982/29927/3756/3786/2281/84286/57657/6833/773/9992/54…
GO:0022803	MF	GO:0022803	passive transmembrane transporter activity	313	0.307527	1.7212	1.70E-06	4.35E-05	3.13E-05	5421	tags=52%, list=38%, signal=33%	9780/302/219931/3710/2564/1186/80228/5025/1185/9254/5027/6261/30819/57685/5310/80727/2185/5311/26872/1192/51063/6338/8912/9725/3736/57719/9424/41/147138/55129/6329/80036/22821/1268/56262/23413/2901/53373/140738/9187/3777/775/2894/11322/6337/54795/9311/3708/57156/4358/3775/57192/343450/7225/581/785/1364/79400/357/3749/778/6262/63895/360/55107/63982/29927/3756/3786/2281/84286/57657/6833/773/9992/54…
GO:0010811	BP	GO:0010811	positive regulation of cell-substrate adhesion	107	0.427744	2.06572	1.71E-06	4.37E-05	3.14E-05	3759	tags=47%, list=26%, signal=35%	25/1435/91663/6422/6237/6281/54453/1307/55679/8826/2316/2185/5590/201294/4811/3675/151887/56477/2199/1842/5212/10085/6239/1295/7070/3037/7016/3728/2335/255743/8631/1785/59339/9647/1605/5795/375567/11117/6789/2013/3611/54361/9448/80005/9270/8874/5034/5881/6366/1793
GO:0005539	MF	GO:0005539	glycosaminoglycan binding	166	0.373462	1.92801	1.78E-06	4.54E-05	3.26E-05	3066	tags=36%, list=21%, signal=28%	2260/5792/7048/5802/6649/6586/6422/7059/8425/7148/960/375790/7058/6403/5118/4053/1289/283/7123/89797/64127/5549/23166/6448/151887/2263/1842/129804/5212/26032/84570/2255/10457/26577/6288/2247/10631/2022/3075/633/59271/7049/6585/7057/1462/2335/50509/11167/334/5727/176/2252/8828/2246/59352/23213/1634/50512/1305
GO:0001503	BP	GO:0001503	ossification	339	0.296953	1.67139	1.80E-06	4.57E-05	3.29E-05	3427	tags=35%, list=24%, signal=27%	6497/1435/4054/28964/2737/6422/7059/117581/5364/6474/3952/2719/22904/64131/1291/10272/4313/1050/5027/10312/51564/6261/1893/7286/23020/4041/6238/91851/51547/22801/7123/2185/5595/6096/5600/1192/4921/2736/4851/1956/51232/1009/116039/2263/240/5468/2194/29887/338557/2268/4323/4209/649/338773/5566/7291/10457/9923/6546/2261/8646/7040/2247/1278/4256/4015/3727/1277/27044/3488/6423/283078/7480/656/51025/14…
GO:0045598	BP	GO:0045598	regulation of fat cell differentiation	115	0.411488	2.01608	1.81E-06	4.59E-05	3.30E-05	2741	tags=37%, list=19%, signal=30%	7030/6422/85329/5467/284207/9370/678/3952/10974/201501/5919/1050/55885/4041/10013/83643/2852/115825/79969/240/5468/338557/171023/25946/688/2784/7041/7040/6239/6423/283078/7480/79068/54795/9580/182/7538/650/161882/677/6272/6789
GO:0002274	BP	GO:0002274	myeloid leukocyte activation	181	0.356412	1.86616	1.83E-06	4.61E-05	3.31E-05	5035	tags=51%, list=35%, signal=34%	10397/7048/1435/4853/5580/2896/6844/4615/84868/22904/3566/1191/1050/6812/4055/3689/201294/1773/6688/8877/2242/6338/3684/5293/5729/27086/2268/55361/9258/5320/1268/6813/8291/7305/972/113277/3727/177/8807/6810/7057/64784/5880/84106/5724/1794/728/8530/29108/5321/4067/11314/4137/3662/3430/6850/351/9572/712/56670/10062/7098/10125/2207/945/284021/10077/3965/7097/6376/5336/90865/695/3949/23208/3929/5170/…
GO:0090288	BP	GO:0090288	negative regulation of cellular response to growth factor stimulus	78	0.466773	2.11105	1.84E-06	4.63E-05	3.32E-05	3514	tags=53%, list=24%, signal=40%	6497/25/6422/57154/10272/9146/5654/91851/4681/4851/51232/5468/493/221496/10016/8646/153090/2247/348093/94031/6423/7057/7498/4804/22905/375567/11117/25928/64102/23213/90993/1634/5770/54361/4091/10252/2200/2625/8573/6653/81792
GO:0090630	BP	GO:0090630	activation of GTPase activity	96	0.435676	2.05941	1.85E-06	4.63E-05	3.32E-05	2661	tags=38%, list=18%, signal=31%	125058/25771/26037/23102/9639/83874/7984/29/26000/79735/55357/2185/613/85360/51291/9712/4943/7074/23061/9905/391/23513/55920/27352/23094/374403/81565/1969/23108/54662/5905/4916/9910/26084/64786/85440
GO:0030336	BP	GO:0030336	negative regulation of cell migration	235	0.336012	1.81649	1.89E-06	4.72E-05	3.39E-05	4257	tags=45%, list=30%, signal=32%	4035/396/25930/6422/5467/9370/6237/79148/2768/10076/9231/127435/9294/4681/1265/347/4851/8751/56477/482/10371/9368/11188/5468/493/1843/29956/93649/4204/7026/57175/57522/83481/56940/6915/8646/153090/7040/2247/130399/7076/972/2022/7070/3488/5054/8428/6423/5912/7057/8519/3728/182/51466/5365/1545/51765/27202/22846/4070/1605/5795/104/4804/388/11117/7414/23598/727/6833/51378/23213/1634/3611/54361/23603/…
GO:0022836	MF	GO:0022836	gated channel activity	230	0.329171	1.777	1.90E-06	4.73E-05	3.40E-05	5346	tags=53%, list=37%, signal=34%	9780/219931/3710/2564/1186/5025/1185/9254/5027/6261/30819/57685/80727/2185/5311/1192/6338/8912/9725/3736/57719/9424/41/147138/55129/6329/80036/22821/1268/23413/2901/53373/140738/3777/775/2894/11322/6337/54795/9311/3708/57156/3775/57192/343450/785/357/3749/778/6262/63895/55107/63982/3756/3786/2281/57657/6833/773/9992/54102/23416/3779/30820/23704/7881/3782/2905/784/2890/338440/55283/2906/1144/7226/…
GO:0007007	BP	GO:0007007	inner mitochondrial membrane organization	31	-0.633734	-2.35766	1.91E-06	4.73E-05	3.40E-05	2945	tags=61%, list=20%, signal=49%	26520/26519/790955/25813/26517/140823/10989/115209/400916/26521/1678/79135/10939/3313/27069/345778/10651/54927/4976
GO:0030098	BP	GO:0030098	lymphocyte differentiation	309	0.307382	1.71155	1.91E-06	4.73E-05	3.40E-05	4764	tags=44%, list=33%, signal=30%	6778/7301/56603/25/7048/4853/139818/2737/6422/1316/558/678/3952/3566/57178/301/10312/54856/2064/3955/3953/5105/64218/10945/8943/1840/2621/2185/2648/3140/5590/6688/2033/2736/84447/5293/51341/27086/55846/5777/84695/9092/4323/54440/1378/56262/7157/972/1209/11035/920/5316/150372/6666/9580/10461/6932/5914/1794/925/10288/6929/581/604/3071/2629/161882/101/5795/4242/677/29102/23598/7409/864/7535/3635/844…
GO:2000146	BP	GO:2000146	negative regulation of cell motility	246	0.327424	1.78472	1.93E-06	4.74E-05	3.41E-05	3539	tags=38%, list=25%, signal=29%	4035/396/25930/6422/5467/9370/6237/79148/2768/2192/10076/9231/1495/127435/9294/4681/1265/347/4851/8751/56477/482/10371/9368/11188/5468/493/1843/29956/93649/4204/7026/57175/57522/83481/56940/6915/8646/153090/7040/2247/130399/7076/972/2022/7070/3488/5054/8428/6423/5912/7057/8519/3728/182/51466/5365/1545/51765/27202/22846/4070/1605/5795/104/4804/388/11117/7414/23598/727/6833/51378/23213/1634/3611/54…
GO:0023061	BP	GO:0023061	signal release	363	0.29557	1.67526	1.95E-06	4.78E-05	3.43E-05	3233	tags=31%, list=22%, signal=25%	4035/25930/57555/28964/8398/1946/6422/6623/8425/5467/6934/9370/6844/65220/5106/5950/51092/3952/23178/5025/150/111/301/9230/1393/6812/10312/9536/9727/4826/26056/7351/4041/23396/8676/83849/5715/2852/112755/9783/8499/79971/8660/1956/112476/4828/7074/114897/1588/8609/11069/41/338442/11188/240/338557/7349/9024/148/80024/6857/2054/133308/22871/1268/56262/55638/6813/23413/2901/130399/22895/23513/5579/98…
GO:0008360	BP	GO:0008360	regulation of cell shape	142	0.385443	1.94954	1.96E-06	4.80E-05	3.45E-05	2819	tags=39%, list=20%, signal=31%	161176/23654/55742/396/5364/4627/2011/752/5064/23129/301/6285/55558/57194/3689/64218/2185/221472/2242/4478/152273/2534/1613/5362/9368/11135/1729/10458/2268/116985/23136/3679/57619/391/54751/1902/89846/3055/9723/1436/5880/91584/2335/7940/91010/5365/9344/2245/1605/10810/11151/4628/388/51057/23370
GO:0042255	BP	GO:0042255	ribosome assembly	54	-0.536864	-2.28955	2.01E-06	4.88E-05	3.51E-05	4441	tags=69%, list=31%, signal=48%	130916/51119/6175/6232/29777/6234/5591/6209/84154/84769/23195/3921/23212/6147/1654/6193/51116/51388/6169/29093/6152/55794/6208/54505/6128/7520/55299/64963/55052/4869/6135/6125/51001/22868/51081/83939/708
GO:0007224	BP	GO:0007224	smoothened signaling pathway	119	0.408516	2.01232	2.01E-06	4.88E-05	3.51E-05	4237	tags=50%, list=29%, signal=35%	7048/9742/2121/27148/2737/199221/6422/6474/23295/2719/91653/1387/374654/132884/9231/55764/1495/84662/79659/2736/2619/2263/22873/50937/23090/27077/1954/26005/2255/5566/79867/7480/80210/3340/5727/23322/83871/79583/51098/51684/221914/55081/51057/55733/26160/64927/80274/5080/6608/57545/54903/2735/7289/8643/200894/11020/9283/28996/90410
GO:0071356	BP	GO:0071356	cellular response to tumor necrosis factor	180	0.353401	1.84511	2.04E-06	4.93E-05	3.54E-05	4669	tags=51%, list=32%, signal=35%	6422/9370/678/5106/9590/6358/83483/1393/1050/8737/8764/5970/5105/10401/83643/8904/2621/81/2185/2648/10594/2852/5595/8877/8718/55627/7187/7132/10068/153090/7157/58509/10631/9181/246330/2167/7805/1277/3037/27242/1906/7057/255743/7538/11093/11173/2629/8717/29108/29965/79092/677/115650/841/55022/55512/3611/9825/22954/10293/2625/56928/6360/6850/9572/2309/81792/6362/51588/3383/1116/6366/3875/1244/958/8…
GO:0006888	BP	GO:0006888	endoplasmic reticulum to Golgi vesicle-mediated transport	118	-0.413127	-2.01805	2.13E-06	5.12E-05	3.68E-05	3323	tags=44%, list=23%, signal=34%	10597/11018/11196/26984/10897/9218/353376/90522/51693/64693/10652/10342/79090/8615/7415/9554/81562/10427/51399/57120/65258/10972/6396/59349/375056/55014/55973/60684/285525/81555/9217/29097/9183/5537/1315/6683/51290/11236/56681/10959/23256/51014/8452/50999/122553/10484/6845/286/9321/22878/51124/3998
GO:0001726	CC	GO:0001726	ruffle	168	0.36854	1.91146	2.12E-06	5.12E-05	3.68E-05	3506	tags=39%, list=24%, signal=30%	10163/302/7094/91663/4641/87/28988/10347/4627/64787/6714/3690/6285/822/6282/8826/23396/221472/4644/55616/1956/7074/8844/152273/23550/3678/9368/9788/1729/10458/2268/1464/51474/2017/5341/6277/9181/55198/7456/89846/3936/11170/83660/1785/1969/54869/29993/2245/5335/51429/26084/5795/84249/5753/114609/50649/1915/10235/4210/23603/64411/7168/9270/8874/23150/10603
GO:0005581	CC	GO:0005581	collagen trimer	71	0.487011	2.17183	2.22E-06	5.34E-05	3.83E-05	5375	tags=65%, list=37%, signal=41%	9370/1291/1307/1292/84034/1289/51435/1303/80781/114897/1296/84570/114905/1278/4015/1295/1277/342035/50509/8685/1288/713/147372/7373/714/11117/1293/1634/1305/85301/1284/712/1301/1300/2219/1294/1308/4060/4481/114899/114898/1290/115908/340267/1281/78989
GO:1990173	BP	GO:1990173	protein localization to nucleoplasm	13	-0.801698	-2.35017	2.33E-06	5.56E-05	4.00E-05	1914	tags=77%, list=13%, signal=67%	84897/7203/51574/10575/10694/908/10574/22948/10576/6950
GO:0005681	CC	GO:0005681	spliceosomal complex	178	-0.361644	-1.87819	2.46E-06	5.87E-05	4.22E-05	2543	tags=37%, list=18%, signal=31%	51634/140890/51691/10713/25804/9410/22938/1665/3187/7737/6427/3550/6635/55285/2483/8487/5511/55760/3181/6632/79622/6628/11157/10625/51645/4236/6634/6638/55119/53938/8539/153527/55234/84991/55954/6426/154007/11193/55660/6434/85437/51759/10283/9128/54957/10907/5356/4904/83443/988/6633/4116/6636/6637/27336/3312/51362/1207/6629/23658/3190/23451/6631/51503/27258/51639
GO:1903405	BP	GO:1903405	protein localization to nuclear body	12	-0.815544	-2.31439	2.51E-06	5.94E-05	4.27E-05	1640	tags=75%, list=11%, signal=67%	7203/51574/10575/10694/908/10574/22948/10576/6950
GO:1904867	BP	GO:1904867	protein localization to Cajal body	12	-0.815544	-2.31439	2.51E-06	5.94E-05	4.27E-05	1640	tags=75%, list=11%, signal=67%	7203/51574/10575/10694/908/10574/22948/10576/6950
GO:0006909	BP	GO:0006909	phagocytosis	201	0.344341	1.82926	2.66E-06	6.27E-05	4.51E-05	4722	tags=54%, list=33%, signal=37%	4035/7301/25/5580/8398/718/4240/558/9370/4615/3952/10347/4627/8406/949/9777/301/6714/3690/57118/3953/3689/23396/2621/2934/201294/1265/8877/9936/64127/3684/2534/1089/3683/2268/10326/4647/7275/7410/8291/7305/391/55198/3561/1130/4689/3055/64005/11031/4688/7057/5880/5338/1445/375033/10461/5914/1785/8685/1794/140885/83871/3071/11151/81567/5795/29108/7087/7409/84286/720/5322/3560/23603/9844/4067/11314/…
GO:0007423	BP	GO:0007423	sensory organ development	425	0.280612	1.61756	2.67E-06	6.29E-05	4.52E-05	3799	tags=33%, list=26%, signal=25%	1889/6497/25987/56603/7048/2782/9742/4853/26020/4915/2737/7431/125488/5950/2048/285590/261734/1050/10312/79888/56917/6597/2202/4041/1289/91851/55764/4212/2195/5595/6096/4810/147912/10541/388552/2736/4851/4669/1956/9423/4237/835/6899/116039/2263/9172/399473/54549/60436/1296/9368/51343/493/27077/57030/10848/1856/4919/4647/7275/85407/2255/221935/7291/5159/2247/5089/2535/3777/23513/775/1295/7070/2336…
GO:0005216	MF	GO:0005216	ion channel activity	292	0.310617	1.73273	2.70E-06	6.33E-05	4.55E-05	5421	tags=52%, list=38%, signal=33%	9780/302/219931/3710/2564/1186/80228/5025/1185/9254/5027/6261/30819/57685/5310/80727/2185/5311/1192/51063/6338/8912/9725/3736/57719/9424/41/147138/55129/6329/80036/22821/1268/56262/23413/2901/53373/140738/9187/3777/775/2894/11322/6337/54795/9311/3708/57156/3775/57192/343450/7225/785/1364/79400/357/3749/778/6262/63895/55107/63982/29927/3756/3786/2281/84286/57657/6833/773/9992/54102/23416/527/83959…
GO:0060284	BP	GO:0060284	regulation of cell development	414	0.28168	1.62369	2.70E-06	6.33E-05	4.55E-05	3759	tags=36%, list=26%, signal=27%	4035/9253/6497/23654/25/5802/4853/91663/4915/2737/2896/1946/5364/9370/6281/28988/7804/6474/1523/2048/8831/23129/2192/55679/4131/6405/63925/5970/55558/64218/2316/51593/81/1495/2852/201294/9294/1382/8650/8408/4851/1956/9423/29882/7074/84079/4776/5362/10371/7132/29956/10458/23013/816/2664/1954/1627/133308/56963/7040/7157/7305/10631/55198/6239/7070/1638/23363/3037/55920/7016/118/26011/9723/1002/54910…
GO:0002685	BP	GO:0002685	regulation of leukocyte migration	170	0.364264	1.8875	2.75E-06	6.41E-05	4.60E-05	3726	tags=39%, list=26%, signal=30%	975/1435/4615/4267/79148/5025/83483/5919/301/8764/1893/6403/57118/2621/2185/3554/5595/6688/3958/4681/347/64127/4478/56477/1843/158747/4323/7499/81704/80024/51157/972/391/11035/177/7070/5054/1906/1436/7057/5880/6793/5724/27202/27347/3071/728/64805/101/29108/11117/727/114609/55512/83700/1240/4067/11314/1803/351/79890/683/63940/1230/23075/3383/6366
GO:0061448	BP	GO:0061448	connective tissue development	206	0.350908	1.87146	2.77E-06	6.44E-05	4.63E-05	3754	tags=41%, list=26%, signal=31%	25987/7048/1435/2121/4054/2737/7059/5467/6660/6474/3952/960/285590/64764/2734/1893/2202/5310/4041/1289/2648/5595/6688/2736/4851/116039/947/8609/85477/4209/649/9149/2261/5159/7040/2247/7076/4256/4015/1277/633/6423/283078/1906/7480/656/79068/51222/64641/54795/5745/5914/5916/650/654/4017/91252/11173/65985/91355/64102/642658/8313/23213/864/55512/7045/84649/59/85301/84159/6722/81029/10736/7704/861/748…
GO:0021915	BP	GO:0021915	neural tube development	136	0.38833	1.94284	2.83E-06	6.56E-05	4.72E-05	2794	tags=37%, list=19%, signal=30%	6497/23654/25/9742/2737/26227/199221/6422/3705/7249/9968/5310/2648/55764/5311/1857/25902/2736/4851/8985/5362/26005/1856/56963/5566/9620/7291/57619/8646/7040/2535/23513/6423/10522/54910/6768/5914/6692/5916/1969/5727/23322/8642/133/51339/51098/677/51684/6789/55081
GO:0050770	BP	GO:0050770	regulation of axonogenesis	140	0.393828	1.99364	3.12E-06	7.20E-05	5.18E-05	3699	tags=44%, list=26%, signal=33%	4035/23654/5802/4915/5364/28988/6474/2011/2048/8831/23129/26037/4131/6405/55558/64218/1382/8408/9423/29882/7074/5362/10371/2664/1954/9024/1627/56963/7070/9723/1002/54910/91584/81565/2335/2045/5365/10509/84446/23303/10090/6092/56920/3611/118813/51393/393/10507/6900/10500/4137/54437/6722/6091/7869/4135/5361/3984/22906/223117/65078/5063
GO:0071706	BP	GO:0071706	tumor necrosis factor superfamily cytokine production	137	0.389217	1.95516	3.14E-06	7.21E-05	5.18E-05	4367	tags=51%, list=30%, signal=36%	4157/558/9370/4615/84868/9590/3952/2048/1191/8737/2621/409/1149/64127/947/83786/27086/4776/5777/64170/54440/7291/10457/7305/58509/113277/9181/54/177/7057/4938/5914/5724/7538/27202/4940/140885/101/5795/29108/10859/6833/114609/57506/8767/3133/6850/351/6774/10417/64135/7098/10125/945/353514/4939/929/6693/942/3965/7097/6376/4795/5336/90865/23208/3929/7128/8832/1535
GO:1903555	BP	GO:1903555	regulation of tumor necrosis factor superfamily cytokine production	137	0.389217	1.95516	3.14E-06	7.21E-05	5.18E-05	4367	tags=51%, list=30%, signal=36%	4157/558/9370/4615/84868/9590/3952/2048/1191/8737/2621/409/1149/64127/947/83786/27086/4776/5777/64170/54440/7291/10457/7305/58509/113277/9181/54/177/7057/4938/5914/5724/7538/27202/4940/140885/101/5795/29108/10859/6833/114609/57506/8767/3133/6850/351/6774/10417/64135/7098/10125/945/353514/4939/929/6693/942/3965/7097/6376/4795/5336/90865/23208/3929/7128/8832/1535
GO:0009897	CC	GO:0009897	external side of plasma membrane	262	0.324828	1.78229	3.16E-06	7.23E-05	5.20E-05	5234	tags=48%, list=36%, signal=31%	1889/7048/1946/4240/286133/301/57124/8764/6403/3953/4907/3689/80381/1438/4162/58496/3554/3140/57493/3916/3675/9936/6338/3684/6508/947/482/84168/4059/2152/22871/972/1209/2022/9180/920/3561/7070/4897/1238/7049/7057/30835/5156/563/3687/6382/2217/8029/925/100133941/290/1605/55068/7018/64805/115650/7472/10859/51744/9332/9034/3560/10159/9429/5243/387837/5618/80274/939/3133/3594/1271/5034/4283/65078/123…
GO:0070661	BP	GO:0070661	leukocyte proliferation	242	0.321115	1.75292	3.18E-06	7.27E-05	5.22E-05	5020	tags=51%, list=35%, signal=34%	975/25/7048/1435/5580/4615/84868/3952/2048/1191/2000/301/10312/6541/2064/8764/63925/9231/80381/5595/868/3958/8660/4478/8379/2534/5777/81704/1947/54440/2255/1378/10457/7157/7305/972/9479/11035/23513/339390/177/2615/27242/1436/5880/30835/977/3481/4883/7940/1794/100133941/10288/581/604/3071/2629/11151/29108/2281/115650/10859/196/114609/7535/3635/283234/84433/54361/4067/8767/11314/3718/4773/8740/3133…
GO:0034248	BP	GO:0034248	regulation of cellular amide metabolic process	399	-0.292048	-1.65934	3.31E-06	7.53E-05	5.41E-05	3069	tags=34%, list=21%, signal=28%	26995/5562/5594/94101/1654/192669/9444/1968/285381/5813/5393/7555/6197/9513/1802/1978/23369/221662/5300/5163/56915/8664/84541/6169/8550/1975/285367/5164/23173/836/8667/5436/142891/26065/89978/1660/11340/29081/8846/22916/92342/10605/1974/55239/55571/51204/22894/55005/127933/8892/9475/23410/8087/10102/6191/6059/170506/4686/6198/6154/468/4848/5499/25929/8893/6208/10972/3459/51441/4690/246175/84300/4…
GO:0000775	CC	GO:0000775	chromosome, centromeric region	172	-0.365969	-1.88942	3.41E-06	7.74E-05	5.56E-05	2868	tags=32%, list=20%, signal=26%	57122/55166/9793/221711/11243/348995/51164/4659/119504/7756/387103/9126/84148/79075/54908/546/9184/9031/64769/134492/10735/324/10951/55746/79003/51143/23244/6396/8850/10671/7175/25936/91687/1452/5527/23122/201161/84295/11258/9183/79023/5048/79723/23291/79677/6612/10910/4999/91272/26039/25909/23219/3835/11335/5501
GO:0045444	BP	GO:0045444	fat cell differentiation	193	0.34919	1.84606	3.57E-06	8.07E-05	5.80E-05	3938	tags=41%, list=27%, signal=30%	7030/6422/85329/5467/284207/6934/9370/678/3952/10974/25999/201501/5919/1050/595/84498/55885/4041/10013/83643/2852/2033/115825/79969/153/51341/63976/240/5468/338557/171023/25946/688/2255/2784/7041/7040/6239/2167/6423/283078/7480/79068/64641/5156/54795/9580/182/7538/650/161882/154/65985/677/6272/6789/2867/1240/4091/2308/22954/84159/8864/2625/81029/10124/7704/201163/9572/10603/6041/3625/168455/80339…
GO:0031102	BP	GO:0031102	neuron projection regeneration	46	0.538096	2.17751	3.58E-06	8.09E-05	5.81E-05	3215	tags=50%, list=22%, signal=39%	4035/5792/5802/2896/4131/10752/2316/1495/347/8408/29956/23162/56963/7070/8428/81565/133/3371/1605/3913/2281/83700/9448
GO:0042788	CC	GO:0042788	polysomal ribosome	30	-0.618114	-2.27352	3.67E-06	8.23E-05	5.91E-05	3097	tags=70%, list=22%, signal=55%	6143/6231/25873/6132/6169/8667/4736/1660/6161/6152/6156/6160/6171/6128/6235/6228/689/6135/6170/57532/87178
GO:0048588	BP	GO:0048588	developmental cell growth	196	0.341706	1.81854	3.66E-06	8.23E-05	5.91E-05	3581	tags=39%, list=25%, signal=30%	4035/25/7048/5802/7919/6586/2539/28988/8085/57154/4131/6405/55558/64218/8826/8936/10013/8904/1808/5590/1382/8408/9423/29882/7074/10371/9150/26053/2664/1954/148/1627/6857/2017/56963/10631/4897/221476/57699/1906/6585/9723/1002/54910/91584/81565/2335/3275/1785/2045/5916/8470/25942/10509/53335/3913/7414/8828/56920/26999/3611/118813/51393/9962/393/10507/10500/4137/65059/54437/9201/6722/7869/351/5361/3…
GO:0060349	BP	GO:0060349	bone morphogenesis	79	0.451072	2.04859	3.70E-06	8.27E-05	5.94E-05	3152	tags=46%, list=22%, signal=36%	6497/25987/56603/7048/4054/2737/7059/6474/2734/4041/116039/2263/4323/4209/1954/338773/7291/2261/54/1277/3037/158326/6423/2296/5914/5916/654/60676/91355/642658/8313/55512/3636/1305/85301/6424
GO:0032640	BP	GO:0032640	tumor necrosis factor production	133	0.388639	1.93598	3.81E-06	8.47E-05	6.08E-05	4367	tags=51%, list=30%, signal=36%	4157/558/9370/4615/84868/9590/3952/2048/1191/8737/2621/409/1149/64127/947/83786/27086/4776/5777/64170/54440/7291/10457/7305/58509/113277/9181/54/177/7057/4938/5914/5724/7538/27202/4940/140885/5795/29108/10859/6833/114609/57506/8767/3133/6850/351/6774/10417/64135/7098/10125/945/353514/4939/929/6693/3965/7097/6376/4795/5336/90865/23208/3929/7128/8832/1535
GO:0032680	BP	GO:0032680	regulation of tumor necrosis factor production	133	0.388639	1.93598	3.81E-06	8.47E-05	6.08E-05	4367	tags=51%, list=30%, signal=36%	4157/558/9370/4615/84868/9590/3952/2048/1191/8737/2621/409/1149/64127/947/83786/27086/4776/5777/64170/54440/7291/10457/7305/58509/113277/9181/54/177/7057/4938/5914/5724/7538/27202/4940/140885/5795/29108/10859/6833/114609/57506/8767/3133/6850/351/6774/10417/64135/7098/10125/945/353514/4939/929/6693/3965/7097/6376/4795/5336/90865/23208/3929/7128/8832/1535
GO:0005262	MF	GO:0005262	calcium channel activity	91	0.437634	2.05191	3.89E-06	8.63E-05	6.20E-05	5295	tags=66%, list=37%, signal=42%	302/219931/3710/80228/5025/9254/6261/57685/5310/5311/8912/80036/22821/1268/23413/53373/140738/9187/775/54795/3708/57192/7225/785/778/6262/29927/2281/773/2823/51393/342372/2905/784/55283/2906/7226/123041/8416/59283/779/378807/10343/782/140803/2904/93589/25769/776/56302/54822/59285/7442/93129/59341/55503/1139/5663/26133/255231
GO:0007193	BP	GO:0007193	adenylate cyclase-inhibiting G protein-coupled receptor signaling pathway	47	0.546262	2.21427	3.96E-06	8.74E-05	6.28E-05	3008	tags=45%, list=21%, signal=35%	112/9590/5064/2550/150/111/2771/2316/5138/4886/1902/1906/4883/8685/11245/4987/2912/64805/1815/60626/2861
GO:0010817	BP	GO:0010817	regulation of hormone levels	372	0.282701	1.61081	3.96E-06	8.74E-05	6.28E-05	3233	tags=31%, list=22%, signal=25%	4035/1889/56603/57555/8398/1946/6422/8425/5467/6934/9370/65220/5106/5950/51092/3952/6567/23178/949/10948/150/111/301/9230/1393/10312/9727/9159/4826/26056/7351/4041/28231/57104/3991/1609/5715/2852/8660/1382/1956/4828/6338/7074/8912/114897/1588/125/8609/11069/338442/23428/240/338557/7349/9024/7173/80024/2784/5045/133308/1268/1577/56262/55638/130399/9854/6810/1906/441282/5156/54795/10815/51478/476/2…
GO:0032963	BP	GO:0032963	collagen metabolic process	77	0.468107	2.11848	4.14E-06	9.08E-05	6.52E-05	3560	tags=52%, list=25%, signal=39%	7431/5467/7148/9509/79148/4313/4239/1289/409/23371/8985/4326/8751/57333/9697/4323/7349/5045/5159/7040/1278/2022/4327/1277/26276/4261/11117/1471/642658/90993/9902/55512/10609/10536/54361/4314/5184/861/64175/1520
GO:0006400	BP	GO:0006400	tRNA modification	84	-0.456453	-2.0881	4.16E-06	9.08E-05	6.52E-05	3253	tags=43%, list=23%, signal=33%	3028/6741/221078/285381/80745/54859/54888/54920/11062/150962/8846/55623/83480/55006/81605/339175/55039/54802/79828/51605/60487/23587/285605/127253/26610/123263/54901/91801/81627/64172/25821/55140/25917/142940/54931/51002
GO:0051251	BP	GO:0051251	positive regulation of lymphocyte activation	243	0.325698	1.77648	4.16E-06	9.08E-05	6.52E-05	4214	tags=42%, list=29%, signal=30%	975/6778/7048/2737/558/4615/84868/3952/3566/2048/57178/301/6714/6541/8764/63925/5105/80381/8943/2621/5590/3916/8660/388552/64127/2736/2534/2319/5777/9092/4323/81704/1947/10326/54440/1326/2255/1378/7040/7305/972/920/177/7070/30835/3481/1445/6666/9580/5914/100133941/10288/140885/604/3071/101/11151/29108/115650/10859/7409/114609/864/7535/3635/283234/84433/4067/8767/3718/2625/4773/939/8740/3133/84807…
GO:0050778	BP	GO:0050778	positive regulation of immune response	397	0.28446	1.6305	4.19E-06	9.10E-05	6.54E-05	4224	tags=40%, list=29%, signal=29%	975/6778/25/710/5580/1675/8398/2896/718/51279/716/715/84868/3566/1387/1191/301/6714/6812/4239/5970/5105/3689/80381/3554/3140/5590/868/3916/6688/3958/2033/64127/3684/2534/3661/5293/27086/729/5777/123920/121665/2268/730/64170/10657/54440/1378/1268/7410/10432/7040/7305/972/3848/5579/55198/920/629/7805/7070/3075/8807/3055/64005/6810/27242/25865/150372/5338/1445/563/84106/3428/5914/5724/8631/10616/851…
GO:1905114	BP	GO:1905114	cell surface receptor signaling pathway involved in cell-cell signaling	461	0.274869	1.59678	4.18E-06	9.10E-05	6.54E-05	4268	tags=38%, list=30%, signal=28%	4035/6497/25987/6455/25/57555/1459/2737/718/6422/283149/1453/6934/7249/3487/9968/2719/57674/2011/4188/57154/5025/261734/6714/5027/595/6907/10076/1952/8312/6597/7089/23399/5310/4041/79705/10082/83439/1742/2185/5590/409/112755/5311/388630/1857/79971/9294/3675/84327/2736/4851/1956/23002/7074/3684/1454/1613/2263/83786/7090/4776/9368/3489/8629/10458/65268/23090/4772/147906/4204/57805/1856/4919/85407/2…
GO:0042742	BP	GO:0042742	defense response to bacterium	131	0.392662	1.95166	4.21E-06	9.11E-05	6.55E-05	4857	tags=53%, list=34%, signal=36%	4853/5580/8398/2896/4615/84868/5919/8764/6403/284297/283/3140/64127/23166/6338/27086/7132/2268/64170/22861/6464/5320/6590/23005/54/55876/920/1130/5054/4938/1969/4940/728/7018/4069/5199/29108/29102/7100/114609/10578/280664/57506/8767/3133/6850/10417/5587/140686/7098/284110/11096/2207/4939/6693/9636/834/7097/23208/3929/11005/1535/54106/6556/54210/1690/602/6280/10406/100507436
GO:0007009	BP	GO:0007009	plasma membrane organization	112	0.411223	2.00677	4.46E-06	9.60E-05	6.90E-05	3185	tags=38%, list=22%, signal=29%	10397/30846/5580/26509/257364/10347/4627/1191/6711/53947/5027/123720/55909/57194/727910/80115/1289/2934/225/9368/93099/9788/5339/10458/23136/2054/1378/8291/50807/6810/1785/57088/29993/215/51429/79400/63982/23207/745/94121/116238/85377
GO:0045055	BP	GO:0045055	regulated exocytosis	197	0.345287	1.83855	4.46E-06	9.60E-05	6.90E-05	2194	tags=28%, list=15%, signal=24%	28964/6844/4627/3566/150/9230/1393/6812/2771/3689/26056/23396/8676/83849/112755/9783/201294/3916/6688/8499/4851/112476/2242/9545/8912/3684/5293/5729/85477/11069/2268/55361/148/6857/5341/2054/22871/1268/6813/23413/2901/23513/5579/64780/3055/11031/6810/140730/5880/9498/84106/10815/261729/5724/27445
GO:0004842	MF	GO:0004842	ubiquitin-protein transferase activity	370	-0.297881	-1.67159	4.58E-06	9.83E-05	7.07E-05	3385	tags=35%, list=24%, signal=27%	197131/26091/23321/9781/55167/51003/8945/9867/4850/257218/153830/55128/57531/51283/55819/7326/51444/7189/81847/80204/57520/64320/84675/84085/5193/64795/7267/26270/8315/11342/7321/140825/57534/29089/26268/9320/8697/57820/26263/90933/27252/26190/90293/51136/151525/400569/7737/7327/3093/51725/55958/7320/140691/9443/9040/51366/26224/51592/6478/165918/10001/56888/55120/55148/998/80829/11059/51320/9025…
GO:0007044	BP	GO:0007044	cell-substrate junction assembly	94	0.431528	2.0303	4.75E-06	0.000101759	7.31E-05	3384	tags=44%, list=24%, signal=34%	4035/7094/7205/25/3691/1946/6422/87/6281/1307/6714/123720/8826/2185/5786/613/10580/347/71/1613/10391/5339/4323/2017/56940/7070/57662/55920/7057/11170/2335/9344/9647/5795/7414/51057/54361/23603/9448/9270/8874
GO:0006281	BP	GO:0006281	DNA repair	448	-0.27847	-1.6016	4.79E-06	0.000102275	7.35E-05	3584	tags=36%, list=25%, signal=28%	29072/10039/11277/51550/10973/5984/55183/9937/23347/2070/9232/5378/1763/11198/7398/5887/84083/11073/257218/10269/29086/5983/4437/4436/22944/2237/7518/86/51444/54465/6119/9557/7374/26270/5427/51426/126074/3148/7415/27030/23411/29089/58493/84515/9126/23028/9320/7507/2071/404672/83932/1660/1022/63979/8846/546/119392/2072/55170/5429/142/7737/26073/54386/1642/23376/80010/472/7320/93973/9643/51366/8426…
GO:0051205	BP	GO:0051205	protein insertion into membrane	49	-0.54045	-2.25681	4.90E-06	0.000104413	7.50E-05	2945	tags=57%, list=20%, signal=46%	26520/26519/65055/25813/26517/23471/819/93380/56851/51398/56993/3308/140823/51016/5599/5018/26521/285521/1678/8266/9694/55831/10328/64112/9141/51234/83460/57003
GO:0031256	CC	GO:0031256	leading edge membrane	154	0.370041	1.89161	5.04E-06	0.000106985	7.69E-05	5116	tags=56%, list=36%, signal=37%	9780/7094/2564/4641/10347/64787/960/5064/6711/23129/6714/3690/23396/221472/2852/79971/1956/7074/8844/152273/23550/3678/84168/1729/747/2268/1464/81704/23136/5341/4642/9181/55198/7070/64005/6810/3936/11170/1785/1969/54869/491/29993/5335/3749/5795/3756/84249/6092/114609/50649/1915/10235/10159/23603/4137/7168/1803/2890/9026/388336/23499/4355/3737/3745/5336/387/2059/5152/3746/10395/11252/83543/135/106…
GO:0000779	CC	GO:0000779	condensed chromosome, centromeric region	122	-0.40835	-2.0007	5.08E-06	0.000107507	7.73E-05	2868	tags=37%, list=20%, signal=30%	57122/55166/9793/221711/11243/348995/51164/4659/119504/7756/387103/84148/54908/546/9184/64769/134492/324/55746/79003/51143/6396/8850/10671/7175/25936/1452/23122/201161/84295/11258/9183/79023/5048/23291/6612/10910/4999/91272/26039/25909/23219/3835/11335/5501
GO:0030031	BP	GO:0030031	cell projection assembly	447	0.274805	1.58604	5.30E-06	0.000111886	8.04E-05	4425	tags=40%, list=31%, signal=29%	10163/30846/25/55742/9742/25930/139818/5580/27148/22897/3691/125488/199221/1453/28988/9842/64787/5064/375790/4640/25981/6714/57787/5027/123720/1952/26140/2012/55909/197335/822/5990/2316/10013/284001/3911/84902/55764/80216/221472/79734/2934/9294/196383/79659/4851/9423/79969/152273/9368/85477/22873/84448/9788/11135/2014/55036/29887/26053/23090/27077/1464/26005/116985/2017/84071/688/22871/53827/1115…
GO:0001654	BP	GO:0001654	eye development	295	0.311362	1.73393	5.63E-06	0.000118481	8.51E-05	3774	tags=36%, list=26%, signal=27%	6497/25987/7048/2782/9742/4853/4915/2737/7431/5950/2048/285590/261734/10312/79888/56917/6597/2202/4041/1289/91851/55764/4212/2195/6096/4810/147912/388552/4669/4237/835/116039/9172/399473/54549/60436/1296/51343/493/27077/57030/10848/4647/7275/85407/2255/221935/7291/5159/2247/5089/775/1295/7070/23363/5316/5156/23094/2296/10461/55184/5914/182/27151/5916/1969/1545/56006/23322/654/2201/581/357/3913/79…
GO:0005604	CC	GO:0005604	basement membrane	87	0.445243	2.08073	5.69E-06	0.000119136	8.56E-05	3510	tags=44%, list=24%, signal=33%	302/3691/375790/7058/2192/1289/3911/283/3339/4811/80781/9423/151887/1296/7076/1295/158326/126147/3910/977/2335/255743/22854/4017/3371/1605/4016/3913/1288/3909/84628/375567/7045/2200/8573/22798/954/1284
GO:0007507	BP	GO:0007507	heart development	495	0.265163	1.54988	5.69E-06	0.000119136	8.56E-05	3367	tags=32%, list=23%, signal=25%	1889/7048/55742/9742/4853/2737/7919/6586/10409/5467/2539/7249/6474/5950/9968/2719/9794/285590/23129/57178/22980/2064/6261/9645/55803/9095/5310/2316/1289/5138/57538/2648/55764/409/23135/2852/8131/5311/5595/5600/4889/23054/57493/2033/3675/79659/4000/203286/2736/4851/1956/4886/8751/6899/79933/2263/4776/7132/5339/11064/55036/9150/171023/4209/93649/1954/26005/148/4772/5463/790/10848/1856/221496/1832/6…
GO:0033617	BP	GO:0033617	mitochondrial cytochrome c oxidase assembly	21	-0.693495	-2.31741	5.77E-06	0.000120543	8.66E-05	3926	tags=90%, list=27%, signal=66%	6834/51241/84987/90639/617/9997/51287/116228/6341/51204/100131801/493753/55744/5018/285521/10063/29090/79072/28958
GO:0005884	CC	GO:0005884	actin filament	107	0.414854	2.00347	5.80E-06	0.000120755	8.68E-05	3595	tags=45%, list=25%, signal=34%	4641/4650/23301/87/28988/2011/4640/301/6714/9645/8826/2316/147179/4644/10634/9051/71/2534/1613/60/23406/1627/2017/57175/29964/56940/3059/79983/7456/1238/3055/3936/5880/55970/23384/8572/8522/644150/83715/11151/25802/83700/254102/57731/7168/7111/10603/5881
GO:0046849	BP	GO:0046849	bone remodeling	75	0.469029	2.10566	6.03E-06	0.000125294	9.00E-05	3116	tags=48%, list=22%, signal=38%	4853/4054/6422/1200/3952/9842/6714/5027/10312/3690/3953/4041/79705/2185/1956/9545/29887/338773/7040/54/1436/5880/1445/23154/5745/4982/1969/84959/54849/7018/101/154/91355/3635/10609/9770
GO:0002253	BP	GO:0002253	activation of immune response	251	0.322613	1.76827	6.30E-06	0.000130522	9.38E-05	4224	tags=44%, list=29%, signal=32%	975/25/710/5580/1675/8398/718/51279/716/715/1387/1191/6714/4239/5970/80381/868/3958/2033/64127/2534/5293/27086/729/5777/123920/121665/2268/730/10657/1378/7410/10432/7305/3848/5579/55198/629/7805/7070/3075/3055/64005/27242/25865/150372/5338/1445/84106/3428/8631/10616/8517/25942/27202/7917/5335/581/3071/55024/728/5795/5199/29108/713/714/7409/727/85363/2867/81030/720/7535/3635/84433/1240/57506/4067/…
GO:0002183	BP	GO:0002183	cytoplasmic translational initiation	33	-0.594695	-2.23992	6.51E-06	0.000134372	9.66E-05	3101	tags=61%, list=22%, signal=48%	8669/1968/8661/8664/1975/8667/1974/51386/51441/4690/54505/28985/8668/8894/1983/3646/27335/10480/8891/8562
GO:0007265	BP	GO:0007265	Ras protein signal transduction	308	0.294463	1.63784	6.53E-06	0.000134416	9.66E-05	3709	tags=37%, list=26%, signal=28%	10163/25/396/2782/1435/4853/4650/9138/57706/55114/8216/392/7077/6237/28988/64787/2048/8831/2768/9639/150/2889/9826/1796/1786/8936/55738/57449/10155/613/57493/3675/64283/8567/4851/9423/10411/408/7074/8844/79933/23550/253980/10256/25959/11188/11135/9909/26053/9855/2664/148/83892/2859/27128/9869/2255/22821/50861/9620/5159/153090/2247/7157/391/1278/9181/6239/1902/27352/5912/115727/5880/2203/1785/5119…
GO:0022843	MF	GO:0022843	voltage-gated cation channel activity	99	0.422961	2.00488	6.58E-06	0.00013509	9.71E-05	5421	tags=63%, list=38%, signal=39%	219931/9254/6261/30819/57685/2185/5311/8912/3736/9424/1268/23413/53373/3777/775/3775/343450/785/3749/778/3756/3786/57657/6833/773/9992/23416/23704/7881/3782/2905/784/2906/8514/131096/9132/59283/779/378807/3737/782/3745/10008/3768/3746/2904/3776/3772/93589/3752/3784/776/59285/3751/7442/3757/3773/3767/440699/348980/9312/57582
GO:0001725	CC	GO:0001725	stress fiber	66	0.477704	2.10216	8.01E-06	0.000162806	0.000117001	2999	tags=45%, list=21%, signal=36%	7205/7791/87/4627/5829/10398/81/79778/5590/10580/10634/1265/23002/2317/50507/51474/4919/57175/29964/54751/3936/4638/23094/11170/8572/29109/4628/165904/3611/3983
GO:0097517	CC	GO:0097517	contractile actin filament bundle	66	0.477704	2.10216	8.01E-06	0.000162806	0.000117001	2999	tags=45%, list=21%, signal=36%	7205/7791/87/4627/5829/10398/81/79778/5590/10580/10634/1265/23002/2317/50507/51474/4919/57175/29964/54751/3936/4638/23094/11170/8572/29109/4628/165904/3611/3983
GO:0051017	BP	GO:0051017	actin filament bundle assembly	144	0.373196	1.88409	8.00E-06	0.000162806	0.000117001	3057	tags=35%, list=21%, signal=28%	10163/25/6422/3693/7791/87/6281/5829/9639/7984/6714/10174/2316/80115/2185/10580/55616/10411/71/408/79933/253980/10391/9788/50507/10458/116985/51474/57175/5341/2006/84501/64780/1902/7016/118/3936/11170/51466/9647/85462/4070/83715/55160/134549/29109/800/23370/84952/221692/54361
GO:0061572	BP	GO:0061572	actin filament bundle organization	144	0.373196	1.88409	8.00E-06	0.000162806	0.000117001	3057	tags=35%, list=21%, signal=28%	10163/25/6422/3693/7791/87/6281/5829/9639/7984/6714/10174/2316/80115/2185/10580/55616/10411/71/408/79933/253980/10391/9788/50507/10458/116985/51474/57175/5341/2006/84501/64780/1902/7016/118/3936/11170/51466/9647/85462/4070/83715/55160/134549/29109/800/23370/84952/221692/54361
GO:0000963	BP	GO:0000963	mitochondrial RNA processing	19	-0.706673	-2.31304	8.44E-06	0.000170885	0.000122807	2337	tags=63%, list=16%, signal=53%	10922/55006/9238/54802/79675/6832/60493/25821/87178/22868/79072/54931
GO:0045182	MF	GO:0045182	translation regulator activity	120	-0.396263	-1.93841	8.46E-06	0.000170885	0.000122807	2954	tags=41%, list=21%, signal=33%	1968/10987/5813/8661/7555/9513/1978/1936/8664/1975/8667/1933/10605/1974/8892/8087/10102/8893/6208/51386/400961/6146/10767/7284/54505/80315/85476/3658/28985/8668/2107/22849/23708/1977/2935/8894/219402/1965/1983/1964/9086/3646/27335/10480/83939/8891/4528/9617/8562
GO:0045216	BP	GO:0045216	cell-cell junction organization	165	0.355824	1.83863	8.56E-06	0.00017249	0.00012396	3692	tags=36%, list=26%, signal=27%	9253/7094/25930/57555/4641/261734/6714/55679/51564/3801/79987/9231/23396/2316/79778/1495/57493/8650/71/144100/1009/151306/64065/9788/5339/64403/60/1832/23136/5566/7040/79983/57662/118/1436/3728/1445/83660/1969/6904/654/8642/421/1364/1525/51599/7414/6833/80139/5317/83700/9080/29841/6722/201163/28316/7368/143162/50848/222256
GO:0005689	CC	GO:0005689	U12-type spliceosomal complex	26	-0.651177	-2.2971	8.67E-06	0.000174217	0.000125202	2264	tags=65%, list=16%, signal=55%	1665/6635/55285/6632/79622/6628/6634/55954/154007/85437/4904/83443/6633/6636/6637/23451/51639
GO:0050807	BP	GO:0050807	regulation of synapse organization	176	0.346665	1.80755	8.95E-06	0.000179336	0.00012888	3195	tags=35%, list=22%, signal=27%	25/5802/57555/4915/28988/78999/7804/56850/2048/9746/26037/375790/8536/7058/83992/115703/6405/79414/9231/27286/22883/64218/10082/26115/80725/8499/9423/29882/7074/2534/84631/4776/10458/816/1627/22871/266727/153090/1981/55209/6585/10160/7534/869/2045/4916/1605/10288/64084/54674/84628/8828/6092/2047/29904/347902/2823/84189/10507/94030/5649
GO:0071806	BP	GO:0071806	protein transmembrane transport	58	-0.512212	-2.22354	9.16E-06	0.000183161	0.000131629	1865	tags=43%, list=13%, signal=38%	84134/56993/140823/10245/7095/10972/5194/54543/29103/5191/5189/134266/83752/9131/6729/100287932/92609/3329/10440/23480/29090/5828/131118/9804/80273
GO:1902105	BP	GO:1902105	regulation of leukocyte differentiation	231	0.328596	1.77199	9.20E-06	0.000183503	0.000131875	3709	tags=38%, list=26%, signal=29%	7030/56603/25/7048/1435/4853/2737/6422/558/9370/678/3566/57178/10272/301/8737/2064/5105/8943/10401/1840/2621/2648/5590/2736/2242/4609/27086/5777/84695/9092/4323/54440/1378/133308/3059/7040/7305/972/1209/22985/920/177/150372/6666/9580/6932/5914/84959/10288/604/3071/161882/101/677/8111/29102/714/841/10859/6988/864/5457/7535/3635/28959/84433/55365/4067/9770/8767/2200/3718/2625/939/3662/84807/7704/86…
GO:0005839	CC	GO:0005839	proteasome core complex	19	-0.704577	-2.30618	9.27E-06	0.000184327	0.000132467	2963	tags=68%, list=21%, signal=54%	9491/5684/5683/5692/5688/5689/5693/5691/5682/5686/5694/5695/5685
GO:0043491	BP	GO:0043491	protein kinase B signaling	164	0.363376	1.87179	9.35E-06	0.00018546	0.000133281	2639	tags=33%, list=18%, signal=27%	2260/7301/4157/4915/6934/558/6237/7249/3952/5025/6714/3092/56917/8904/2621/409/2852/23239/1956/114897/5293/57333/9368/2152/9258/221496/10016/3059/7040/2247/23533/3480/4015/2022/3488/7057/3481/7498/375033/10461/1969/1263/4916/83667/1605/10268/10855/55024/2912/64805/101/388121/5795/677
GO:0051962	BP	GO:0051962	positive regulation of nervous system development	227	0.321218	1.73183	9.42E-06	0.000186302	0.000133886	3389	tags=36%, list=24%, signal=28%	4035/9253/23654/57555/4915/2737/5364/28988/7804/6474/1523/2048/9746/23129/375790/7058/4131/63925/5970/9231/27286/22883/55558/64218/51593/2852/1382/8650/4851/1956/9423/29882/7074/84631/84079/5362/10458/23013/816/2664/1954/1627/22871/7040/1638/23363/26011/1002/91584/869/81565/2335/27339/6692/5365/650/1605/64084/54674/7472/6092/2047/29904/57165/347902/3611/84189/118813/4067/22954/51393/10507/94030/4…
GO:0045050	BP	GO:0045050	protein insertion into ER membrane by stop-transfer membrane-anchor sequence	10	-0.848821	-2.27814	9.67E-06	0.000190337	0.000136786	1791	tags=80%, list=12%, signal=70%	93380/56851/51016/9694/55831/10328/51234/83460
GO:0072546	CC	GO:0072546	EMC complex	10	-0.848821	-2.27814	9.67E-06	0.000190337	0.000136786	1791	tags=80%, list=12%, signal=70%	93380/56851/51016/9694/55831/10328/51234/83460
GO:0050866	BP	GO:0050866	negative regulation of cell activation	161	0.357397	1.83519	1.01E-05	0.000198406	0.000142585	5059	tags=54%, list=35%, signal=35%	7301/5580/2737/2896/6422/558/84868/3566/301/2064/8764/9231/1840/2852/868/6688/3958/8379/114897/5777/84695/2268/1378/1268/10457/7305/972/23513/7805/339390/2615/27242/5156/374403/7940/10461/84959/10288/604/3071/55024/8530/10859/11117/4846/864/3635/4067/11314/3718/18/861/9572/10062/4332/284021/53833/3142/10077/5154/6693/942/4192/3965/6376/30009/695/3949/23208/7128/8832/2213/135/5169/11326/3659/5788/…
GO:0042554	BP	GO:0042554	superoxide anion generation	35	0.578014	2.20434	1.03E-05	0.00020241	0.000145463	3433	tags=57%, list=24%, signal=44%	5580/285590/2771/3689/1956/3684/50507/7040/7305/54/4689/1906/4688/79400/53905/9644/653361/4137/10811/6850
GO:0060443	BP	GO:0060443	mammary gland morphogenesis	40	0.548486	2.16346	1.05E-05	0.000205649	0.00014779	4198	tags=65%, list=29%, signal=46%	6778/7048/1435/2737/5371/6714/4041/2736/9423/2263/2255/23513/3488/1436/823/1969/5727/581/25928/91355/54361/6909/6926/1999/374/7421
GO:0062125	BP	GO:0062125	regulation of mitochondrial gene expression	26	-0.647399	-2.28377	1.07E-05	0.000208349	0.000149731	3069	tags=69%, list=21%, signal=55%	26995/5562/285367/8846/51204/55005/10102/84300/400916/115416/51335/23107/22868/79072/10128/708/28958/54931
GO:0005844	CC	GO:0005844	polysome	60	-0.490829	-2.14692	1.08E-05	0.000208349	0.000149731	3165	tags=58%, list=22%, signal=46%	55364/6143/6231/25873/9513/6132/6169/8667/4736/1660/6161/6192/3069/26019/8087/6191/6152/6156/6194/6160/6171/6128/6188/6235/6228/5682/689/6135/6170/1965/57532/87178/51389/4733/7411
GO:0031099	BP	GO:0031099	regeneration	157	0.365153	1.87226	1.07E-05	0.000208349	0.000149731	2675	tags=32%, list=19%, signal=26%	4035/975/5792/7048/5802/1459/2737/2896/5467/558/301/4131/595/10752/10076/55909/7351/2316/2621/1495/347/8408/4851/1956/8751/29956/4837/790/23162/688/2255/56963/83481/10631/7070/7049/8428/7480/3936/6217/346007/81565/5727/133/3371/1605/728/3913/5738/2281
GO:0016323	CC	GO:0016323	basolateral plasma membrane	187	0.342642	1.79936	1.10E-05	0.000212021	0.00015237	2619	tags=29%, list=18%, signal=24%	4035/10163/975/302/160/960/5064/4640/150/301/6541/6522/2064/3953/5310/1741/9057/409/5311/3675/8650/64127/1956/4363/408/4478/2319/6573/23428/150696/493/9053/8714/1832/2054/133308/4642/83481/54805/89845/6536/23513/6810/6768/5745/476/9843/27347/491/1605/222962/728/6513/360/1525
GO:0032432	CC	GO:0032432	actin filament bundle	71	0.465593	2.07631	1.12E-05	0.000216159	0.000155343	2999	tags=44%, list=21%, signal=35%	7205/7791/87/4627/5829/10398/2316/81/79778/5590/10580/10634/1265/23002/2317/50507/51474/4919/57175/29964/54751/3936/4638/23094/11170/8572/29109/4628/165904/3611/3983
GO:0110053	BP	GO:0110053	regulation of actin filament organization	241	0.314637	1.71829	1.13E-05	0.000218045	0.000156699	4577	tags=45%, list=32%, signal=31%	10163/25/91663/5580/4641/6709/6422/6281/28988/5829/6711/9639/7984/89848/123720/130271/10174/54961/822/10095/8936/2316/80115/2185/2934/55616/10411/71/79933/10391/85477/6710/9788/11135/50507/10458/23406/1627/116985/51474/2017/57175/5341/2006/6712/3059/84501/29767/1902/7016/118/3055/51466/50853/9647/4070/10810/3071/51429/11034/9535/11151/163782/55160/29108/29109/120/25802/23370/26999/84952/54361/544…
GO:0044304	CC	GO:0044304	main axon	60	0.487222	2.10119	1.14E-05	0.000218415	0.000156964	4253	tags=60%, list=30%, signal=42%	1759/6711/89796/1393/4131/1742/4130/7074/3736/747/7349/23136/4642/7070/4897/10382/1605/100505385/3756/3786/23303/6092/57165/23114/6900/4137/57731/7881/351/57471/8514/274/958/3737/4133/3746
GO:0005796	CC	GO:0005796	Golgi lumen	63	0.480797	2.08374	1.16E-05	0.000222588	0.000159963	3627	tags=49%, list=25%, signal=37%	6649/2719/375790/4582/23759/9672/10082/2621/3339/5549/4584/4323/1464/5045/7040/633/6383/1462/6382/176/5125/1605/221914/2331/1634/50512/54361/81029/351/5627/4958
GO:0032977	MF	GO:0032977	membrane insertase activity	14	-0.776311	-2.33013	1.18E-05	0.000224769	0.000161531	2945	tags=86%, list=20%, signal=68%	26520/26519/93380/56851/51016/5018/285521/9694/55831/10328/51234/83460
GO:0051539	MF	GO:0051539	4 iron, 4 sulfur cluster binding	41	-0.549978	-2.20069	1.19E-05	0.000225735	0.000162225	1922	tags=41%, list=13%, signal=36%	80224/6059/4723/2110/4720/3658/122961/374291/11019/54901/4728/4719/55140/57019/5471/6390/27247
GO:0150115	BP	GO:0150115	cell-substrate junction organization	100	0.417093	1.97696	1.19E-05	0.000225735	0.000162225	3384	tags=42%, list=24%, signal=32%	4035/7094/7205/25/3691/1946/6422/87/6281/1307/6714/123720/8826/2185/5786/613/10580/347/71/1613/10391/5339/4323/2017/56940/7070/57662/55920/7057/11170/2335/9344/9922/9647/5795/7414/51057/54361/23603/9448/9270/8874
GO:0006122	BP	GO:0006122	mitochondrial electron transport, ubiquinol to cytochrome c	10	-0.844937	-2.26772	1.20E-05	0.000226035	0.000162441	1396	tags=90%, list=10%, signal=81%	10975/7384/1537/7388/440567/27089/29796/54205/7381
GO:0045296	MF	GO:0045296	cadherin binding	302	0.296916	1.65605	1.20E-05	0.000226035	0.000162441	3094	tags=34%, list=21%, signal=28%	10163/79026/10397/302/6455/7094/85456/55742/6709/5297/392/1453/3927/5493/28988/4627/64787/11273/2011/114990/6711/3054/5331/5025/83874/22837/301/6714/9230/56829/1013/55357/822/6282/8826/4854/2316/23085/1495/23367/1192/10298/9973/55898/1265/8650/1956/54862/1009/11135/5339/2194/2317/64403/10458/56904/10848/1627/51474/2017/57175/5214/2802/53827/2125/6712/153090/23513/23650/5093/27044/118/50807/56061/…
GO:0008201	MF	GO:0008201	heparin binding	122	0.383566	1.89187	1.26E-05	0.000238028	0.00017106	2271	tags=31%, list=16%, signal=26%	2260/5792/5802/6649/6586/6422/7059/7148/7058/6403/5118/4053/1289/283/7123/89797/5549/151887/2263/1842/129804/84570/2255/10457/26577/6288/2247/10631/3075/59271/7049/6585/7057/2335/50509/11167/334/5727
GO:0031103	BP	GO:0031103	axon regeneration	40	0.544489	2.14769	1.30E-05	0.000243765	0.000175183	3002	tags=48%, list=21%, signal=38%	4035/5792/5802/2896/4131/10752/2316/1495/347/29956/23162/56963/8428/81565/3371/1605/3913/2281/83700
GO:0071526	BP	GO:0071526	semaphorin-plexin signaling pathway	40	0.544223	2.14664	1.33E-05	0.000247919	0.000178168	3581	tags=60%, list=25%, signal=45%	23654/396/5364/23129/6405/55558/64218/2316/5362/10371/9855/9723/54910/91584/5365/10509/8828/56920/10507/10500/54437/7869/5361/223117
GO:0010608	BP	GO:0010608	posttranscriptional regulation of gene expression	454	-0.274233	-1.57786	1.33E-05	0.000247919	0.000178168	3069	tags=33%, list=21%, signal=26%	26995/5594/1432/1654/192669/90806/9444/1968/285381/5813/5393/7555/23405/6197/9513/1802/1978/23369/221662/56915/8664/84541/6169/8550/1975/285367/54888/23173/8667/5436/5604/26065/10922/89978/150962/1660/11340/29081/8846/22916/92342/10605/57669/11140/1974/55239/55571/51204/22894/55005/127933/8892/51808/9475/8087/10102/7432/3181/6191/6059/170506/4686/9238/6198/6154/468/4848/5499/25929/8893/57060/6208…
GO:0048678	BP	GO:0048678	response to axon injury	66	0.472726	2.08025	1.37E-05	0.000255753	0.000183798	3114	tags=42%, list=22%, signal=33%	4035/5792/5802/2896/5025/4131/10752/2316/1495/347/29956/23162/23098/56963/2247/7305/8428/81565/5905/4916/3371/1605/581/3913/64805/2281/83700/4067
GO:0048041	BP	GO:0048041	focal adhesion assembly	86	0.428699	1.9937	1.37E-05	0.000255758	0.000183801	3384	tags=43%, list=24%, signal=33%	4035/7205/25/1946/6422/87/6281/1307/6714/123720/8826/2185/5786/613/10580/347/71/1613/10391/4323/2017/56940/7070/57662/55920/7057/11170/9344/9647/5795/7414/51057/54361/23603/9448/9270/8874
GO:0070200	BP	GO:0070200	establishment of protein localization to telomere	15	-0.759032	-2.32206	1.41E-05	0.000262717	0.000188802	1640	tags=60%, list=11%, signal=53%	7203/10575/25913/10694/908/10574/22948/10576/6950
GO:0051965	BP	GO:0051965	positive regulation of synapse assembly	47	0.530642	2.15095	1.43E-05	0.000264614	0.000190165	3177	tags=45%, list=22%, signal=35%	57555/4915/2048/9746/375790/7058/9231/27286/22883/64218/84631/22871/869/64084/54674/2047/29904/347902/84189/10507/94030
GO:0034612	BP	GO:0034612	response to tumor necrosis factor	200	0.332728	1.76733	1.46E-05	0.000270549	0.000194431	4367	tags=46%, list=30%, signal=33%	6422/9370/678/5106/9590/6358/83483/1393/1050/8737/8764/5970/5105/10401/83643/8904/2621/81/2687/2185/2648/10594/2678/2852/5595/8877/8718/55627/7187/7132/10068/153090/7157/58509/10631/9181/246330/2167/7805/1277/5609/3037/27242/1906/7057/255743/3899/7538/11093/11173/2629/8717/29108/29965/79092/677/115650/841/55022/55512/3611/9825/22954/10293/2625/2686/56928/6360/6850/9572/2309/81792/6362/51588/3383/…
GO:0000428	CC	GO:0000428	DNA-directed RNA polymerase complex	94	-0.42066	-1.98033	1.50E-05	0.000276048	0.000198382	3515	tags=45%, list=24%, signal=34%	5432/6883/27097/55703/2957/10622/9519/80349/6879/5436/10621/2071/404672/1022/6882/123169/51728/5557/5439/6917/2966/2967/2959/6873/79871/84265/5438/728340/84172/902/2960/6884/5440/2963/5828/9646/6880/5431/2958/81488/4331/55197
GO:0002791	BP	GO:0002791	regulation of peptide secretion	153	0.352571	1.79922	1.50E-05	0.000276048	0.000198382	3697	tags=41%, list=26%, signal=30%	4035/57555/8398/1946/6422/5467/6934/65220/5106/5950/51092/3952/23178/150/111/1393/10312/4826/7351/4041/5715/2852/8660/1956/7074/8609/240/338557/7349/9024/80024/133308/1268/56262/55638/130399/972/9854/6810/54795/55107/90007/65985/8111/2281/91355/8447/6833/2867/25924/26154/1374/94121/9448/8864/18/1803/9572/3625/7226/2696/11132
GO:0042641	CC	GO:0042641	actomyosin	75	0.455617	2.04546	1.51E-05	0.000276414	0.000198645	2999	tags=43%, list=21%, signal=34%	9578/7205/7791/87/4627/5829/10398/81/79778/5590/10580/10634/1265/23002/2317/50507/1627/51474/4919/57175/29964/54751/3936/4638/23094/11170/8572/29109/4628/165904/3611/3983
GO:0032535	BP	GO:0032535	regulation of cellular component size	332	0.291805	1.64097	1.51E-05	0.000276414	0.000198645	3747	tags=38%, list=26%, signal=29%	4035/10163/25/5802/91663/5580/4641/10723/6709/28988/6711/1185/89848/5027/4131/123720/56996/130271/6405/54961/55558/822/10095/64218/8936/80115/57521/1808/2185/2934/1382/8408/23400/9423/29882/4478/23038/10371/9368/85477/6710/11135/23645/10458/2664/7349/1954/23406/1627/51474/2017/57175/5341/2784/56963/2006/56262/6712/7410/3059/84501/4897/29767/118/3055/1906/9723/1002/54910/91584/81565/2335/51466/178…
GO:0060485	BP	GO:0060485	mesenchyme development	240	0.312012	1.70349	1.53E-05	0.000279455	0.000200831	3380	tags=35%, list=23%, signal=27%	2260/23187/7048/80709/6422/283149/10409/6934/6949/114990/6405/9231/64218/2316/3911/10155/5311/5595/4851/7074/8751/4609/6899/23275/2263/399473/10371/84695/6275/147906/1947/2255/7041/7291/10016/5159/153090/7040/2022/1277/3037/7049/6423/1906/9723/152007/54910/2335/2296/182/650/10509/8642/4017/1605/10521/4194/6386/677/7472/8828/6092/4846/56920/642658/8313/80139/72/268/54361/59/23603/10252/10507/10500…
GO:0051537	MF	GO:0051537	2 iron, 2 sulfur cluster binding	20	-0.695352	-2.31017	1.57E-05	0.00028508	0.000204873	1379	tags=65%, list=10%, signal=59%	2230/2235/122961/4719/23479/51022/51218/57019/493856/7386/6390/55847/81689
GO:0033674	BP	GO:0033674	positive regulation of kinase activity	414	0.271353	1.56416	1.58E-05	0.000287267	0.000206446	3195	tags=30%, list=22%, signal=24%	2260/975/7301/25/7048/1435/5580/4915/1946/558/9370/994/7804/3952/2011/2048/1191/54757/81617/8536/2051/7984/150/6714/3690/595/2064/55697/8312/92335/22924/8826/5310/1741/7786/1609/2621/57521/283/1742/2185/5590/221472/5311/80725/1857/4921/8567/64127/1956/7074/55626/4296/2263/894/493/50507/2268/7349/148/1856/23531/4919/8812/3619/2261/7410/80174/5159/153090/7040/2247/23533/972/3480/11035/920/177/5609/…
GO:0097529	BP	GO:0097529	myeloid leukocyte migration	163	0.34982	1.79708	1.59E-05	0.000288166	0.000207091	3810	tags=40%, list=26%, signal=30%	975/1435/4615/4267/79148/5025/6358/5919/301/57118/3689/23396/2185/3554/5595/6688/3958/4681/64127/5293/1843/158747/4323/7499/6288/972/391/177/5054/1906/1436/7057/5880/8729/27202/5479/140885/3071/728/64805/101/1525/11117/7409/727/114609/51135/83700/1240/4067/11314/1803/3269/6360/6850/79902/79890/683/4283/6362/1230/23075/6366/2207/1441
GO:0090079	MF	GO:0090079	translation regulator activity, nucleic acid binding	94	-0.419589	-1.97529	1.60E-05	0.000289983	0.000208397	2954	tags=45%, list=21%, signal=36%	1968/10987/5813/8661/1936/8664/1975/8667/1933/10605/1974/8892/10102/8893/51386/400961/10767/7284/54505/80315/85476/28985/8668/2107/22849/23708/1977/2935/8894/219402/1965/1983/1964/9086/3646/27335/10480/83939/8891/4528/9617/8562
GO:1902600	BP	GO:1902600	proton transmembrane transport	107	-0.410909	-1.9713	1.62E-05	0.000291833	0.000209727	2896	tags=41%, list=20%, signal=33%	90423/1355/9197/6549/9550/113655/9296/84679/1182/538/11261/51204/55244/523/10479/1327/11331/533/374291/7384/1339/9377/10063/51606/64924/30968/10105/1537/1346/23530/1340/1329/7388/11315/529/5250/51382/291/7386/29796/1351/4697/1349/9167
GO:0044306	CC	GO:0044306	neuron projection terminus	102	0.406852	1.9422	1.62E-05	0.000291833	0.000209727	3084	tags=36%, list=21%, signal=29%	28964/4915/6623/6844/5025/10272/1393/8927/8943/85461/1742/794/2852/9810/112476/71/3736/10458/5428/7349/60/790/6857/4919/6546/23413/2901/5579/64780/9498/10815/29993/127262/2571/57657/3611/6001
GO:0006801	BP	GO:0006801	superoxide metabolic process	59	0.480259	2.07088	1.63E-05	0.000292591	0.000210271	3489	tags=47%, list=24%, signal=36%	5580/6649/10516/285590/2771/3689/1728/9973/1956/2176/3684/50507/7040/7305/54/4689/1906/4688/79400/375387/53905/4846/9644/653361/4137/10811/6850/683
GO:0002062	BP	GO:0002062	chondrocyte differentiation	88	0.42969	2.01145	1.63E-05	0.000292591	0.000210271	4689	tags=60%, list=33%, signal=41%	25987/7048/4054/2737/6660/6474/64764/2734/1893/2202/2736/116039/85477/4209/2261/7040/6423/283078/7480/51222/5745/5916/650/654/4017/11173/642658/8313/23213/864/55512/7045/85301/81029/10736/7704/861/7482/81792/1311/150356/1301/129642/5744/50515/4192/55959/871/7483/91461/5447/2131/6662
GO:0034204	BP	GO:0034204	lipid translocation	43	0.541634	2.17812	1.73E-05	0.000308713	0.000221858	3528	tags=49%, list=24%, signal=37%	5580/57198/10347/20/5027/57194/21/148229/4363/23250/79895/10079/57088/63982/161291/286410/26154/91869/5243/57205/338440
GO:0050728	BP	GO:0050728	negative regulation of inflammatory response	111	0.399489	1.94462	1.74E-05	0.000310558	0.000223183	5052	tags=59%, list=35%, signal=38%	7301/5580/28964/2896/5467/284207/9370/5598/6714/4907/2852/4889/64127/2534/7132/240/5468/338557/2268/9258/5045/6288/3848/54/3055/5740/7538/5335/140885/2629/8530/58189/64838/4210/4067/2625/6850/9572/10062/9314/53833/114548/4192/6376/313/3082/3949/23208/7128/2213/9021/135/5169/5788/3559/7130/114899/348/116/91662/7133/134/3123/79626/11221
GO:0098751	BP	GO:0098751	bone cell development	31	0.595701	2.1928	1.78E-05	0.000316644	0.000227557	3281	tags=55%, list=23%, signal=42%	10163/302/4853/6714/79705/2033/27086/5777/25946/133308/7305/5305/161882/8111/10859/2200/6722
GO:0070202	BP	GO:0070202	regulation of establishment of protein localization to chromosome	12	-0.784387	-2.22597	1.80E-05	0.000318984	0.000229239	1640	tags=67%, list=11%, signal=59%	7203/10575/10694/908/10574/22948/10576/6950
GO:0016591	CC	GO:0016591	RNA polymerase II, holoenzyme	72	-0.46072	-2.05395	1.81E-05	0.000320006	0.000229973	2777	tags=43%, list=19%, signal=35%	9519/80349/6879/5436/2071/404672/1022/6882/123169/5439/6917/2966/2967/2959/6873/79871/5438/728340/902/2960/6884/5440/2963/5828/9646/6880/5431/2958/81488/4331/55197
GO:0030595	BP	GO:0030595	leukocyte chemotaxis	174	0.344193	1.79022	1.81E-05	0.000320006	0.000229973	4127	tags=43%, list=29%, signal=31%	1435/79148/6358/5919/301/57118/3689/23396/2621/2185/5595/6688/3958/4681/64127/5293/5339/240/1843/158747/80024/51157/6288/3603/972/1130/9420/80270/5054/1906/1436/7057/5880/54795/8729/27202/27347/5479/3071/728/101/11151/1525/7409/727/2867/114609/4814/83700/1240/4067/1803/3269/6360/6850/79902/79890/683/63940/4283/6362/7226/1230/23075/58191/6366/2207/1441/3577/8792/643/4192/3965/6376
GO:0098799	CC	GO:0098799	outer mitochondrial membrane protein complex	19	-0.694297	-2.27253	1.84E-05	0.000323297	0.000232338	2850	tags=68%, list=20%, signal=55%	401505/25813/84134/56993/10989/55669/54543/79135/3313/9804/345778/10651/54927
GO:0030855	BP	GO:0030855	epithelial cell differentiation	453	0.267645	1.54922	1.90E-05	0.000334834	0.000240629	4319	tags=39%, list=30%, signal=28%	56603/25/5802/4853/91663/7431/10409/5493/9370/4615/5106/51092/1200/4926/301/6714/2889/55810/595/135228/9231/5105/8826/2316/5138/9139/613/23135/2195/307/57493/3958/9294/196383/1475/80781/4851/8985/10411/4478/6899/2263/399473/947/8609/9368/7132/9788/51343/230/5339/5468/2194/2317/171023/27077/1832/7026/4647/688/2255/7041/440193/28999/2125/2627/57619/2247/2535/8796/23513/54472/79983/3189/6876/694/576…
GO:0051216	BP	GO:0051216	cartilage development	155	0.34724	1.77585	1.99E-05	0.000348786	0.000250656	4689	tags=49%, list=33%, signal=33%	25987/7048/2121/4054/2737/7059/6660/6474/3952/960/64764/2734/1893/2202/5310/2648/5595/2736/116039/85477/4209/649/2261/7040/2247/7076/4256/1277/633/6423/283078/1906/7480/656/51222/5745/5914/5916/650/654/4017/11173/642658/8313/23213/864/55512/7045/85301/6722/81029/10736/7704/861/7482/81792/1311/150356/1301/129642/1116/5744/50515/1513/4192/5307/55959/7067/871/7483/8692/91461/5447/57326/2131/6662
GO:0120031	BP	GO:0120031	plasma membrane bounded cell projection assembly	434	0.270861	1.56422	2.01E-05	0.000351051	0.000252284	3726	tags=34%, list=26%, signal=26%	10163/30846/25/55742/9742/25930/139818/5580/27148/22897/3691/125488/199221/1453/28988/9842/64787/5064/375790/4640/25981/57787/5027/123720/1952/26140/2012/55909/197335/5990/2316/10013/284001/3911/84902/55764/80216/221472/79734/2934/9294/196383/79659/4851/9423/79969/152273/9368/22873/84448/9788/11135/2014/55036/29887/26053/23090/27077/1464/26005/116985/2017/84071/688/22871/53827/11158/6103/8555/741…
GO:0042063	BP	GO:0042063	gliogenesis	250	0.302744	1.65819	2.09E-05	0.000364404	0.00026188	3604	tags=34%, list=25%, signal=26%	4035/10397/6497/25/54587/1435/4915/2737/2896/3691/7431/26227/7804/9968/20/1191/9639/5025/57178/666/301/6285/2064/5970/3953/1840/2185/5595/4851/1956/7074/482/25777/5339/29956/4323/1464/4919/2255/28999/153090/7040/2247/23513/177/26011/27242/1445/9580/27339/118738/6692/650/4916/1605/10810/728/3913/2629/64805/375387/79143/6833/57165/3611/2065/9682/745/4067/6900/4137/5649/7732/5080/57716/23380/6608/80…
GO:0042274	BP	GO:0042274	ribosomal small subunit biogenesis	67	-0.460871	-2.04603	2.10E-05	0.000365802	0.000262884	4215	tags=57%, list=29%, signal=40%	6232/29777/6234/115939/5591/6209/64434/84294/3921/23212/6229/6193/83732/6169/25879/55720/404672/9790/6218/88745/11157/84946/6194/6208/6202/64745/7520/11056/64963/6230/4869/10885/6201/25926/51081/55781/153443/8780
GO:0009612	BP	GO:0009612	response to mechanical stimulus	186	0.332326	1.74561	2.11E-05	0.000366829	0.000263623	4367	tags=43%, list=30%, signal=30%	9780/7048/396/5493/4615/1185/6714/4131/5970/4055/7508/6610/5310/5138/2185/4212/5311/2934/5595/1265/1956/835/2534/3736/7132/5339/4323/7349/6546/22927/8796/10631/2022/3727/1277/26090/283078/1906/7057/3064/3728/9311/476/5727/8795/654/3371/1605/6262/477/6513/63895/63982/841/7100/642658/1634/9379/84189/79955/8740/342372/784/9020/1301/50848/7098/1116/440/958/23621/10343/834/4192/10370/387/3746/3776/572…
GO:0070203	BP	GO:0070203	regulation of establishment of protein localization to telomere	11	-0.820312	-2.27294	2.14E-05	0.000370715	0.000266415	1640	tags=73%, list=11%, signal=64%	7203/10575/10694/908/10574/22948/10576/6950
GO:1904869	BP	GO:1904869	regulation of protein localization to Cajal body	11	-0.819517	-2.27074	2.20E-05	0.000376485	0.000270562	1640	tags=82%, list=11%, signal=73%	7203/51574/10575/10694/908/10574/22948/10576/6950
GO:1904871	BP	GO:1904871	positive regulation of protein localization to Cajal body	11	-0.819517	-2.27074	2.20E-05	0.000376485	0.000270562	1640	tags=82%, list=11%, signal=73%	7203/51574/10575/10694/908/10574/22948/10576/6950
GO:0030199	BP	GO:0030199	collagen fibril organization	57	0.497315	2.12252	2.20E-05	0.000376485	0.000270562	3645	tags=60%, list=25%, signal=45%	302/7148/9509/1289/165/7837/1805/4921/1303/8985/84695/649/79709/60681/1278/4015/84171/1277/6423/2296/50509/1545/4017/4016/7373/11117/2331/642658/10609/1305/10491/1311/150356/1301
GO:0033500	BP	GO:0033500	carbohydrate homeostasis	189	0.333065	1.75358	2.19E-05	0.000376485	0.000270562	3499	tags=41%, list=24%, signal=32%	4035/5836/8398/1946/5467/6934/9370/65220/5106/5950/51092/3952/7466/150/111/9230/1050/3953/5105/6597/26056/7351/4041/2621/2852/8660/221937/4828/648791/7074/200186/79058/8609/240/5468/283450/5428/9024/80024/51085/133308/1268/5566/28999/56262/55638/2901/3480/55198/9854/177/3101/3488/6810/54795/4938/5727/25942/83667/55107/65985/8111/2281/4804/91355/6833/2867/26154/2308/3607/9448/5080/6722/57727/6774/…
GO:0042593	BP	GO:0042593	glucose homeostasis	189	0.333065	1.75358	2.19E-05	0.000376485	0.000270562	3499	tags=41%, list=24%, signal=32%	4035/5836/8398/1946/5467/6934/9370/65220/5106/5950/51092/3952/7466/150/111/9230/1050/3953/5105/6597/26056/7351/4041/2621/2852/8660/221937/4828/648791/7074/200186/79058/8609/240/5468/283450/5428/9024/80024/51085/133308/1268/5566/28999/56262/55638/2901/3480/55198/9854/177/3101/3488/6810/54795/4938/5727/25942/83667/55107/65985/8111/2281/4804/91355/6833/2867/26154/2308/3607/9448/5080/6722/57727/6774/…
GO:0031234	CC	GO:0031234	extrinsic component of cytoplasmic side of plasma membrane	84	0.431656	1.99313	2.21E-05	0.000377211	0.000271084	4512	tags=57%, list=31%, signal=39%	2782/2768/23344/6714/3092/2771/8826/2783/1742/2185/2242/2769/7074/2534/2268/10188/10681/2775/2784/6277/3055/55970/10160/51429/2778/5753/7535/57664/4067/54331/30820/7881/6850/6503/59345/8514/2767/8711/55359/6769/57655/387/2790/9885/9630/3932/9265/5747
GO:0016049	BP	GO:0016049	cell growth	410	0.27291	1.56322	2.25E-05	0.000383838	0.000275846	3203	tags=31%, list=22%, signal=25%	4035/25/7048/5802/123879/7919/6586/6422/8425/5467/2539/5371/28988/3487/10110/10516/8085/9746/57154/9826/4131/11054/2064/6405/22883/55909/55558/6597/64218/8826/8936/10013/8904/57521/1808/2185/5590/112398/10298/1382/8877/4881/8408/56981/1956/9423/29882/7074/8751/10371/147138/9150/26053/4323/2664/7349/93649/1954/148/147906/57805/1627/6857/2017/23136/56963/7040/7157/10631/1981/694/4897/221476/57699/3…
GO:1903037	BP	GO:1903037	regulation of leukocyte cell-cell adhesion	269	0.306047	1.686	2.38E-05	0.000404894	0.000290978	4214	tags=40%, list=29%, signal=29%	975/7048/2737/84868/3952/3566/960/57178/301/6714/6541/2064/8764/6403/5970/9231/5105/3689/80381/8943/1840/5590/868/3958/64127/2736/8379/2534/56477/2319/5777/240/84695/9092/81704/1947/10326/54440/1326/1378/10457/972/23513/920/7805/339390/177/7070/3037/2615/27242/30835/3481/1445/6666/9580/5914/5724/8631/100133941/10288/140885/604/3071/101/11151/29108/115650/10859/7409/864/7535/283234/84433/4067/8767…
GO:0005518	MF	GO:0005518	collagen binding	64	0.4776	2.07576	2.41E-05	0.000408189	0.000293346	4418	tags=61%, list=31%, signal=42%	7148/960/1291/1292/5118/22801/165/3680/127435/4811/3675/4921/114897/84168/1842/26577/4015/7450/7057/2335/50509/5479/147372/7373/9902/1634/7045/10609/10491/64175/1520/1311/150356/8515/1513/5154/54829/6678/871
GO:0042476	BP	GO:0042476	odontogenesis	99	0.407704	1.93256	2.41E-05	0.000408189	0.000293346	3810	tags=48%, list=26%, signal=36%	1435/2737/54757/6714/10312/29123/6522/7286/5654/3911/1495/2736/6899/116039/2263/947/64065/29887/2775/2255/7291/1278/1277/5054/1906/5156/2296/6382/4982/650/133/3371/6786/581/360/4804/25928/8313/55512/10468/2308/54880/6608/64919/56975/11096/123041/1441
GO:0090087	BP	GO:0090087	regulation of peptide transport	155	0.344943	1.7641	2.41E-05	0.000408189	0.000293346	3697	tags=40%, list=26%, signal=30%	4035/57555/8398/1946/6422/5467/6934/65220/5106/5950/51092/3952/23178/150/111/1393/10312/4826/7351/4041/5715/2852/8660/1956/7074/8609/240/338557/7349/9024/80024/133308/1268/56262/55638/130399/972/9854/6810/54795/55107/90007/65985/8111/2281/91355/8447/6833/2867/25924/26154/1374/94121/9448/8864/18/1803/9572/3625/7226/2696/11132
GO:1904851	BP	GO:1904851	positive regulation of establishment of protein localization to telomere	10	-0.831595	-2.23191	2.43E-05	0.000410486	0.000294997	1640	tags=80%, list=11%, signal=71%	7203/10575/10694/908/10574/22948/10576/6950
GO:0046777	BP	GO:0046777	protein autophosphorylation	212	0.32289	1.72807	2.44E-05	0.000410676	0.000295134	2350	tags=28%, list=16%, signal=24%	2260/85456/7301/25/4915/9961/9370/2011/23178/6714/50488/8737/2064/1612/8826/7786/2185/10155/613/5595/4921/8408/23400/1956/2242/10645/2534/4296/1613/2263/65268/816/2268/790/10783/9149/5566/10457/2261/5159/3480/11035/2022/1196/7070/7016/3055/8428/51755/25865/5912/1436/5156/1445/6793/91/2045/9344/51765/27347
GO:0000776	CC	GO:0000776	kinetochore	114	-0.401298	-1.95283	2.50E-05	0.000419429	0.000301424	2868	tags=37%, list=20%, signal=30%	57122/55166/9793/11243/348995/51164/4659/119504/7756/387103/84148/54908/9184/64769/134492/324/55746/79003/51143/6396/8850/10671/7175/25936/1452/23122/201161/84295/11258/9183/79023/5048/23291/6612/10910/4999/91272/26039/25909/23219/3835/5501
GO:0010812	BP	GO:0010812	negative regulation of cell-substrate adhesion	56	0.487324	2.07399	2.52E-05	0.000421306	0.000302773	3358	tags=48%, list=23%, signal=37%	4035/1946/2192/6714/81/347/4851/8751/10391/340485/4323/56940/10631/1277/55920/5054/9723/7057/11170/182/6904/4070/604/23603/9448/8573/9270
GO:0120114	CC	GO:0120114	Sm-like protein family complex	75	-0.445144	-2.01421	2.53E-05	0.000421306	0.000302773	2684	tags=48%, list=19%, signal=39%	10569/51634/51691/10713/25804/9410/6635/8487/6632/6628/11157/6606/25929/6634/6638/51574/153527/10565/55660/27257/9128/54957/10907/83443/6633/6636/6637/27336/11171/1207/6629/23658/23451/6631/27258/51639
GO:0002573	BP	GO:0002573	myeloid leukocyte differentiation	172	0.339247	1.76428	2.52E-05	0.000421306	0.000302773	3705	tags=40%, list=26%, signal=30%	975/302/7030/7048/1435/4853/6422/9370/2719/22904/4627/10272/6714/1050/8737/10312/135228/4055/10401/79705/6688/5153/2242/4609/5293/27086/5468/2194/29887/9855/133308/3059/7040/7305/972/22985/920/1436/3428/5914/1969/84959/2629/863/7018/161882/375387/677/8111/714/841/10859/6988/9644/5457/3635/4067/9770/2200/2625/3662/861/351/11025/3665/10100/1230/7098
GO:0042886	BP	GO:0042886	amide transport	235	0.314565	1.70055	2.58E-05	0.000429775	0.000308859	3230	tags=34%, list=22%, signal=27%	4035/4257/57555/8398/1946/6422/8425/5467/6934/65220/5106/5950/51092/3952/20/23178/150/111/301/9230/1393/10312/4826/26056/7351/4041/5360/5715/2852/8660/1956/4363/7074/8609/9368/11069/6573/6892/240/338557/7349/9024/80024/133308/1268/56262/55638/130399/972/9854/6810/1906/30835/54795/10815/27445/51296/215/360/55107/90007/65985/8111/2281/91355/8447/6833/2867/25924/55512/113235/26154/9429/1374/5243/941…
GO:0030684	CC	GO:0030684	preribosome	70	-0.451486	-2.01657	2.63E-05	0.000435705	0.000313121	3531	tags=49%, list=25%, signal=37%	51096/84294/51077/23195/23212/10969/55272/83732/9724/51388/25879/55720/9790/10199/88745/90441/51602/84946/22884/26156/92856/7520/51018/80135/84549/11103/10885/6201/10412/55759/55781/153443/8780/134430
GO:0015085	MF	GO:0015085	calcium ion transmembrane transporter activity	105	0.399009	1.92072	2.63E-05	0.000435705	0.000313121	5295	tags=64%, list=37%, signal=41%	302/219931/3710/80228/5025/9254/6261/57685/5310/5311/8912/493/80036/80024/487/22821/1268/6546/23413/53373/140738/9187/775/54795/3708/57192/491/7225/785/778/6262/29927/2281/773/2823/51393/342372/2905/784/55283/2906/7226/123041/8416/59283/779/378807/10343/782/140803/2904/93589/25769/776/55858/56302/3954/54822/59285/7442/93129/59341/55503/1139/5663/26133/255231
GO:0007200	BP	GO:0007200	phospholipase C-activating G protein-coupled receptor signaling pathway	70	0.445462	1.98642	2.68E-05	0.000442711	0.000318155	4853	tags=51%, list=34%, signal=34%	2782/10316/6869/150/5733/2769/9368/338557/148/2859/1902/1906/4883/5745/51196/27202/4987/728/64805/55107/2843/1240/3973/2840/80045/3269/2846/2767/7052/5032/2357/9630/147/2149/1812/4985
GO:0031267	MF	GO:0031267	small GTPase binding	246	0.305723	1.66643	2.69E-05	0.000443485	0.000318712	3536	tags=39%, list=25%, signal=30%	64423/9578/10397/302/396/139818/4641/4650/57706/8216/392/7249/752/9727/123720/26056/8826/8936/55654/23163/2316/79778/23085/221472/4644/9783/57553/201294/22870/1857/30000/4645/8408/9712/23002/152273/4296/1613/253980/84079/11069/1729/84440/2664/51479/1856/89781/9905/22895/9181/26088/23299/64780/55920/89846/27352/140730/84958/4688/83593/10160/91010/51196/23214/54662/5905/9910/2245/4218/4952/83871/23…
GO:0045806	BP	GO:0045806	negative regulation of endocytosis	42	0.539245	2.15331	2.71E-05	0.000446214	0.000320673	4381	tags=64%, list=30%, signal=45%	257364/9370/10347/20/124930/3690/1742/112755/90678/3958/338692/150696/29978/6311/29993/6386/10859/11314/192683/79890/5587/10062/54550/2042/23208/84058/11252
GO:0055029	CC	GO:0055029	nuclear DNA-directed RNA polymerase complex	93	-0.426044	-1.99056	2.72E-05	0.000446286	0.000320725	3515	tags=45%, list=24%, signal=34%	5432/6883/27097/55703/2957/10622/9519/80349/6879/5436/10621/2071/404672/1022/6882/123169/51728/5557/5439/6917/2966/2967/2959/6873/79871/84265/5438/728340/84172/902/2960/6884/5440/2963/5828/9646/6880/5431/2958/81488/4331/55197
GO:0032103	BP	GO:0032103	positive regulation of response to external stimulus	332	0.287687	1.61782	2.73E-05	0.000447714	0.000321751	4294	tags=39%, list=30%, signal=28%	4035/2260/975/1435/2896/718/84868/1387/5025/5919/6714/1050/23765/8737/57118/2316/79132/2621/5138/2185/5595/90678/4889/3916/6688/2033/64127/1956/4363/5733/7074/2534/3661/7132/5603/2152/158747/64170/1954/51157/5320/2255/1268/3603/5159/10432/7040/2247/7305/972/9180/2167/177/8807/3055/5054/6810/1906/25865/1436/7057/5880/81565/3428/241/25942/4916/27347/117854/9647/654/84166/3071/728/64805/101/8717/291…
GO:0050806	BP	GO:0050806	positive regulation of synaptic transmission	126	0.371535	1.83967	2.81E-05	0.000459467	0.000330198	2065	tags=27%, list=14%, signal=23%	25/57555/3710/4915/6844/2048/9746/6812/6285/22883/1742/2185/5590/794/409/2852/112755/9783/1956/23373/253980/4776/148/4204/57616/6857/22871/1268/7305/9187/177/6810/11170/9498
GO:0001819	BP	GO:0001819	positive regulation of cytokine production	374	0.276529	1.57492	2.81E-05	0.000459467	0.000330198	5326	tags=51%, list=37%, signal=33%	4035/975/25/718/9370/4615/84868/9590/3952/3566/2048/1191/6711/150/301/6714/23765/5027/8737/8764/5970/81844/80381/79132/2648/3554/5590/5600/57493/8877/64127/5452/3661/947/5293/83786/27086/4776/5603/10555/2152/2268/64170/7349/51157/22861/54440/5045/7291/2627/6288/3603/7040/7305/84282/972/113277/10631/23513/9181/920/7805/177/5054/25865/1436/7057/150372/4938/3428/5914/5724/11128/3663/1545/4940/117854…
GO:0044183	MF	GO:0044183	protein folding chaperone	35	-0.582464	-2.22521	2.82E-05	0.00045979	0.000330429	3566	tags=60%, list=25%, signal=45%	3326/3337/1047/79031/6782/5202/5201/51398/7203/10575/10049/10694/908/3312/10574/3313/51182/22948/57003/10576/6950
GO:0030072	BP	GO:0030072	peptide hormone secretion	182	0.3311	1.73549	2.85E-05	0.000463148	0.000332842	3697	tags=38%, list=26%, signal=29%	4035/57555/8398/1946/6422/8425/5467/6934/65220/5106/5950/51092/3952/23178/150/111/301/9230/1393/10312/4826/26056/7351/4041/5715/2852/8660/1956/7074/8609/11069/240/338557/7349/9024/80024/133308/1268/56262/55638/130399/9854/6810/1906/54795/10815/27445/55107/90007/65985/8111/2281/91355/8447/6833/2867/25924/55512/26154/1374/94121/9448/8864/18/1803/9572/3625/7226/2696/11132
GO:0022612	BP	GO:0022612	gland morphogenesis	104	0.394302	1.8961	2.92E-05	0.000473505	0.000340286	4267	tags=52%, list=30%, signal=37%	6778/7048/1435/4853/2737/6422/5371/23129/6714/55679/4041/3911/2736/4851/9423/4478/2263/10371/9368/2255/7040/23513/9420/3488/1436/823/5916/1969/5727/3371/1605/581/2252/2246/6195/25928/91355/80004/23213/54361/5080/5361/2735/6909/7052/5154/6926/4192/1999/55959/3082/374/7421/7128
GO:0021510	BP	GO:0021510	spinal cord development	68	0.446635	1.97531	3.12E-05	0.000502182	0.000360894	3774	tags=43%, list=26%, signal=32%	5802/2737/26227/7804/9968/5310/5311/79659/2736/4851/84695/5212/266727/8646/6666/9580/5727/104/51684/6092/2055/26160/5649/5080/6608/5090/1639/23500/7289
GO:0017157	BP	GO:0017157	regulation of exocytosis	167	0.343139	1.77882	3.12E-05	0.000502182	0.000360894	3172	tags=35%, list=22%, signal=27%	219931/28964/8398/6844/3566/150/301/6812/2771/9146/3689/83849/112755/9783/201294/3916/6688/8499/23400/4851/2242/9545/8912/3684/11069/2268/148/6857/22871/1268/10079/6813/23413/5579/64780/6810/140730/5880/9498/84106/10815/5724/27445/6382/4218/3071/23086/6386/5874/8447/55512/320/115827/4067/94121/11314/84961/192683
GO:0030139	CC	GO:0030139	endocytic vesicle	298	0.292895	1.63619	3.11E-05	0.000502182	0.000360894	5095	tags=49%, list=35%, signal=32%	4035/30846/10618/161/4641/7431/160/3693/7791/6844/752/949/9230/6812/10312/81622/9727/9146/9830/26056/57449/1742/409/3916/79971/8877/64127/1956/23166/71/3633/2319/9788/6892/84440/2317/338557/816/1856/6857/6288/153090/8291/972/2535/55198/920/4689/339122/1902/11031/6810/4688/5880/1785/8685/5727/23682/57192/8029/10981/535/4218/4952/30844/83871/7018/101/11151/154/685/26119/22905/4846/8218/114609/10578…
GO:0031348	BP	GO:0031348	negative regulation of defense response	181	0.333156	1.74439	3.14E-05	0.000504261	0.000362389	5052	tags=54%, list=35%, signal=35%	7301/710/5580/28964/2896/5467/284207/9370/84868/5598/79102/6714/4907/5654/79132/6773/409/2852/25939/4889/64127/2534/5094/7132/240/5468/338557/2268/9258/5045/1378/23005/6288/3848/58509/54/3055/4938/3428/5740/7538/4940/5335/84166/140885/2629/8530/58189/64838/10859/23170/103/4210/4067/387837/2625/3824/3133/6850/63906/10906/9572/55666/10062/9314/53833/114548/4277/9636/4192/3965/6376/313/3082/3949/232…
GO:0045453	BP	GO:0045453	bone resorption	53	0.489569	2.06703	3.19E-05	0.000510347	0.000366763	2593	tags=47%, list=18%, signal=39%	4054/1200/9842/6714/5027/10312/3690/79705/2185/1956/9545/29887/338773/54/1436/5880/1445/23154/5745/4982/84959/54849/7018/101/154
GO:0030217	BP	GO:0030217	T cell differentiation	220	0.309835	1.66667	3.18E-05	0.000510347	0.000366763	4764	tags=45%, list=33%, signal=31%	6778/56603/25/7048/2737/678/3952/3566/57178/301/10312/2064/3955/3953/5105/64218/10945/8943/1840/2648/3140/5590/6688/2736/5293/27086/84695/9092/54440/1378/7157/972/1209/11035/920/5316/6666/9580/6932/5914/1794/925/10288/604/3071/2629/161882/101/677/29102/23598/7409/864/7535/84433/54361/8767/3718/2625/939/84766/3662/6722/84807/7704/861/6850/6774/9760/64919/3594/10125/2207/55716/3142/114548/6693/942/…
GO:0007389	BP	GO:0007389	pattern specification process	330	0.284012	1.59765	3.26E-05	0.000521264	0.000374608	3635	tags=33%, list=25%, signal=25%	6497/56603/7048/9742/4853/2737/718/199221/6422/10409/9968/2719/4188/8831/3955/1952/6405/9645/56917/4041/2648/4212/5311/79971/4681/2033/79659/203286/2736/4851/25790/3684/6899/2263/5362/10371/55036/1954/26005/1947/1856/201164/7026/85407/2255/3223/7703/5566/57619/8646/2247/7157/5089/2022/4010/6423/1906/4281/3215/2296/3201/5916/5727/650/284086/5681/5125/23322/6911/8642/9096/4242/51098/51684/7472/8828…
GO:1903034	BP	GO:1903034	regulation of response to wounding	125	0.372536	1.84553	3.28E-05	0.000522402	0.000375426	2824	tags=33%, list=20%, signal=27%	4035/302/5792/5327/710/5802/5580/28964/2896/2048/150/301/135228/2316/71/114897/947/240/2152/29956/56963/83481/6915/2247/3848/6239/5054/8428/1906/7057/4638/5156/81565/84959/10855/1364/58189/2281/53905/4846/6833
GO:0010876	BP	GO:0010876	lipid localization	331	0.28132	1.58144	3.28E-05	0.000522425	0.000375443	3948	tags=36%, list=27%, signal=27%	4035/302/25987/26020/219931/5580/8398/6721/718/5467/9370/57198/29801/5950/3952/10347/20/949/1191/5025/23344/10948/301/5027/3690/9536/57194/114879/5826/57104/21/5360/1149/148229/8660/347/4363/4828/23250/225/114897/1588/4864/5468/171023/79895/8714/51474/5320/5045/10079/5306/2583/23760/130399/9854/2167/83394/57605/4232/1906/7057/79068/5305/53349/6578/57088/5727/8273/28232/8760/1066/654/624/215/2629/…
GO:0051020	MF	GO:0051020	GTPase binding	274	0.29579	1.63015	3.33E-05	0.000528157	0.000379562	3536	tags=38%, list=25%, signal=29%	64423/9578/10397/302/6455/396/2782/139818/4641/4650/57706/8216/392/7249/752/6711/9727/123720/26056/8826/8936/55654/23163/2316/2783/79778/23085/221472/4644/9783/57553/201294/22870/1857/30000/4645/8408/9712/23002/152273/55626/4296/1613/253980/84079/11069/1729/84440/2664/51479/1856/2784/89781/9905/22895/9181/26088/23299/64780/55920/89846/27352/140730/3936/84958/4688/83593/10160/91010/51196/23214/546…
GO:0007031	BP	GO:0007031	peroxisome organization	33	-0.5676	-2.13786	3.38E-05	0.000535868	0.000385103	1726	tags=42%, list=12%, signal=37%	5824/5194/5191/5189/8799/83752/8504/51024/54469/5828/10059/56947/6342/5825
GO:0006605	BP	GO:0006605	protein targeting	285	-0.297335	-1.62555	3.39E-05	0.000535868	0.000385103	3643	tags=38%, list=25%, signal=29%	7532/9182/29928/51100/254887/4074/54557/10425/10469/5584/9709/253832/54741/27429/282679/66008/5562/23409/10952/2040/10953/26520/90522/26519/1121/125170/5193/9472/401505/25813/137492/54832/26517/23463/64089/11337/131474/117177/8546/23471/51201/3920/11140/58477/11261/30849/11154/5058/9927/84134/5824/56993/3308/140823/10245/58480/7095/79158/4285/5194/54543/29103/28972/6747/5191/5189/134266/26985/265…
GO:0030427	CC	GO:0030427	site of polarized growth	160	0.343212	1.76158	3.43E-05	0.000541908	0.000389443	3808	tags=37%, list=26%, signal=27%	4035/5802/10409/7077/81544/28988/23046/4131/3508/8826/1741/2316/283/2185/4644/3675/7074/9638/26053/55361/10300/1627/57616/2017/23162/90060/1268/116983/50861/3059/9479/7070/29767/3831/81565/1785/9344/5727/1525/85440/4804/1522/8633/1861/2823/118813/22853/54434/51393/393/4137/351/22906/5881/65078/1314/56104/9266/10092
GO:0050870	BP	GO:0050870	positive regulation of T cell activation	184	0.335388	1.75991	3.49E-05	0.00054901	0.000394548	4214	tags=43%, list=29%, signal=31%	975/7048/2737/84868/3952/3566/57178/301/6714/6541/8764/5105/80381/8943/5590/64127/2736/2534/2319/5777/9092/81704/1947/10326/54440/1326/1378/972/920/177/7070/30835/3481/1445/6666/9580/5914/100133941/10288/140885/604/3071/101/11151/29108/115650/10859/7409/864/7535/283234/84433/4067/8767/3718/2625/939/8740/3133/84807/7704/1803/861/6850/3594/3127/10125/6366/23308/57678/3142/114548/942/8440/4192/3965/…
GO:0032944	BP	GO:0032944	regulation of mononuclear cell proliferation	175	0.332736	1.73198	3.61E-05	0.000566599	0.000407188	5020	tags=51%, list=35%, signal=34%	975/7048/1435/4615/84868/3952/2048/301/6541/2064/8764/63925/9231/80381/868/3958/8660/8379/5777/1947/54440/2255/1378/10457/7305/972/9479/11035/23513/339390/177/2615/27242/5880/30835/3481/7940/100133941/10288/604/3071/11151/29108/115650/10859/196/114609/7535/3635/283234/84433/4067/8767/11314/3718/4773/3133/6850/683/3594/22806/4332/933/23308/958/57678/23529/53833/6693/942/8440/3965/695/940/3574/2213…
GO:0050863	BP	GO:0050863	regulation of T cell activation	268	0.298901	1.64694	3.62E-05	0.000566957	0.000407446	4214	tags=40%, list=29%, signal=29%	975/56603/25/7048/2737/84868/3952/3566/57178/301/6714/6541/2064/8764/9231/5105/80381/8943/1840/2648/5590/868/3958/64127/2736/8379/2534/2319/5777/84695/9092/81704/1947/10326/54440/1326/1378/10457/972/9479/1209/11035/23513/920/7805/339390/177/7070/2615/27242/5880/30835/3481/1445/6666/9580/6932/5914/100133941/10288/140885/604/3071/101/11151/29108/115650/29102/10859/7409/864/7535/283234/84433/4067/87…
GO:0070646	BP	GO:0070646	protein modification by small protein removal	120	-0.3791	-1.85445	3.62E-05	0.000567166	0.000407595	2974	tags=42%, list=21%, signal=34%	23032/29843/7398/29086/55432/54726/10987/57695/8975/7415/10617/114803/54764/10713/50813/1540/205564/80124/219333/389856/9100/90268/79184/7347/84640/10010/83737/51377/9318/8239/8287/3094/10208/84669/55031/10920/9736/26054/23252/11315/10213/9101/51633/10600/56943/85015/9958/64854/51029/8533/51138
GO:0002683	BP	GO:0002683	negative regulation of immune system process	338	0.280481	1.57692	3.72E-05	0.000580413	0.000417115	4305	tags=40%, list=30%, signal=28%	6778/7301/710/2737/2896/6422/558/9370/84868/3566/79148/79102/10272/301/6714/2064/8764/9231/5654/79132/10401/1840/6773/409/2852/25939/4889/868/6688/3958/4681/347/64127/8379/2534/4609/56477/5094/5777/5468/84695/1843/2268/5045/1378/1268/10457/23005/7040/7305/972/58509/23513/7805/339390/7070/2615/3055/27242/7057/374403/7940/10461/4938/3428/5914/84959/27202/4940/5335/10288/84166/55080/604/3071/55024/8…
GO:0101031	CC	GO:0101031	chaperone complex	27	-0.605177	-2.18318	3.73E-05	0.000581659	0.000418011	2654	tags=52%, list=18%, signal=42%	9532/11140/7203/10575/8624/51726/10694/908/23234/3312/10574/22948/10576/6950
GO:0030880	CC	GO:0030880	RNA polymerase complex	95	-0.409731	-1.93006	3.77E-05	0.0005869	0.000421777	2599	tags=44%, list=18%, signal=36%	5432/6883/27097/55703/2957/10622/9519/80349/6879/5436/10621/2071/404672/1022/6882/123169/51728/5557/5439/6917/2966/2967/2959/6873/79871/84265/5438/728340/84172/902/2960/6884/5440/2963/5828/9646/6880/5431/2958/81488/4331/55197
GO:0048167	BP	GO:0048167	regulation of synaptic plasticity	154	0.348365	1.78081	3.79E-05	0.000588622	0.000423015	3512	tags=34%, list=24%, signal=26%	25/3710/4915/6844/26012/2048/8831/26037/6812/4131/6285/1742/2185/2648/23085/5590/794/9783/4130/112476/23373/29882/4776/10458/816/4204/1627/57616/22871/7305/9187/177/6810/11170/869/23154/5914/152330/84446/10288/4218/54915/4900/54434/6900/4137/5649/6722/3269/23385/2905/351/2890
GO:0005741	CC	GO:0005741	mitochondrial outer membrane	178	-0.336692	-1.7486	3.81E-05	0.000590358	0.000424262	1877	tags=30%, list=13%, signal=27%	25813/664/54832/6547/2182/3845/6233/3032/51566/9927/84134/84681/6198/56993/7314/55326/10018/10989/55669/11331/1386/56910/54543/7311/55156/116151/79135/84816/80777/3313/64112/10456/51001/493856/51024/55288/139341/65991/10059/23230/56947/9804/55333/345778/55847/10651/84896/7417/54927/91137/7419/4976/5501/7416
GO:0032943	BP	GO:0032943	mononuclear cell proliferation	219	0.317859	1.70831	3.89E-05	0.000601066	0.000431958	5020	tags=52%, list=35%, signal=34%	975/25/7048/1435/5580/4615/84868/3952/2048/2000/301/6541/2064/8764/63925/9231/80381/868/3958/8660/4478/8379/2534/5777/81704/1947/54440/2255/1378/10457/7157/7305/972/9479/11035/23513/339390/177/2615/27242/5880/30835/977/3481/7940/1794/100133941/10288/581/604/3071/11151/29108/2281/115650/10859/196/114609/7535/3635/283234/84433/54361/4067/8767/11314/3718/4773/8740/3133/896/23385/6850/683/3594/22806/…
GO:0043542	BP	GO:0043542	endothelial cell migration	188	0.328228	1.72651	4.03E-05	0.000621869	0.000446908	3429	tags=34%, list=24%, signal=26%	2260/25/6776/2896/85329/6237/54453/4627/5829/949/23129/5025/301/3690/51564/27286/64218/57449/2185/4851/5293/27086/5468/493/8742/4204/51157/7026/57175/10016/6915/153090/7040/2247/1906/25865/7057/3728/3964/11167/1969/1545/22846/4017/5335/147372/388/8828/23598/2246/4846/51378/5613/2013/1634/10014/54345/2625/6722/6091/9270/1803/84913
GO:0099003	BP	GO:0099003	vesicle-mediated transport in synapse	175	0.331282	1.72441	4.08E-05	0.000628454	0.00045164	2501	tags=27%, list=17%, signal=23%	6455/57555/28964/57706/6623/6844/1759/2580/56850/150/6812/3690/22883/8927/23396/8676/8943/1609/112755/9783/8499/8650/112476/71/11069/9024/60/148/57030/6857/2054/22871/1268/23413/2901/23513/5579/6810/140730/5338/9498/10815/27445/1785/84446/29993/4218/9751
GO:0002695	BP	GO:0002695	negative regulation of leukocyte activation	143	0.349005	1.76772	4.17E-05	0.000638731	0.000459026	5433	tags=59%, list=38%, signal=37%	7301/2737/2896/6422/558/84868/3566/301/2064/8764/9231/1840/2852/868/6688/3958/8379/5777/84695/2268/1378/1268/10457/7305/972/23513/7805/339390/2615/27242/374403/7940/10461/10288/604/3071/55024/8530/10859/864/3635/4067/11314/3718/861/9572/10062/4332/284021/53833/3142/10077/6693/942/4192/3965/6376/30009/695/3949/23208/7128/8832/2213/135/5169/11326/3659/5788/3559/100507436/7292/2241/6385/3123/79626/2…
GO:0090092	BP	GO:0090092	regulation of transmembrane receptor protein serine/threonine kinase signaling pathway	209	0.319715	1.70914	4.17E-05	0.000638731	0.000459026	4222	tags=44%, list=29%, signal=32%	4035/6497/25/4853/6422/283149/8425/2719/1387/114990/57154/10272/4926/2734/135228/5654/91851/1149/23144/4681/81031/2033/3675/63893/4851/51232/399473/51341/63976/11030/5468/23090/93649/221496/2255/56963/7041/8646/7040/7157/348093/4015/2022/94031/7049/6423/9839/656/7057/255743/91/11167/1785/650/654/3309/2201/6386/26524/375387/375567/11117/124857/25928/9110/23213/80139/3611/10468/4091/10252/6424/2200…
GO:0000793	CC	GO:0000793	condensed chromosome	196	-0.333935	-1.75345	4.29E-05	0.000656367	0.0004717	2784	tags=32%, list=19%, signal=26%	22920/55166/10388/9793/221711/11243/348995/3148/51164/4659/27030/7283/119504/7756/387103/9126/57820/84148/54908/546/9184/9031/64769/134492/10735/324/55746/8467/3981/79003/51143/10592/6396/8850/10671/7175/4292/25936/1452/23122/201161/84295/11258/9183/79023/5048/23291/79677/6612/10910/4999/3146/91272/26039/286053/10128/5810/25909/23219/3835/11335/5501
GO:0090276	BP	GO:0090276	regulation of peptide hormone secretion	150	0.351676	1.77828	4.31E-05	0.000657095	0.000472223	3697	tags=41%, list=26%, signal=31%	4035/57555/8398/1946/6422/5467/6934/65220/5106/5950/51092/3952/23178/150/111/1393/10312/4826/7351/4041/5715/2852/8660/1956/7074/8609/240/338557/7349/9024/80024/133308/1268/56262/55638/130399/9854/6810/54795/55107/90007/65985/8111/2281/91355/8447/6833/2867/25924/26154/1374/94121/9448/8864/18/1803/9572/3625/7226/2696/11132
GO:0002790	BP	GO:0002790	peptide secretion	187	0.329394	1.72979	4.31E-05	0.000657095	0.000472223	3697	tags=38%, list=26%, signal=29%	4035/57555/8398/1946/6422/8425/5467/6934/65220/5106/5950/51092/3952/23178/150/111/301/9230/1393/10312/4826/26056/7351/4041/5715/2852/8660/1956/7074/8609/11069/240/338557/7349/9024/80024/133308/1268/56262/55638/130399/972/9854/6810/1906/54795/10815/27445/55107/90007/65985/8111/2281/91355/8447/6833/2867/25924/55512/26154/1374/94121/9448/8864/18/1803/9572/3625/7226/2696/11132
GO:0070663	BP	GO:0070663	regulation of leukocyte proliferation	190	0.32574	1.71785	4.33E-05	0.00065777	0.000472708	5020	tags=51%, list=35%, signal=33%	975/7048/1435/4615/84868/3952/2048/301/6541/2064/8764/63925/9231/80381/5595/868/3958/8660/8379/5777/1947/54440/2255/1378/10457/7305/972/9479/11035/23513/339390/177/2615/27242/1436/5880/30835/3481/7940/100133941/10288/604/3071/11151/29108/115650/10859/196/114609/7535/3635/283234/84433/4067/8767/11314/3718/4773/3133/6850/683/3594/22806/4332/933/23308/958/57678/23529/53833/6693/942/8440/3965/90865/6…
GO:0045165	BP	GO:0045165	cell fate commitment	179	0.331768	1.72698	4.53E-05	0.000687335	0.000493955	4689	tags=47%, list=33%, signal=32%	6778/56603/4853/2737/6422/6934/5371/6660/9095/23135/2736/4851/2619/6899/2263/5468/84695/7026/2255/7041/2627/2247/7157/9181/26011/6423/7480/64641/6666/9580/4170/5914/182/25925/5727/650/4916/6911/6929/9096/161882/85440/51684/7472/25928/7005/5457/54361/54345/2625/3662/5080/81029/6608/10736/7482/6774/9760/64919/3594/6909/9314/8643/6693/2034/2139/6926/5307/51384/30009/387/3714/3084/3574/5460/7483/90/1…
GO:0033344	BP	GO:0033344	cholesterol efflux	40	0.519657	2.04975	4.54E-05	0.000688111	0.000494513	3795	tags=50%, list=26%, signal=37%	4035/25987/6721/9370/29801/10347/20/949/21/5360/4864/5468/5727/1066/26154/80820/8435/10577/10062/374887
GO:0098984	CC	GO:0098984	neuron to neuron synapse	315	0.283728	1.5871	4.56E-05	0.000689215	0.000495307	2719	tags=28%, list=19%, signal=23%	6455/5802/57555/28964/4915/7249/28988/78999/4615/7804/22997/26012/8831/5064/6711/9746/26037/5025/8536/9162/6714/50488/4131/79414/9231/22883/8927/1741/9743/85461/1742/2185/613/5590/409/2852/80725/57479/112476/23373/408/7074/2534/482/11069/747/10458/1627/6857/22866/22871/6546/23413/2901/6536/23513/9181/64506/775/118/2894/54910/9498/7534/3708/476/27445/1785/2045/5727/9229/1266/23623/9922/491/4218/53…
GO:0043588	BP	GO:0043588	skin development	176	0.329911	1.72019	4.57E-05	0.000689309	0.000495374	3345	tags=38%, list=23%, signal=29%	56603/3691/5493/9509/4926/301/135228/6261/5970/5310/1289/3911/613/81031/3675/1475/2736/4851/1956/2263/64834/5339/2317/1832/2255/2125/2627/3848/1278/8796/1277/3488/7480/3728/2296/91/6768/50509/182/1969/7538/7051/2312/10855/1364/2629/360/23086/8717/51599/677/2252/4804/51684/3858/147495/6789/25928/26154/10468/151516/54345/29841/5080/6722/6608
GO:0021700	BP	GO:0021700	developmental maturation	216	0.312721	1.67549	4.58E-05	0.000689562	0.000495556	2532	tags=26%, list=18%, signal=22%	718/7059/5364/558/2539/994/3952/5064/23294/64131/375790/4313/1050/6812/4131/23774/473/6261/30819/22883/8943/283/1742/2185/388552/29882/8907/51341/84079/4776/83853/5468/29887/816/9855/4204/201164/10296/5566/55638/2261/153090/4897/7480/342035/7534/9985/5745/650/23682/4882/10981/6911/8642/1605/53335/2629
GO:0140597	MF	GO:0140597	protein carrier activity	18	-0.693259	-2.2452	4.63E-05	0.000694381	0.000499019	1791	tags=78%, list=12%, signal=68%	26520/26519/93380/56851/5824/51016/5018/285521/9694/55831/10328/3312/51234/83460
GO:0030414	MF	GO:0030414	peptidase inhibitor activity	104	0.387117	1.86154	4.63E-05	0.000694381	0.000499019	4294	tags=50%, list=30%, signal=35%	302/710/89932/7078/718/7077/2719/135228/5973/2621/63893/1475/25816/51232/80760/5045/6590/5271/7076/65264/221476/5054/144568/334/6692/27151/5918/8530/58189/124857/1471/6195/727/1293/720/1992/280664/375484/939/8740/1474/351/5627/140686/274/721/3699/1294/114769/5265/11005/5345
GO:0051896	BP	GO:0051896	regulation of protein kinase B signaling	140	0.369322	1.86959	4.73E-05	0.000707643	0.00050855	2596	tags=34%, list=18%, signal=28%	2260/4157/4915/6934/558/6237/7249/3952/5025/6714/3092/56917/8904/2621/409/2852/23239/1956/114897/5293/57333/9368/2152/9258/221496/10016/3059/7040/2247/23533/3480/2022/3488/7057/3481/7498/1969/4916/1605/10268/10855/55024/2912/64805/101/388121/5795
GO:0014065	BP	GO:0014065	phosphatidylinositol 3-kinase signaling	127	0.364204	1.80363	4.76E-05	0.000710975	0.000510944	4697	tags=50%, list=33%, signal=34%	2260/7301/4915/5364/5467/7249/3952/55615/6714/2064/5783/6403/23396/2852/1956/23026/2534/5293/9368/5777/2268/4919/7291/3059/5159/153090/2247/23533/3480/1906/5156/2335/375033/25827/4916/79899/10870/677/113791/653361/1634/2065/10507/5649/2625/4150/222950/10125/56623/9314/5154/51384/54923/3082/940/867/5747/5296/118788/80310/6662/2149/1950
GO:0010640	BP	GO:0010640	regulation of platelet-derived growth factor receptor signaling pathway	21	0.657698	2.1684	4.79E-05	0.000714696	0.000513618	2596	tags=62%, list=18%, signal=51%	4035/9370/6714/3092/9146/868/347/9368/2152/93649/4015/5739/5795
GO:0099604	MF	GO:0099604	ligand-gated calcium channel activity	22	0.643722	2.14943	4.83E-05	0.000716451	0.00051488	3667	tags=73%, list=25%, signal=54%	219931/3710/5025/6261/5311/22821/53373/54795/3708/57192/6262/2281/2905/55283/2906/7226
GO:0043548	MF	GO:0043548	phosphatidylinositol 3-kinase binding	31	0.579992	2.13497	4.82E-05	0.000716451	0.00051488	2728	tags=48%, list=19%, signal=39%	7301/558/5783/2934/8660/2534/5159/153090/3480/476/1785/25827/10870/11151/113791
GO:1902903	BP	GO:1902903	regulation of supramolecular fiber organization	333	0.278934	1.56608	4.84E-05	0.000716451	0.00051488	3747	tags=36%, list=26%, signal=27%	10163/25/91663/5580/4641/28964/6709/6422/55201/6281/28988/5829/1191/6711/25999/9639/7984/4926/89848/4131/123720/130271/10174/54961/822/10095/22924/8936/2316/10013/80115/165/2185/2934/4130/55616/2242/10411/71/79933/1613/10391/85477/6710/9788/11135/50507/10458/10300/23406/79709/4204/1627/116985/51474/2017/57175/5341/2006/6712/3059/9181/84501/29767/57662/1902/7016/118/3055/1906/4281/51466/10382/6904…
GO:0098793	CC	GO:0098793	presynapse	414	0.265091	1.52806	4.84E-05	0.000716451	0.00051488	3197	tags=29%, list=22%, signal=23%	6455/5802/57555/28964/4915/57706/6623/6844/1759/2580/2048/7466/5025/2550/9162/83992/9230/1393/6812/79414/3092/8927/23396/8676/8943/1609/5138/85461/1742/23085/794/2852/112755/80725/9783/3916/57528/8499/8877/9810/112476/9545/71/2319/3736/493/10458/55361/5428/7349/60/148/790/57030/10681/6857/4919/2054/133308/22871/1268/6546/6712/6813/23413/2901/6536/22895/23513/5579/64780/6810/140730/3064/54910/5338…
GO:0004298	MF	GO:0004298	threonine-type endopeptidase activity	13	-0.747092	-2.19009	4.91E-05	0.000725369	0.000521288	1375	tags=54%, list=10%, signal=49%	5692/5689/5693/5691/5694/5695/5685
GO:0014066	BP	GO:0014066	regulation of phosphatidylinositol 3-kinase signaling	96	0.395635	1.87014	5.29E-05	0.00077774	0.000558925	4697	tags=54%, list=33%, signal=37%	2260/4915/5364/5467/7249/3952/55615/6714/5783/6403/23396/2852/1956/2534/9368/5777/2268/4919/7291/3059/5159/153090/2247/3480/5156/2335/25827/4916/79899/10870/113791/653361/1634/2065/10507/5649/4150/10125/56623/9314/5154/51384/54923/3082/940/867/5747/118788/80310/6662/2149/1950
GO:0046651	BP	GO:0046651	lymphocyte proliferation	217	0.315179	1.6906	5.29E-05	0.00077774	0.000558925	5020	tags=52%, list=35%, signal=34%	975/25/7048/5580/4615/84868/3952/2048/2000/301/6541/2064/8764/63925/9231/80381/868/3958/8660/4478/8379/2534/5777/81704/1947/54440/2255/1378/10457/7157/7305/972/9479/11035/23513/339390/177/2615/27242/5880/30835/977/3481/7940/1794/100133941/10288/581/604/3071/11151/29108/2281/115650/10859/196/114609/7535/3635/283234/84433/54361/4067/8767/11314/3718/4773/8740/3133/896/23385/6850/683/3594/22806/4332/…
GO:0008589	BP	GO:0008589	regulation of smoothened signaling pathway	70	0.433993	1.93528	5.32E-05	0.000780762	0.000561097	3904	tags=51%, list=27%, signal=38%	9742/2121/27148/2737/6422/6474/23295/2719/1387/374654/9231/55764/1495/84662/79659/2736/2619/2263/1954/26005/2255/5566/80210/3340/5727/23322/83871/51684/26160/64927/80274/6608/54903/2735/7289/8643
GO:0014902	BP	GO:0014902	myotube differentiation	91	0.404862	1.89826	5.35E-05	0.000783381	0.000562979	1564	tags=26%, list=11%, signal=24%	9780/975/6497/30846/56603/26509/6474/8038/4627/3566/9794/6261/55909/85461/4851/23250/8912/6899/5339/4323/93649/338773/9149/688
GO:0099504	BP	GO:0099504	synaptic vesicle cycle	161	0.338761	1.73949	5.39E-05	0.000788534	0.000566683	2365	tags=27%, list=16%, signal=23%	6455/57555/28964/57706/6623/6844/1759/2580/56850/150/6812/8927/23396/8676/8943/1609/112755/9783/8499/112476/71/11069/9024/60/148/57030/6857/2054/22871/1268/23413/2901/23513/5579/6810/140730/5338/9498/10815/27445/1785/84446/29993
GO:0140534	CC	GO:0140534	endoplasmic reticulum protein-containing complex	115	-0.379185	-1.84428	5.42E-05	0.000791115	0.000568537	3134	tags=37%, list=22%, signal=29%	6748/94101/10952/128869/51009/54431/7415/51144/5283/58477/51227/6185/23478/819/51594/93380/56851/51016/28972/201595/6184/5279/90701/51439/9183/9694/100996939/55831/10328/11236/746/58505/10026/5033/84061/100128731/1603/51234/23480/83460/60559/11124/6726
GO:0045600	BP	GO:0045600	positive regulation of fat cell differentiation	56	0.474269	2.01843	5.55E-05	0.000806534	0.000579618	2741	tags=43%, list=19%, signal=35%	7030/6422/5467/284207/10974/201501/5919/1050/55885/4041/83643/115825/5468/338557/25946/688/6239/6423/54795/9580/7538/650/677/6789
GO:0003014	BP	GO:0003014	renal system process	88	0.41365	1.93637	5.54E-05	0.000806534	0.000579618	5000	tags=56%, list=35%, signal=37%	112/9370/7466/2771/2621/4162/2934/3675/4645/4881/947/9368/10391/66002/148/5566/3037/1906/4883/57156/4987/5125/133/1364/360/26249/685/2013/23213/1312/56670/4302/10699/55959/387/1201/5345/81285/1535/54885/8692/135/3784/2149/56302/5800/5568/7442/134
GO:0030426	CC	GO:0030426	growth cone	155	0.334838	1.71242	5.56E-05	0.000806652	0.000579703	3808	tags=36%, list=26%, signal=27%	4035/5802/10409/7077/81544/23046/4131/3508/8826/1741/2316/283/2185/4644/3675/7074/9638/26053/10300/1627/57616/2017/23162/90060/1268/116983/50861/9479/7070/29767/3831/81565/1785/9344/5727/1525/85440/4804/1522/8633/1861/2823/118813/22853/54434/51393/393/4137/351/22906/5881/65078/1314/56104/9266/10092
GO:0046578	BP	GO:0046578	regulation of Ras protein signal transduction	170	0.336992	1.74618	5.61E-05	0.000812037	0.000583573	3828	tags=39%, list=27%, signal=29%	25/396/1435/4853/4650/57706/55114/8216/7077/64787/2048/8831/9639/55738/613/57493/3675/64283/8567/4851/408/79933/23550/253980/25959/9909/26053/148/83892/2859/27128/2255/22821/50861/5159/153090/9181/1902/27352/115727/2203/1785/51196/8729/54869/9922/604/84249/2843/23636/23370/10252/9448/2840/22898/6091/8859/201163/440073/115557/10603/137735/50848/65078/10125/9266/2846
GO:0005742	CC	GO:0005742	mitochondrial outer membrane translocase complex	18	-0.687364	-2.22611	5.77E-05	0.000832034	0.000597943	2850	tags=67%, list=20%, signal=54%	401505/25813/84134/56993/10989/54543/79135/3313/9804/345778/10651/54927
GO:0001738	BP	GO:0001738	morphogenesis of a polarized epithelium	90	0.415077	1.94561	5.77E-05	0.000832034	0.000597943	2680	tags=36%, list=19%, signal=29%	25/6422/9968/2719/57154/1952/9231/1741/10082/3911/2195/1857/71/4478/23002/7074/9368/9024/60/1856/4919/85407/9620/2535/23513/57662/6423/84446/23322/166336/51339/3909
GO:0033622	BP	GO:0033622	integrin activation	24	0.628033	2.15383	5.91E-05	0.000847744	0.000609234	3358	tags=58%, list=23%, signal=45%	9780/7094/1307/6714/6403/83706/9855/5341/54751/2335/8631/64805/83700/9270
GO:0045766	BP	GO:0045766	positive regulation of angiogenesis	134	0.356998	1.78436	5.90E-05	0.000847744	0.000609234	4517	tags=46%, list=31%, signal=32%	25/7048/2896/718/6237/8038/1893/2185/10298/8877/10411/947/5293/3678/2152/8742/339123/27161/7291/10016/6915/2627/2247/5579/2022/694/5054/6423/25865/7057/3728/3687/5740/1545/133/5335/6786/728/147372/388/2246/4846/727/51378/4814/861/6774/5587/7098/1116/9314/958/23576/3099/4192/3082/28996/5170/672/126393/51129/2303
GO:1904018	BP	GO:1904018	positive regulation of vasculature development	134	0.356998	1.78436	5.90E-05	0.000847744	0.000609234	4517	tags=46%, list=31%, signal=32%	25/7048/2896/718/6237/8038/1893/2185/10298/8877/10411/947/5293/3678/2152/8742/339123/27161/7291/10016/6915/2627/2247/5579/2022/694/5054/6423/25865/7057/3728/3687/5740/1545/133/5335/6786/728/147372/388/2246/4846/727/51378/4814/861/6774/5587/7098/1116/9314/958/23576/3099/4192/3082/28996/5170/672/126393/51129/2303
GO:0098685	CC	GO:0098685	Schaffer collateral - CA1 synapse	64	0.463324	2.01372	6.19E-05	0.000886751	0.000637266	3470	tags=42%, list=24%, signal=32%	6455/5327/5802/9590/2550/29/8927/5786/613/5590/71/2534/1009/153/10458/60/10815/3708/2045/22854/5335/84628/64101/320/84961/8573/6774
GO:0110148	BP	GO:0110148	biomineralization	131	0.362819	1.80334	6.37E-05	0.000910553	0.000654371	3793	tags=42%, list=26%, signal=31%	4054/3952/2719/22904/54757/5027/10312/6522/1893/7286/2621/7123/2185/4921/4851/6899/116039/2263/240/129804/29887/2268/338773/7291/10457/9923/6546/2261/7040/1278/4256/4015/1277/7480/54795/5745/650/654/6786/2201/154/4846/8313/55512/54361/2308/54880/645811/9270/1311/4958/56975/1230/5744/123041
GO:0032279	CC	GO:0032279	asymmetric synapse	297	0.285233	1.58894	6.46E-05	0.000921794	0.00066245	2719	tags=28%, list=19%, signal=23%	6455/5802/28964/4915/7249/28988/78999/4615/7804/22997/26012/8831/5064/6711/9746/26037/5025/8536/9162/6714/50488/4131/79414/9231/22883/8927/1741/9743/85461/1742/2185/613/5590/409/2852/80725/57479/112476/23373/408/7074/2534/747/10458/1627/22866/22871/6546/23413/2901/6536/23513/9181/64506/775/118/2894/54910/9498/3708/476/27445/1785/2045/5727/9229/1266/23623/9922/491/4218/53335/400745/1821/401190/544…
GO:0030100	BP	GO:0030100	regulation of endocytosis	183	0.321639	1.68657	6.49E-05	0.000923355	0.000663572	4495	tags=47%, list=31%, signal=33%	4035/302/6455/25/718/257364/160/558/9370/7249/1759/2719/10347/20/1191/25999/124930/6714/3690/3092/55738/1609/1742/409/112755/90678/3958/8877/8650/408/338692/150696/10188/29978/57030/51479/22871/23513/55198/11031/5054/977/1785/6311/29993/30844/3071/7018/6386/26119/10859/1815/29904/1861/5770/5869/6424/11314/192683/6850/79890/163/5587/1601/8527/10062/9779/933/274/6366/9026/9892/54550/929/2042/22848/…
GO:0032637	BP	GO:0032637	interleukin-8 production	73	0.428586	1.92345	6.63E-05	0.000940755	0.000676076	5035	tags=64%, list=35%, signal=42%	9370/4615/3952/301/8737/5970/284297/307/64127/408/2152/51157/23005/972/58509/5054/25865/27202/29108/2867/7100/114609/51744/57506/6850/6774/7098/1116/9314/945/5607/2219/929/3965/7097/3929/8692/54106/7114/2149/602/5788/7096/51284/51311/10333/11027
GO:0032677	BP	GO:0032677	regulation of interleukin-8 production	73	0.428586	1.92345	6.63E-05	0.000940755	0.000676076	5035	tags=64%, list=35%, signal=42%	9370/4615/3952/301/8737/5970/284297/307/64127/408/2152/51157/23005/972/58509/5054/25865/27202/29108/2867/7100/114609/51744/57506/6850/6774/7098/1116/9314/945/5607/2219/929/3965/7097/3929/8692/54106/7114/2149/602/5788/7096/51284/51311/10333/11027
GO:1990138	BP	GO:1990138	neuron projection extension	149	0.347459	1.75992	6.69E-05	0.000946234	0.000680014	3802	tags=43%, list=26%, signal=32%	4035/25/5802/6586/28988/57154/4131/6405/55558/64218/8826/8936/8904/1808/5590/8408/9423/29882/7074/10371/26053/2664/1954/1627/6857/2017/10631/4897/57699/6585/9723/1002/54910/91584/81565/2335/1785/25942/10509/53335/3913/7414/8828/56920/26999/3611/118813/51393/9962/393/10507/10500/4137/65059/54437/9201/6722/7869/5361/3984/223117/65078/66000/214
GO:0140303	MF	GO:0140303	intramembrane lipid transporter activity	34	0.545445	2.05562	6.84E-05	0.000965744	0.000694035	3839	tags=56%, list=27%, signal=41%	57198/10347/20/57194/21/148229/23250/79895/10079/57088/63982/161291/286410/26154/91869/5243/57205/338440/24
GO:0033627	BP	GO:0033627	cell adhesion mediated by integrin	65	0.456097	1.99411	6.87E-05	0.000968835	0.000696256	3890	tags=49%, list=27%, signal=36%	9780/3691/3693/5140/1307/4582/3690/3689/22801/83706/3678/5777/340485/5054/6423/255743/8631/1969/1545/3071/64805/83700/4067/2200/9270/1803/6850/5881/23075/3383/6366/5420
GO:0008328	CC	GO:0008328	ionotropic glutamate receptor complex	30	0.565066	2.07594	6.91E-05	0.000968903	0.000696305	4318	tags=57%, list=30%, signal=40%	1741/1742/2185/2901/26090/93145/375567/2905/126129/2890/2906/388336/59283/64840/2059/57406/2904
GO:0098878	CC	GO:0098878	neurotransmitter receptor complex	30	0.565066	2.07594	6.91E-05	0.000968903	0.000696305	4318	tags=57%, list=30%, signal=40%	1741/1742/2185/2901/26090/93145/375567/2905/126129/2890/2906/388336/59283/64840/2059/57406/2904
GO:0032720	BP	GO:0032720	negative regulation of tumor necrosis factor production	45	0.506796	2.03294	6.94E-05	0.000968903	0.000696305	4267	tags=56%, list=30%, signal=39%	4157/558/9370/84868/2621/409/1149/64127/947/5777/7291/10457/58509/54/5914/27202/140885/10859/945/3965/6376/4795/23208/3929/7128
GO:0032635	BP	GO:0032635	interleukin-6 production	118	0.374637	1.84306	6.93E-05	0.000968903	0.000696305	5141	tags=58%, list=36%, signal=37%	4615/84868/3952/23765/2621/409/64127/5452/408/5777/5603/64170/7349/7291/3603/7305/972/113277/9181/177/1445/5724/27202/10288/140885/3071/55024/2629/29108/114609/3635/57506/8767/6850/351/6774/10417/64135/7098/353514/338382/3965/7097/6376/5336/90865/3082/23208/3929/7128/8832/1535/8692/54106/824/2149/7096/114899/7292/11213/51284/51311/116/91662/10333/11027/59341/80149
GO:0032675	BP	GO:0032675	regulation of interleukin-6 production	118	0.374637	1.84306	6.93E-05	0.000968903	0.000696305	5141	tags=58%, list=36%, signal=37%	4615/84868/3952/23765/2621/409/64127/5452/408/5777/5603/64170/7349/7291/3603/7305/972/113277/9181/177/1445/5724/27202/10288/140885/3071/55024/2629/29108/114609/3635/57506/8767/6850/351/6774/10417/64135/7098/353514/338382/3965/7097/6376/5336/90865/3082/23208/3929/7128/8832/1535/8692/54106/824/2149/7096/114899/7292/11213/51284/51311/116/91662/10333/11027/59341/80149
GO:0015833	BP	GO:0015833	peptide transport	206	0.325176	1.73423	7.19E-05	0.00100208	0.000720148	3230	tags=34%, list=22%, signal=27%	4035/4257/57555/8398/1946/6422/8425/5467/6934/65220/5106/5950/51092/3952/23178/150/111/301/9230/1393/10312/4826/26056/7351/4041/5715/2852/8660/1956/4363/7074/8609/9368/11069/6892/240/338557/7349/9024/80024/133308/1268/56262/55638/130399/972/9854/6810/1906/30835/54795/10815/27445/51296/55107/90007/65985/8111/2281/91355/8447/6833/2867/25924/55512/26154/1374/94121/9448/8864
GO:0010632	BP	GO:0010632	regulation of epithelial cell migration	198	0.318479	1.69363	7.65E-05	0.00106293	0.000763877	3958	tags=38%, list=27%, signal=28%	2260/25/7048/25930/6776/2896/6237/54453/949/5025/301/6714/3690/51564/27286/64218/10013/2185/3675/4851/5293/27086/10371/5468/493/4204/51157/7026/2255/83481/10016/6915/153090/7040/2247/6239/3037/1906/25865/7057/152007/3728/51466/1969/22846/9922/9647/4070/5335/5168/147372/2252/388/8828/23598/2246/4846/51378/2013/1634/23603/10014/9448/2625/80005/9270/84913/5587/6672/5793/1793/9314/958/23499/5607/9564
GO:0010001	BP	GO:0010001	glial cell differentiation	189	0.320597	1.68793	7.65E-05	0.00106293	0.000763877	4319	tags=41%, list=30%, signal=29%	4035/10397/6497/25/54587/4915/2737/2896/3691/7431/26227/9968/20/1191/9639/666/6285/2064/5970/1840/5595/4851/1956/5339/4919/2255/28999/7040/2247/177/26011/27242/1445/9580/27339/118738/6692/650/4916/1605/10810/728/3913/2629/375387/3611/2065/9682/745/4067/6900/4137/5649/7732/5080/57716/6608/80045/23385/351/6774/9572/163175/712/10100/23500/274/5453/23529/4665/4192/7097/26022/9283/387/3949/5803/3084
GO:0071559	BP	GO:0071559	response to transforming growth factor beta	220	0.300781	1.61797	7.68E-05	0.00106541	0.000765659	3165	tags=36%, list=22%, signal=28%	6497/7048/4054/6422/283149/8425/3693/7791/5371/678/6660/5598/463/5829/1387/114990/57154/57178/6714/2734/135228/5654/4053/5138/7123/409/1149/6688/81031/2033/3675/2534/2263/399473/51341/63976/5468/50507/93649/5045/7041/56940/7040/7157/1278/10631/4015/2022/55198/1277/2615/94031/7049/1906/9839/7057/255743/1785/650/3309/2201/6386/26524/375387/64838/677/7472/11117/124857/2331/9110/642658/864/80139/2530…
GO:0046883	BP	GO:0046883	regulation of hormone secretion	189	0.320531	1.68759	7.76E-05	0.00107467	0.000772318	3230	tags=34%, list=22%, signal=27%	4035/57555/8398/1946/6422/5467/6934/9370/65220/5106/5950/51092/3952/23178/150/111/301/1393/10312/9727/4826/26056/7351/4041/5715/2852/8660/1956/4828/7074/114897/1588/8609/338442/240/338557/7349/9024/80024/133308/1268/56262/55638/130399/9854/6810/1906/54795/654/55107/90007/65985/8111/2281/91355/8447/6833/2867/25924/26154/1374/94121/9448/8864
GO:0043010	BP	GO:0043010	camera-type eye development	254	0.296604	1.62898	7.78E-05	0.00107498	0.000772536	3866	tags=35%, list=27%, signal=26%	6497/25987/7048/2782/9742/4853/4915/2737/7431/5950/2048/261734/10312/79888/6597/2202/4041/55764/2195/6096/4810/147912/4669/835/116039/9172/399473/54549/60436/1296/51343/493/27077/57030/10848/7275/2255/221935/7291/5159/2247/775/1295/7070/23363/5316/5156/2296/10461/5914/182/5916/1969/1545/23322/2201/581/357/3913/79583/7472/51057/2055/91355/2047/2823/26160/84189/10252/2200/2625/5080/6722/81029/7482/…
GO:0009914	BP	GO:0009914	hormone transport	232	0.305769	1.65017	7.86E-05	0.00108448	0.000779365	3233	tags=33%, list=22%, signal=26%	4035/57555/8398/1946/6422/8425/5467/6934/9370/65220/5106/5950/51092/3952/6567/23178/150/111/301/9230/1393/10312/9727/4826/26056/7351/4041/28231/5715/2852/8660/1956/4828/7074/114897/1588/8609/11069/338442/23428/240/338557/7349/9024/80024/133308/1268/56262/55638/130399/9854/6810/1906/54795/10815/27445/654/133/55107/90007/65985/8111/2281/91355/8447/6833/2867/25924/55512/26154/4067/1374/94121/9448/88…
GO:0043405	BP	GO:0043405	regulation of MAP kinase activity	165	0.332397	1.71758	7.90E-05	0.00108544	0.000780052	4535	tags=44%, list=31%, signal=30%	2260/5580/6422/9370/7148/7984/150/6714/2064/9146/8826/7786/2185/221472/1857/64127/1956/7074/8844/4296/5777/5468/1843/1856/5159/153090/7040/2247/23533/9479/177/5609/6423/1906/51755/7057/1445/650/4916/100133941/2629/101/5795/2246/1815/23636/80279/3611/5770/10252/4067/11314/11329/6091/27250/6850/6653/10125/10454/958/5607/5154/8792/54923/7345/8322/84962/11214/7039/8692/54106/10178
GO:0072507	BP	GO:0072507	divalent inorganic cation homeostasis	389	0.265402	1.51703	7.89E-05	0.00108544	0.000780052	3877	tags=35%, list=27%, signal=26%	4035/25/2782/219931/3710/8398/5371/2907/7466/54757/6869/5025/6358/666/10523/57130/111/5027/10312/6261/5310/8943/1742/2185/794/2852/79734/5311/23400/1956/4828/5733/2769/2534/114897/56477/5729/3736/5777/147138/121665/1729/29887/338557/493/148/2859/80024/487/22821/1268/5566/54805/6915/6546/6288/23413/2247/53373/9187/3777/5579/775/7070/1902/1238/1906/3064/5156/54795/5737/5745/3708/51196/84959/27202/4…
GO:0002443	BP	GO:0002443	leukocyte mediated immunity	288	0.289605	1.60557	7.93E-05	0.00108787	0.000781804	4471	tags=40%, list=31%, signal=28%	975/6778/710/5580/718/51279/716/715/6844/4615/84868/3952/3566/1191/6812/10312/3689/3554/3140/5590/409/201294/1773/3916/6688/64127/2242/6338/3684/5293/5729/729/5777/2268/730/55361/64170/54440/1378/6813/7040/7305/972/11035/339390/177/1130/8807/2794/64005/6810/5880/54795/563/84106/5724/182/925/604/3071/11151/127544/6830/713/714/10859/7409/196/727/2013/720/23207/3635/51135/57506/4067/387837/11314/371…
GO:0031214	BP	GO:0031214	biomineral tissue development	130	0.358131	1.77811	8.11E-05	0.00110982	0.000797577	3793	tags=42%, list=26%, signal=31%	4054/3952/2719/22904/54757/5027/10312/6522/1893/7286/2621/7123/2185/4921/4851/6899/116039/2263/240/29887/2268/338773/7291/10457/9923/6546/2261/7040/1278/4256/4015/1277/7480/54795/5745/650/654/6786/2201/154/4846/8313/55512/54361/2308/54880/645811/9270/1311/4958/56975/1230/5744/123041
GO:0050679	BP	GO:0050679	positive regulation of epithelial cell proliferation	160	0.333807	1.71331	8.34E-05	0.0011403	0.000819482	2920	tags=30%, list=20%, signal=24%	2260/6776/4853/2896/6422/6934/3690/595/2064/1893/5654/57521/283/64127/4851/1956/4609/6899/116039/2263/151306/5293/2152/8742/51157/2255/7291/10016/2247/6239/9420/3037/25865/3481/5365/650/27202/7051/654/5335/728/2252/7472/8828/2246/128239/80004/80139
GO:0050673	BP	GO:0050673	epithelial cell proliferation	330	0.277517	1.56111	8.36E-05	0.00114068	0.000819754	3498	tags=33%, list=24%, signal=25%	2260/6778/6776/4853/2896/6422/5467/6934/3487/51092/3952/2719/949/55679/3690/595/2064/135228/1893/5654/57521/283/599/64127/4851/1956/4609/6899/116039/2263/151306/947/5293/1296/9788/240/5468/2152/4323/8742/51157/7026/2255/83481/7291/10016/153090/7040/2247/6239/1295/9420/3037/7049/3488/6423/7480/10522/25865/7057/3481/7498/1969/5365/5727/7538/650/27202/22846/7051/654/4017/5335/581/79400/728/58189/510…
GO:0050670	BP	GO:0050670	regulation of lymphocyte proliferation	174	0.327668	1.70427	8.39E-05	0.00114072	0.000819781	5020	tags=51%, list=35%, signal=34%	975/7048/4615/84868/3952/2048/301/6541/2064/8764/63925/9231/80381/868/3958/8660/8379/5777/1947/54440/2255/1378/10457/7305/972/9479/11035/23513/339390/177/2615/27242/5880/30835/3481/7940/100133941/10288/604/3071/11151/29108/115650/10859/196/114609/7535/3635/283234/84433/4067/8767/11314/3718/4773/3133/6850/683/3594/22806/4332/933/23308/958/57678/23529/53833/6693/942/8440/3965/695/940/3574/2213/5410…
GO:0045177	CC	GO:0045177	apical part of cell	332	0.278861	1.56818	8.38E-05	0.00114072	0.000819781	3139	tags=29%, list=22%, signal=23%	4035/5327/4257/3710/160/114569/3705/6567/960/4640/301/4582/10312/6541/6522/2064/5590/2195/57710/4810/79901/4921/8650/4645/79659/4851/1956/4363/71/4478/6338/947/482/3736/9368/6573/23428/150696/29887/50507/66002/1464/1856/4647/117583/133308/6712/57619/5159/6536/55686/9180/9854/177/7070/6337/23094/705/2335/6519/5745/476/182/8470/5727/3775/51765/27202/22846/8029/27347/491/8642/222962/1364/728/357/651…
GO:0007219	BP	GO:0007219	Notch signaling pathway	141	0.355156	1.79556	8.62E-05	0.00116969	0.000840602	3470	tags=39%, list=24%, signal=30%	7048/11060/4853/1675/6721/9794/57178/3996/6714/1050/55343/3955/51006/4854/1840/84441/9139/307/113878/29924/84231/64127/4851/408/51341/64065/23013/23090/81619/4323/26032/2255/55534/10631/2762/2296/182/8470/650/83464/23555/3993/604/4242/22905/6092/4846/51378/5986/26160/6091/9270/23385/351/6774
GO:0035107	BP	GO:0035107	appendage morphogenesis	117	0.374247	1.83772	8.69E-05	0.00117441	0.000843991	2627	tags=31%, list=18%, signal=25%	1889/6497/56603/9742/4853/2737/6474/2719/1387/4041/1382/79659/2736/4851/116039/2263/5362/23288/27077/1954/26005/2255/7291/5089/775/6423/51222/3899/5916/5727/5125/23322/2201/581/79583/51098
GO:0035108	BP	GO:0035108	limb morphogenesis	117	0.374247	1.83772	8.69E-05	0.00117441	0.000843991	2627	tags=31%, list=18%, signal=25%	1889/6497/56603/9742/4853/2737/6474/2719/1387/4041/1382/79659/2736/4851/116039/2263/5362/23288/27077/1954/26005/2255/7291/5089/775/6423/51222/3899/5916/5727/5125/23322/2201/581/79583/51098
GO:0097530	BP	GO:0097530	granulocyte migration	105	0.382992	1.84362	8.71E-05	0.00117578	0.000844979	4127	tags=47%, list=29%, signal=34%	1435/4615/4267/6358/5919/301/57118/3689/23396/3554/5595/3958/64127/5293/158747/7499/6288/972/391/1906/1436/7057/5880/8729/27202/5479/3071/728/101/1525/7409/114609/51135/83700/1240/11314/1803/3269/6360/6850/683/4283/6362/6366/2207/1441/3577/4192/6376
GO:0030020	MF	GO:0030020	extracellular matrix structural constituent conferring tensile strength	39	0.532337	2.07572	8.83E-05	0.00118754	0.000853428	4291	tags=56%, list=30%, signal=40%	1291/1307/1292/1289/1303/80781/1296/84570/1278/1295/1277/50509/1288/7373/1293/1305/85301/1284/1301/1300/1294/1308
GO:0048762	BP	GO:0048762	mesenchymal cell differentiation	201	0.315069	1.67376	8.83E-05	0.00118754	0.000853428	3380	tags=35%, list=23%, signal=27%	2260/23187/7048/80709/6422/283149/6934/6949/114990/6405/9231/64218/2316/3911/10155/5595/4851/7074/8751/6899/23275/2263/399473/10371/84695/6275/147906/1947/2255/7041/7291/10016/153090/7040/2022/1277/3037/7049/6423/1906/9723/152007/54910/2335/2296/182/650/10509/4017/1605/10521/6386/7472/8828/56920/8313/80139/54361/23603/10252/10507/10500/202151/54437/2625/6608/10736/7869/27250/553115
GO:0036230	BP	GO:0036230	granulocyte activation	36	0.545658	2.10354	8.87E-05	0.00119047	0.000855533	2176	tags=47%, list=15%, signal=40%	5580/2896/6844/4615/3689/1773/6688/6338/3684/55361/5320/6813/7305/8807/6810/84106/5724
GO:0045116	BP	GO:0045116	protein neddylation	16	-0.713057	-2.21587	8.91E-05	0.00119206	0.000856676	1978	tags=81%, list=14%, signal=70%	9040/84259/54165/23142/140739/55208/4738/8883/6135/6125/9616/9039/9978
GO:0005901	CC	GO:0005901	caveola	73	0.424007	1.9029	8.91E-05	0.00119206	0.000856676	2555	tags=34%, list=18%, signal=28%	30846/7048/26509/1946/7804/949/83483/6714/1013/6610/10013/3991/1495/10580/5595/2319/493/148/3055/5740/476/5727/477/6513/64805
GO:0009451	BP	GO:0009451	RNA modification	144	-0.357376	-1.80464	9.02E-05	0.00120397	0.000865237	3625	tags=39%, list=25%, signal=29%	79979/1736/131870/9836/55505/3028/6741/221078/26995/285381/9589/80745/285367/54859/54888/54920/11062/150962/29081/8846/55623/83480/55006/81605/339175/55039/54802/79828/51574/55651/51605/27079/51106/60487/23587/221120/285605/127253/196074/26610/123263/9530/54901/91801/81627/27292/29063/64172/55783/25821/55140/25917/64216/142940/54931/51002
GO:0042734	CC	GO:0042734	presynaptic membrane	125	0.361712	1.7919	9.12E-05	0.00121595	0.000873848	2712	tags=30%, list=19%, signal=24%	5802/57555/57706/1759/2048/2550/6812/79414/3092/8676/5138/23085/2852/112755/9783/57528/112476/2319/3736/493/55361/148/6857/2054/1268/2901/6536/23513/6810/9498/22854/9627/9751/2912/401190/3756/84628
GO:0034982	BP	GO:0034982	mitochondrial protein processing	12	-0.756603	-2.14712	9.18E-05	0.001222	0.000878197	1566	tags=58%, list=11%, signal=52%	115209/4285/30968/10939/9512/196294/10730
GO:0000146	MF	GO:0000146	microfilament motor activity	30	0.558316	2.05114	9.27E-05	0.00123134	0.000884904	2706	tags=50%, list=19%, signal=41%	4641/4650/4627/4640/4644/4645/4647/4642/55930/64005/4542/51168/4620/4622/4628
GO:0070129	BP	GO:0070129	regulation of mitochondrial translation	23	-0.639462	-2.19737	9.38E-05	0.00124411	0.00089408	2602	tags=74%, list=18%, signal=61%	84769/26995/285367/8846/51204/55005/10102/84300/115416/51335/23107/22868/79072/10128/708/28958/54931
GO:0031386	MF	GO:0031386	protein tag	12	-0.755877	-2.14506	9.42E-05	0.00124736	0.000896422	2305	tags=75%, list=16%, signal=63%	6233/81605/6613/7314/7311/4738/7341/6612/59286
GO:0090670	BP	GO:0090670	RNA localization to Cajal body	19	-0.664485	-2.17495	9.64E-05	0.00126743	0.00091084	1640	tags=74%, list=11%, signal=65%	10856/1736/55505/55164/7203/55651/10575/10694/167227/908/10574/22948/10576/6950
GO:0090671	BP	GO:0090671	telomerase RNA localization to Cajal body	19	-0.664485	-2.17495	9.64E-05	0.00126743	0.00091084	1640	tags=74%, list=11%, signal=65%	10856/1736/55505/55164/7203/55651/10575/10694/167227/908/10574/22948/10576/6950
GO:0090672	BP	GO:0090672	telomerase RNA localization	19	-0.664485	-2.17495	9.64E-05	0.00126743	0.00091084	1640	tags=74%, list=11%, signal=65%	10856/1736/55505/55164/7203/55651/10575/10694/167227/908/10574/22948/10576/6950
GO:0090685	BP	GO:0090685	RNA localization to nucleus	19	-0.664485	-2.17495	9.64E-05	0.00126743	0.00091084	1640	tags=74%, list=11%, signal=65%	10856/1736/55505/55164/7203/55651/10575/10694/167227/908/10574/22948/10576/6950
GO:0034332	BP	GO:0034332	adherens junction organization	45	0.500983	2.00962	9.85E-05	0.00129239	0.000928777	3002	tags=51%, list=21%, signal=41%	9253/25930/6714/3801/9231/23396/8650/144100/1009/9788/5339/64403/60/1832/57662/118/1445/6904/654/8642/7414/80139/83700
GO:0019783	MF	GO:0019783	ubiquitin-like protein-specific protease activity	92	-0.414533	-1.92647	0.000102198	0.00133867	0.000962038	3470	tags=46%, list=24%, signal=35%	23032/29843/7398/55432/54726/10987/57695/8975/10617/114803/8667/54764/55325/1540/205564/80124/219333/389856/9100/90268/79184/7347/84640/10010/51377/8239/8287/10208/84669/55031/9736/26054/23252/10213/9101/51633/10600/85015/9958/64854/51029/51138
GO:0043022	MF	GO:0043022	ribosome binding	59	-0.457461	-1.99466	0.000102982	0.00134661	0.000967747	2123	tags=37%, list=15%, signal=32%	6185/51204/25929/26135/80315/27000/5018/80155/2107/29789/10196/22849/219402/1965/23107/60558/10430/27335/83939/57003/708/253943
GO:0051048	BP	GO:0051048	negative regulation of secretion	125	0.35965	1.78169	0.000103303	0.00134847	0.000969078	5070	tags=54%, list=35%, signal=36%	6422/9370/3952/55691/150/301/1393/9727/2771/26056/7351/5715/80725/4889/6688/4851/4828/5733/8609/7132/41/338557/7349/1268/10079/130399/972/1906/27347/3071/64805/90007/2281/64285/10859/1815/6833/22925/1312/2065/94121/11314/9448/18/3625/10062/80223/3965/3745/152/23208/5211/8832/3084/5908/2213/7879/1595/2149/1950/1408/6720/151/348/7133/134/3976/3767
GO:0050840	MF	GO:0050840	extracellular matrix binding	48	0.493496	2.00323	0.000108948	0.0014189	0.00101969	3728	tags=54%, list=26%, signal=40%	302/375790/57124/3690/1893/284297/169611/3680/4811/3958/3675/64129/2199/4059/2006/633/7057/59339/1605/1634/7045/25903/1520/27076/1301/11096
GO:0034446	BP	GO:0034446	substrate adhesion-dependent cell spreading	101	0.386629	1.84122	0.000109074	0.0014189	0.00101969	3759	tags=43%, list=26%, signal=32%	7301/25/55742/91663/1946/558/6281/5829/2192/6714/55679/3690/2316/3911/81/79778/80725/201294/83706/84168/10631/6239/3037/55920/7016/2335/10461/1785/22854/4070/3913/84628/3611/23603/80005/23380/9270/8874/22798/5034/5881/64098/1793
GO:0000209	BP	GO:0000209	protein polyubiquitination	216	-0.309555	-1.64929	0.000109932	0.0014276	0.00102595	3517	tags=38%, list=24%, signal=29%	10425/54467/51619/6502/23321/9781/8945/80351/7174/257218/246184/55128/57531/51283/7326/1499/7189/81847/1654/57520/64795/7267/7321/51433/29089/11337/9320/8697/26263/27252/7327/3093/7320/4012/51366/165918/6500/64839/25847/865/80829/9373/11059/9025/83737/387921/6048/51529/6049/64682/8405/10210/331/8454/89890/81545/51465/7319/56254/1161/7336/64400/25897/7322/23291/7337/9690/329/9666/10393/55284/8452/…
GO:0017038	BP	GO:0017038	protein import	193	-0.323604	-1.70087	0.000112066	0.00145283	0.00104408	2436	tags=31%, list=17%, signal=26%	131474/284/338328/3920/23534/948/3843/11261/9631/51366/84268/55746/84134/10204/5824/56993/3308/140823/10245/6396/10526/7175/9349/11331/3837/10527/5194/54543/29103/3840/5191/5189/134266/3841/26060/3842/7341/55027/83752/51569/9131/3312/1434/53371/100287932/92609/3329/5903/9141/8504/10440/5901/29090/5828/131118/9804/80273/5569/26953
GO:0050796	BP	GO:0050796	regulation of insulin secretion	133	0.353759	1.76223	0.000112488	0.0014558	0.00104622	3697	tags=41%, list=26%, signal=31%	4035/57555/8398/1946/6422/5467/6934/65220/5106/5950/51092/3952/150/111/10312/4826/7351/4041/5715/2852/8660/7074/8609/240/9024/80024/133308/1268/56262/55638/130399/9854/6810/54795/55107/90007/65985/8111/2281/91355/8447/6833/25924/26154/1374/94121/9448/8864/18/1803/9572/3625/7226/2696/11132
GO:0043954	BP	GO:0043954	cellular component maintenance	46	0.486837	1.97008	0.000112943	0.00145919	0.00104865	2194	tags=39%, list=15%, signal=33%	57555/8831/3801/8927/1741/85461/23085/3675/144100/2534/9788/93649/2017/3480/57662/1436/869/27445
GO:0001953	BP	GO:0001953	negative regulation of cell-matrix adhesion	34	0.534859	2.01573	0.000113168	0.0014596	0.00104895	3358	tags=56%, list=23%, signal=43%	4035/6714/347/8751/340485/4323/56940/10631/55920/5054/9723/7057/11170/182/604/23603/9448/8573/9270
GO:0006744	BP	GO:0006744	ubiquinone biosynthetic process	15	-0.71172	-2.17732	0.000113673	0.00146113	0.00105005	1608	tags=80%, list=11%, signal=71%	10229/80219/51004/93058/23590/51805/57017/160760/27235/57107/84274/4704
GO:1901663	BP	GO:1901663	quinone biosynthetic process	15	-0.71172	-2.17732	0.000113673	0.00146113	0.00105005	1608	tags=80%, list=11%, signal=71%	10229/80219/51004/93058/23590/51805/57017/160760/27235/57107/84274/4704
GO:0034109	BP	GO:0034109	homotypic cell-cell adhesion	77	0.422136	1.91043	0.000114157	0.00146486	0.00105272	3651	tags=48%, list=25%, signal=36%	7094/7301/5580/4627/4267/6812/3690/10076/10398/2316/1192/83706/71/114897/5777/7499/60/1832/5341/5912/5156/3728/2335/375033/84959/64805/1525/1465/7414/2778/80139/3611/4067/18/6850/1311/50848
GO:0005684	CC	GO:0005684	U2-type spliceosomal complex	86	-0.405565	-1.86006	0.000115954	0.0014854	0.00106748	2543	tags=43%, list=18%, signal=36%	51634/51691/25804/9410/22938/7737/3550/6635/6632/6628/11157/51645/4236/6634/6638/153527/55234/11193/55660/10283/9128/10907/5356/83443/988/6633/6636/6637/27336/51362/6629/23658/23451/6631/51503/27258/51639
GO:0097035	BP	GO:0097035	regulation of membrane lipid distribution	49	0.483676	1.98745	0.000117877	0.00150747	0.00108335	3528	tags=47%, list=24%, signal=36%	5580/57198/10347/20/5027/57194/727910/21/148229/4363/23250/79895/10079/57088/63982/161291/286410/26154/91869/5243/116238/57205/338440
GO:0071011	CC	GO:0071011	precatalytic spliceosome	51	-0.475016	-1.99705	0.000118806	0.00151219	0.00108674	2543	tags=53%, list=18%, signal=44%	51634/51691/25804/7737/3550/6635/6632/6628/11157/4236/6634/55119/153527/55234/11193/10283/9128/10907/83443/6633/6636/6637/6629/23658/23451/27258/51639
GO:0048008	BP	GO:0048008	platelet-derived growth factor receptor signaling pathway	52	0.468433	1.96452	0.000118555	0.00151219	0.00108674	4650	tags=60%, list=32%, signal=41%	4035/25/5327/9370/6714/3092/9146/613/868/347/9368/5157/2152/1464/93649/5159/4015/5156/5739/5795/55512/5770/84159/9026/9564/5154/65009/90410/867/80310/5782
GO:0006874	BP	GO:0006874	cellular calcium ion homeostasis	347	0.271453	1.52479	0.000118847	0.00151219	0.00108674	3982	tags=37%, list=28%, signal=27%	4035/25/2782/219931/3710/8398/5371/2907/7466/6869/5025/6358/666/10523/57130/111/5027/10312/6261/5310/1742/2185/794/2852/79734/5311/23400/4828/5733/2769/2534/114897/56477/5729/5777/121665/1729/338557/493/148/2859/80024/487/22821/1268/5566/6915/6546/6288/23413/2247/53373/9187/3777/5579/775/7070/1902/1238/1906/3064/5156/54795/5737/5745/3708/51196/84959/27202/4987/57192/100133941/491/7225/133/5335/67…
GO:0022804	MF	GO:0022804	active transmembrane transporter activity	321	-0.284235	-1.57365	0.000120686	0.00153301	0.0011017	2295	tags=24%, list=16%, signal=21%	9296/85414/84679/55788/1182/10559/538/23456/55244/4723/523/94160/1836/6558/10060/10479/4705/490/8402/1327/339665/4720/4714/27032/488/374291/7384/1339/22/4713/9377/4716/51606/4702/4728/1537/1346/10257/1340/4719/1329/7388/4722/253512/4726/4718/529/5250/51382/291/4707/7386/6566/6507/4708/4696/4715/4724/29796/4695/1351/9804/4712/4697/4700/4711/55967/1349/9167/4725/4709/4704/4694/4698/4710/5825/4717
GO:0030301	BP	GO:0030301	cholesterol transport	79	0.406146	1.84455	0.000121329	0.0015386	0.00110572	3923	tags=42%, list=27%, signal=31%	4035/302/25987/219931/6721/9370/29801/3952/10347/20/949/1191/10948/114879/21/5360/4864/5468/51474/5045/5305/5727/1066/1645/26119/26154/80820/8435/10577/29881/10062/374887/80765
GO:0001533	CC	GO:0001533	cornified envelope	20	0.655865	2.13526	0.000123083	0.00155823	0.00111982	3333	tags=70%, list=23%, signal=54%	5493/301/1475/1832/2125/3848/8796/3728/7051/2312/3858/1825/5317/1474
GO:0045332	BP	GO:0045332	phospholipid translocation	38	0.512531	1.9922	0.000124283	0.00157079	0.00112885	3839	tags=47%, list=27%, signal=35%	5580/57198/10347/5027/57194/148229/4363/23250/79895/10079/57088/63982/161291/286410/5243/57205/338440/24
GO:0070131	BP	GO:0070131	positive regulation of mitochondrial translation	14	-0.729074	-2.18835	0.000125334	0.00158143	0.0011365	3496	tags=86%, list=24%, signal=65%	84769/26995/285367/55005/84300/51335/23107/22868/79072/708/28958/54931
GO:0006779	BP	GO:0006779	porphyrin-containing compound biosynthetic process	30	-0.552269	-2.03133	0.000127091	0.00159561	0.00114669	3046	tags=50%, list=21%, signal=40%	2395/1355/55316/54977/1371/7390/23456/7389/2235/3658/51522/22/1352/211/8803
GO:0033014	BP	GO:0033014	tetrapyrrole biosynthetic process	30	-0.552269	-2.03133	0.000127091	0.00159561	0.00114669	3046	tags=50%, list=21%, signal=40%	2395/1355/55316/54977/1371/7390/23456/7389/2235/3658/51522/22/1352/211/8803
GO:0001664	MF	GO:0001664	G protein-coupled receptor binding	188	0.315759	1.66092	0.000126673	0.00159561	0.00114669	4243	tags=41%, list=29%, signal=29%	6455/9138/3691/718/6422/1759/5064/2768/6358/150/9826/2771/2316/10868/7297/1742/409/1857/79971/9294/4828/408/2769/2534/153/56477/9368/112609/7349/1856/116985/2775/7275/25927/440193/6288/84152/1906/7480/9547/54894/1785/8685/5727/23322/133/624/5705/6386/7472/727/2778/54102/9034/54361/56246/81029/6360/7482/6774/582/4283/6362/58191/6366/7289/2767/64108/54550/9454/8643/2219/2357/51384/6376/152/7345
GO:0034113	BP	GO:0034113	heterotypic cell-cell adhesion	52	0.467768	1.96173	0.000127945	0.00160366	0.00115248	3002	tags=42%, list=21%, signal=34%	55742/91663/9370/5598/960/3690/3689/3678/64065/1832/3679/177/7070/342035/3728/3687/8631/10288/140885/1525/4814/83700
GO:0099572	CC	GO:0099572	postsynaptic specialization	309	0.27466	1.52935	0.000128659	0.00160994	0.00115699	2719	tags=27%, list=19%, signal=22%	6455/5802/57555/28964/4915/7249/28988/78999/4615/7804/22997/26012/8831/5064/6711/9746/26037/5025/8536/9162/6714/50488/4131/79414/9231/22883/8927/1741/9743/85461/1742/2185/22839/613/5590/409/2852/80725/57479/112476/23373/408/7074/2534/747/10458/1627/22866/22871/6546/23413/2901/6536/23513/9181/64506/775/118/2894/54910/3708/476/27445/1785/2045/5727/9229/1266/23623/9922/491/4218/53335/400745/1821/401…
GO:0000049	MF	GO:0000049	tRNA binding	57	-0.467954	-2.02583	0.000130375	0.00162872	0.00117048	3253	tags=40%, list=23%, signal=31%	3028/6741/221078/1968/54888/54920/8846/10667/60487/23587/51067/9147/91801/81627/11260/55140/6165/23107/79693/83939/55699/9255/54931
GO:0035567	BP	GO:0035567	non-canonical Wnt signaling pathway	69	0.423272	1.88631	0.000131331	0.00163795	0.00117712	3625	tags=42%, list=25%, signal=32%	25/6422/1453/9968/2719/57674/57154/1952/10082/1857/23002/7074/1454/1856/4919/85407/440193/9620/2535/6423/166336/51339/57664/54361/6424/81029/54903/23500/1601
GO:0043679	CC	GO:0043679	axon terminus	86	0.396406	1.84352	0.00013264	0.00165155	0.00118689	3084	tags=36%, list=21%, signal=28%	28964/4915/6623/5025/1393/8943/85461/794/2852/9810/112476/71/3736/5428/7349/60/790/4919/6546/23413/2901/5579/64780/9498/10815/29993/127262/2571/57657/3611/6001
GO:0055074	BP	GO:0055074	calcium ion homeostasis	356	0.267154	1.51124	0.000136759	0.00170004	0.00122174	3877	tags=35%, list=27%, signal=27%	4035/25/2782/219931/3710/8398/5371/2907/7466/54757/6869/5025/6358/666/10523/57130/111/5027/10312/6261/5310/1742/2185/794/2852/79734/5311/23400/4828/5733/2769/2534/114897/56477/5729/5777/121665/1729/29887/338557/493/148/2859/80024/487/22821/1268/5566/6915/6546/6288/23413/2247/53373/9187/3777/5579/775/7070/1902/1238/1906/3064/5156/54795/5737/5745/3708/51196/84959/27202/4987/57192/100133941/491/7225…
GO:0015078	MF	GO:0015078	proton transmembrane transporter activity	88	-0.407022	-1.87379	0.000137892	0.00171131	0.00122984	3020	tags=39%, list=21%, signal=31%	90423/1355/9197/6549/9550/113655/9296/85414/84679/1182/55244/523/10479/1327/533/7384/1339/9377/51606/1537/1346/23530/1340/1329/7388/529/5250/51382/291/7386/29796/1351/1349/9167
GO:0006446	BP	GO:0006446	regulation of translational initiation	74	-0.418358	-1.89025	0.000139835	0.00172838	0.00124211	3339	tags=47%, list=23%, signal=37%	51247/7812/55364/1654/1978/1975/8667/5436/8846/22916/10605/1974/127933/8892/4686/6198/468/5499/8893/51441/4690/400961/7175/54505/5611/4869/1965/10959/1983/8872/3646/27335/4528/253943/1653
GO:0045664	BP	GO:0045664	regulation of neuron differentiation	150	0.338405	1.71117	0.000139606	0.00172838	0.00124211	3718	tags=38%, list=26%, signal=28%	2260/2737/6422/1453/7077/463/4131/1840/8904/1808/10362/4681/85446/2736/4851/7074/1454/60436/50937/9638/23531/22871/9181/1981/4897/54897/6423/27339/5914/182/147040/650/25942/152330/6911/7225/654/58190/6929/604/53335/375567/56478/80279/9682/22954/6900/7732/5080/351/53637/64919/2309/5881/90527/55755/274
GO:0048705	BP	GO:0048705	skeletal system morphogenesis	185	0.321303	1.68738	0.000139954	0.00172838	0.00124211	3427	tags=34%, list=24%, signal=26%	2260/6497/25987/56603/7048/9742/4054/2737/6422/7059/6660/6474/9968/4188/4313/29123/2734/5310/4041/25902/6899/116039/2263/2268/4323/4209/1954/649/338773/7703/7291/2261/4256/54/1277/3037/158326/6423/7480/5156/3215/2296/5914/3201/3340/5916/654/2201/60676/91355/642658/8313/55512/3636/1305/85301/6424/84159/3221/10736/51741/9249
GO:0050766	BP	GO:0050766	positive regulation of phagocytosis	53	0.46363	1.95751	0.000140559	0.00173303	0.00124545	4897	tags=60%, list=34%, signal=40%	4035/718/4240/10347/57118/2621/64127/10326/7275/55198/3561/11031/10461/1785/1794/140885/3071/5795/29108/720/5322/3560/2207/721/5336/1535/2213/717/6556/5788/5873/399687
GO:0019898	CC	GO:0019898	extrinsic component of membrane	262	0.293717	1.61159	0.000140838	0.00173364	0.00124589	4682	tags=45%, list=33%, signal=31%	302/30846/2782/257364/4240/124997/5371/6281/23130/56850/2768/23344/4926/301/6714/55697/1013/3092/2771/9776/8826/2783/1742/2185/1495/8650/9810/8408/2242/2769/7074/2534/1009/5293/79058/11343/29887/64403/2268/10188/10681/23098/2775/22866/2784/2802/6277/23533/22895/283987/23513/51117/3055/84958/1002/51025/55970/3728/10160/53349/6768/8029/27347/9628/8642/51429/2629/7018/7472/2778/5753/653361/7535/1861…
GO:0050708	BP	GO:0050708	regulation of protein secretion	212	0.304135	1.62769	0.00014115	0.00173465	0.00124661	3697	tags=37%, list=26%, signal=28%	4035/25930/57555/8398/1946/6422/5467/6934/65220/5106/5950/51092/3952/55691/3996/150/111/301/10312/9727/4826/26056/7351/4041/283/5715/2852/80725/79971/8660/23400/1956/7074/8609/338442/240/9024/80024/133308/1268/56262/55638/6288/7040/130399/9854/6810/54795/654/3993/55107/90007/23086/101/65985/8111/2281/64285/4628/1815/91355/8447/6833/25924/26154/1374/94121/9448/8864/18/1803/64175/9572/3625/10062/72…
GO:0002237	BP	GO:0002237	response to molecule of bacterial origin	275	0.288447	1.59071	0.000142388	0.00174703	0.00125551	4176	tags=39%, list=29%, signal=28%	25/4257/28964/7431/5467/558/4615/5106/84868/9590/22904/949/5976/4791/6714/9536/6403/5970/5105/284297/2687/10594/2678/5595/6688/23641/64127/4851/3661/2263/27086/64170/842/10068/2255/6590/1268/6915/153090/7040/58509/54/55593/3727/3055/5054/1906/55970/5737/5914/5724/57088/3663/7538/100133941/117854/654/133/10288/140885/4016/11093/728/5739/29108/841/10859/4846/85363/6833/114609/1634/10318/1312/4091/4…
GO:0060076	CC	GO:0060076	excitatory synapse	40	0.498569	1.96656	0.00014378	0.00175555	0.00126163	4735	tags=55%, list=33%, signal=37%	27286/8927/1742/794/3675/2263/10458/57030/6857/22871/6712/6536/869/64101/2890/388336/392617/57502/23208/8867/23191/5534
GO:0005044	MF	GO:0005044	scavenger receptor activity	40	0.498549	1.96649	0.00014378	0.00175555	0.00126163	3117	tags=45%, list=22%, signal=35%	4035/286133/949/284297/91179/51435/3959/23166/84695/84171/177/1238/8685/10216/4017/5168/9332/80975
GO:0043197	CC	GO:0043197	dendritic spine	163	0.330407	1.69735	0.000143563	0.00175555	0.00126163	3512	tags=36%, list=24%, signal=28%	4915/5577/5064/26037/5025/2521/29/9162/83992/115703/4131/22883/9743/1742/2185/613/409/2852/26115/8499/112476/408/7074/747/10458/2017/22871/5566/6546/84152/22895/50807/6810/10160/8572/29888/1266/491/4218/477/4804/9371/29904/64101/4900/320/1312/2823/10159/6001/4137/23181/23380/54873/55619/351/9572/6503/2890
GO:0006887	BP	GO:0006887	exocytosis	299	0.280868	1.56698	0.000147757	0.0018012	0.00129444	3172	tags=30%, list=22%, signal=24%	219931/28964/8398/6844/4627/3566/200081/3996/150/301/9230/1393/6812/5866/2771/9146/3689/26056/23396/8676/83849/112755/80725/9783/57553/201294/3916/6688/8499/9805/23400/4851/112476/2242/9545/8912/3684/5293/5729/85477/11069/2268/55361/9024/148/6857/5341/2054/22871/1268/10079/6813/23413/2901/23513/5579/64780/23233/3055/64005/11031/6810/140730/84958/5880/9498/84106/10815/261729/5724/27445/6382/3993/4…
GO:0032602	BP	GO:0032602	chemokine production	81	0.401269	1.84096	0.000151915	0.00184891	0.00132873	4947	tags=57%, list=34%, signal=37%	4035/9370/4615/84868/3566/2532/23765/347/64127/27086/64170/7291/972/10631/177/1436/4938/1969/4940/140885/161882/29108/727/2867/114609/57506/4210/22954/8767/6850/351/7098/9314/5607/3965/7097/90865/3929/8832/3574/54106/54210/114899/7292/51284/116
GO:0004715	MF	GO:0004715	non-membrane spanning protein tyrosine kinase activity	42	0.509943	2.0363	0.0001525	0.00185304	0.00133169	4512	tags=62%, list=31%, signal=43%	25/5580/6714/7297/2185/4145/2242/2534/2268/10188/3055/1445/5753/7535/4067/8767/3718/7006/6850/8711/55359/695/79834/3932/91461/5747
GO:0045834	BP	GO:0045834	positive regulation of lipid metabolic process	115	0.362953	1.77828	0.000154093	0.0018694	0.00134345	3726	tags=42%, list=26%, signal=31%	975/5580/8398/5467/9370/949/301/6714/23399/57104/83643/2185/10580/8660/64127/225/55626/5468/2268/51085/7291/2261/7410/5159/7040/2247/972/5156/60481/23682/1066/654/133/215/64805/388121/26119/2246/84649/54361/4067/1374/376497/9572/5587/8525/10062/6366
GO:1904872	BP	GO:1904872	regulation of telomerase RNA localization to Cajal body	18	-0.66701	-2.16019	0.00015492	0.00187342	0.00134634	1640	tags=78%, list=11%, signal=69%	10856/1736/55505/55164/7203/55651/10575/10694/167227/908/10574/22948/10576/6950
GO:0070527	BP	GO:0070527	platelet aggregation	57	0.465646	1.98736	0.000154733	0.00187342	0.00134634	3651	tags=53%, list=25%, signal=39%	7094/7301/5580/4627/6812/3690/10398/2316/1192/83706/71/114897/5777/60/5341/5912/5156/2335/375033/84959/64805/1465/7414/2778/3611/4067/18/6850/1311/50848
GO:0042692	BP	GO:0042692	muscle cell differentiation	317	0.27004	1.51532	0.000155383	0.00187601	0.0013482	3364	tags=32%, list=23%, signal=25%	9780/975/6497/30846/1025/56603/5725/7919/26509/2539/87/6474/8038/4627/3566/9794/8536/6261/55909/1786/81/85461/57538/2648/409/23135/2852/5600/84033/4000/4851/23250/71/8912/6899/79933/2263/9172/4776/5339/9150/4323/93649/148/4772/4204/338773/9149/688/2255/6546/2627/5159/8291/7040/348093/4015/2022/23363/29767/80306/221476/3488/1906/7480/50804/54910/5156/3481/255743/5914/6382/8470/1466/650/93145/133/4…
GO:0046879	BP	GO:0046879	hormone secretion	225	0.298074	1.60407	0.000156369	0.0018849	0.00135459	3233	tags=32%, list=22%, signal=26%	4035/57555/8398/1946/6422/8425/5467/6934/9370/65220/5106/5950/51092/3952/23178/150/111/301/9230/1393/10312/9727/4826/26056/7351/4041/5715/2852/8660/1956/4828/7074/114897/1588/8609/11069/338442/240/338557/7349/9024/80024/133308/1268/56262/55638/130399/9854/6810/1906/54795/10815/27445/654/133/55107/90007/65985/8111/2281/91355/8447/6833/2867/25924/55512/26154/4067/1374/94121/9448/8864/2625
GO:0051287	MF	GO:0051287	NAD binding	55	-0.454719	-1.95773	0.000157537	0.00189597	0.00136254	4542	tags=62%, list=32%, signal=42%	51084/3421/3417/191/3030/1488/2746/6652/216/22933/10873/23409/3248/23411/217/142/23410/56898/4723/7923/23408/4720/3418/3419/55328/23171/9380/11112/23530/4200/4190/11162/3420/1738
GO:0006959	BP	GO:0006959	humoral immune response	128	0.360205	1.78676	0.000159024	0.0019086	0.00137162	4827	tags=51%, list=34%, signal=34%	975/7030/710/4853/1675/8398/718/51279/716/715/1191/5919/4239/283/64127/4851/5452/729/5777/240/730/1378/6590/2627/3848/629/3075/27242/9547/7018/4069/5199/713/714/727/720/10578/280664/2625/3133/683/10417/712/4283/140686/721/725/2219/3119/940/29760/11005/3574/2213/7942/717/6556/54210/11326/602/2208/6280/5788/7784/10406
GO:0014069	CC	GO:0014069	postsynaptic density	293	0.283741	1.58306	0.000159092	0.0019086	0.00137162	2719	tags=28%, list=19%, signal=23%	6455/5802/28964/4915/7249/28988/78999/4615/7804/22997/26012/8831/5064/6711/9746/26037/5025/8536/9162/6714/50488/4131/79414/9231/22883/8927/1741/9743/85461/1742/2185/613/5590/409/2852/80725/57479/112476/23373/408/7074/2534/747/10458/1627/22866/22871/6546/23413/2901/6536/23513/9181/64506/775/118/2894/54910/3708/476/27445/1785/2045/5727/9229/1266/23623/9922/491/4218/53335/400745/1821/401190/54477/18…
GO:0032392	BP	GO:0032392	DNA geometric change	84	-0.40921	-1.87198	0.000159933	0.00191565	0.00137669	3706	tags=50%, list=26%, signal=37%	164045/10111/5982/11277/10973/5984/1763/84083/1106/5983/1654/5813/9557/3148/84515/2071/1660/79075/546/7978/3181/10146/170506/57697/1105/2966/157777/25913/56916/80205/4173/7520/6832/113510/6742/2547/4683/25788/3146/2963/1653/4331
GO:0032496	BP	GO:0032496	response to lipopolysaccharide	263	0.286444	1.57213	0.000160425	0.00191851	0.00137874	4176	tags=38%, list=29%, signal=28%	25/4257/28964/7431/5467/558/4615/5106/84868/9590/22904/949/5976/4791/6714/9536/6403/5970/5105/2687/10594/2678/5595/6688/23641/64127/4851/3661/2263/27086/842/10068/2255/6590/1268/6915/153090/7040/58509/54/55593/3727/3055/5054/1906/55970/5737/5914/5724/57088/7538/117854/654/133/10288/140885/4016/11093/728/5739/29108/841/10859/4846/85363/6833/114609/1634/10318/1312/4091/4067/8767/210/4360/2686/8106/…
GO:0045666	BP	GO:0045666	positive regulation of neuron differentiation	67	0.422558	1.87391	0.000162517	0.00194045	0.00139451	3197	tags=42%, list=22%, signal=33%	2260/1453/7077/4131/8904/10362/4681/2736/1454/60436/9638/23531/9181/1981/4897/27339/5914/147040/650/25942/7225/654/6929/604/375567/9682/22954/7732
GO:0071816	BP	GO:0071816	tail-anchored membrane protein insertion into ER membrane	15	-0.701719	-2.14673	0.000163877	0.00195145	0.00140242	1936	tags=67%, list=13%, signal=58%	819/93380/56851/51016/8266/9694/55831/10328/51234/83460
GO:0051047	BP	GO:0051047	positive regulation of secretion	245	0.288404	1.57085	0.000163955	0.00195145	0.00140242	2950	tags=29%, list=20%, signal=23%	4035/25930/57555/8398/5467/6934/65220/5106/5950/3952/3566/55691/5025/6812/9536/2771/9146/4826/3689/283/5715/2852/112755/201294/3916/79971/8660/4881/23400/1956/9545/4828/8912/3684/114897/1588/85477/338442/338557/2268/7349/6857/22871/1268/56262/55638/23413/7040/9854/6810/1906/9498/54795/5724/6382/650/4987/654/55107/23086/6386/101/65985/5874/8111/5321/4628/8447/25924/22925/55512
GO:0043394	MF	GO:0043394	proteoglycan binding	29	0.568941	2.04821	0.000168008	0.00199654	0.00143482	3896	tags=66%, list=27%, signal=48%	4035/5792/5802/375790/1289/4811/129804/10457/3075/7057/2335/50509/3371/10855/6386/10468/1520/1311/1513
GO:0045582	BP	GO:0045582	positive regulation of T cell differentiation	78	0.406635	1.83907	0.00016974	0.00201397	0.00144734	5052	tags=58%, list=35%, signal=38%	7048/2737/3566/57178/301/5105/8943/5590/2736/9092/54440/1378/972/6666/9580/5914/10288/604/3071/101/864/7535/8767/2625/939/84807/7704/861/6850/3594/10125/3142/114548/942/4192/3965/387/3574/8744/5788/3559/7292/6777/3123/11221
GO:0033013	BP	GO:0033013	tetrapyrrole metabolic process	51	-0.469503	-1.97387	0.000171123	0.00202719	0.00145685	3305	tags=47%, list=23%, signal=36%	3163/4548/2395/1355/55316/25974/54977/1371/7390/55788/23456/645/56898/7389/2235/171425/3658/51522/22/1352/211/326625/27249/8803
GO:0002460	BP	GO:0002460	adaptive immune response based on somatic recombination of immune receptors built from immunoglobulin superfamily domains	226	0.296392	1.59592	0.000171417	0.00202749	0.00145707	4267	tags=38%, list=30%, signal=27%	975/6778/710/5580/718/51279/716/715/4615/84868/3566/1191/301/4791/10312/64218/3554/3140/5590/201294/64127/4851/729/5777/84695/730/64170/54440/10068/1378/7040/972/11035/920/339390/177/2794/64005/54795/563/182/925/604/3071/6830/713/5321/714/10859/196/727/2013/720/3635/8767/3718/2625/939/3824/84766/3662/3133/84807/6774/3594/3665/712/3127/23075/3383/2207/721/725/958/23529/53833/3142/114548/6693/26022…
GO:0045071	BP	GO:0045071	negative regulation of viral genome replication	45	0.490845	1.96895	0.00017219	0.00203346	0.00146135	4027	tags=58%, list=28%, signal=42%	27350/56829/3609/10155/22880/10410/9869/6590/140564/3669/54737/8519/4938/3428/4940/117854/60489/10318/57506/8638/6041/84875/64135/4939/4599/9636
GO:0010634	BP	GO:0010634	positive regulation of epithelial cell migration	131	0.348943	1.73436	0.000172861	0.0020382	0.00146476	2855	tags=31%, list=20%, signal=25%	2260/25/7048/6776/2896/6237/54453/949/5025/301/6714/3690/51564/27286/10013/2185/3675/5293/27086/51157/2255/10016/7040/2247/6239/3037/1906/25865/7057/152007/9922/9647/5335/5168/147372/2252/388/8828/2246/4846/51378
GO:0070977	BP	GO:0070977	bone maturation	21	0.628775	2.07304	0.000176163	0.00207389	0.00149041	3354	tags=57%, list=23%, signal=44%	7059/5364/3952/64131/6261/29887/2261/650/8642/10507/645811/7704
GO:1903556	BP	GO:1903556	negative regulation of tumor necrosis factor superfamily cytokine production	47	0.49383	2.00173	0.000176876	0.00207905	0.00149411	4267	tags=53%, list=30%, signal=38%	4157/558/9370/84868/2621/409/1149/64127/947/5777/7291/10457/58509/54/5914/27202/140885/10859/945/3965/6376/4795/23208/3929/7128
GO:0061180	BP	GO:0061180	mammary gland epithelium development	63	0.439764	1.90591	0.000177585	0.00208414	0.00149777	3350	tags=43%, list=23%, signal=33%	6778/1435/5371/6714/595/4041/2736/9423/2263/2255/2247/23513/6239/10522/1436/1969/5727/581/7472/25928/128239/91355/80139/54361/2625/6608/6091
GO:0043198	CC	GO:0043198	dendritic shaft	30	0.543372	1.99624	0.000179542	0.00210384	0.00151193	4147	tags=57%, list=29%, signal=40%	8831/5577/1741/2316/2852/4130/10458/22871/6546/3611/84623/351/65078/4355/23613/51225/4133
GO:0005744	CC	GO:0005744	TIM23 mitochondrial import inner membrane translocase complex	14	-0.721494	-2.16559	0.000180241	0.00210877	0.00151547	1611	tags=71%, list=11%, signal=63%	140823/10245/29103/134266/100287932/92609/10440/29090/131118/80273
GO:0007059	BP	GO:0007059	chromosome segregation	280	-0.286815	-1.57031	0.00018472	0.00215782	0.00155073	4006	tags=37%, list=28%, signal=27%	56984/9698/54892/56158/27243/348235/29127/23047/55795/8678/57132/81930/292/164045/9134/2908/8766/9232/22933/10636/246184/7273/23212/2237/1499/1654/57520/10464/55869/55166/23369/10388/11243/348995/27030/7283/51433/7756/387103/9126/8697/57820/79892/9587/79075/54908/546/2072/9184/51510/80010/472/7320/3550/54627/10735/324/79003/57697/51143/23244/55207/998/114799/11011/10592/9391/56916/7155/80218/7175…
GO:1904874	BP	GO:1904874	positive regulation of telomerase RNA localization to Cajal body	15	-0.697972	-2.13527	0.0001878	0.00219042	0.00157415	3971	tags=87%, list=28%, signal=63%	10856/1736/55505/55164/7203/55651/10575/10694/908/10574/22948/10576/6950
GO:0006513	BP	GO:0006513	protein monoubiquitination	64	-0.441283	-1.96043	0.000192004	0.002236	0.00160691	2892	tags=47%, list=20%, signal=38%	84759/5193/84541/29089/84108/1642/7320/123169/165918/6500/51322/57697/7314/55120/7251/59349/648/84333/10210/6045/8454/56254/329/55284/8452/7324/9978/9646/4591/7323
GO:0050772	BP	GO:0050772	positive regulation of axonogenesis	72	0.419145	1.88144	0.000193339	0.00224808	0.00161559	3569	tags=47%, list=25%, signal=36%	4035/23654/4915/5364/28988/6474/23129/4131/55558/1382/9423/29882/7074/5362/2664/1954/1627/1002/91584/81565/2335/5365/6092/3611/118813/51393/10507/4137/6722/6091/4135/5361/3984/22906
GO:0043616	BP	GO:0043616	keratinocyte proliferation	36	0.531031	2.04715	0.000194331	0.00225615	0.00162139	5578	tags=81%, list=39%, signal=49%	4853/5467/135228/2263/2255/83481/3037/5727/7538/7051/677/2252/10468/8573/64919/5587/2810/4192/51384/374/7421/3664/687/2069/195814/8626/55612/10413/6591
GO:0098802	CC	GO:0098802	plasma membrane signaling receptor complex	145	0.340158	1.71976	0.000196753	0.00227379	0.00163407	4226	tags=46%, list=29%, signal=32%	3691/3693/54518/2550/3690/2064/3689/1741/22801/1742/2185/3680/3675/3684/3678/7187/5777/3683/3679/2901/130399/3480/9180/920/26090/8807/3687/91/8631/650/925/93145/10268/165829/7018/6386/9618/375567/11117/7535/2065/3560/4067/6850/2905/126129/2890/3594/1271/1439/2906/1144/919/388336/958/59283/8515/10077/64840/7188/7097/3681/7185/54923/2059/57406
GO:0045619	BP	GO:0045619	regulation of lymphocyte differentiation	145	0.340079	1.71936	0.000196753	0.00227379	0.00163407	5314	tags=56%, list=37%, signal=36%	56603/25/7048/2737/6422/558/678/3566/57178/301/2064/5105/8943/1840/2621/2648/5590/2736/5777/84695/9092/4323/54440/1378/972/1209/150372/6666/9580/6932/5914/10288/604/3071/101/677/29102/864/7535/3635/84433/8767/3718/2625/939/3662/84807/7704/861/6850/9760/3594/22806/10125/3142/114548/942/4192/3965/30009/387/695/940/11005/3574/54106/8744/2175/3659/5788/3559/57630/7292/6777/3123/11221/80149/8876/44147…
GO:0019216	BP	GO:0019216	regulation of lipid metabolic process	261	0.285438	1.56695	0.000196435	0.00227379	0.00163407	3803	tags=35%, list=26%, signal=26%	975/5580/8398/718/85329/5467/7536/5140/9370/3952/10347/20/949/5919/150/301/6714/79888/5105/23399/57104/21/83643/1609/2185/10580/2852/1149/8660/8877/347/64127/225/55626/23038/338442/5468/29956/2268/51085/2784/1268/7291/2261/7410/5159/153090/7040/2247/972/55198/64784/5156/5305/60481/476/8720/650/23682/7069/1066/654/133/80816/215/64805/388121/26119/113791/2246/9110/79143/84649/54361/4067/1374/80025/…
GO:0008154	BP	GO:0008154	actin polymerization or depolymerization	187	0.313588	1.64678	0.000198209	0.00228712	0.00164365	4577	tags=46%, list=32%, signal=32%	10163/91663/5580/4641/6709/28988/6711/89848/123720/130271/9645/54961/822/10095/8936/80115/283/79778/2185/2934/57553/9051/85477/6710/11135/1729/10458/23406/1627/51474/2017/57175/5341/2006/6712/3059/84501/64780/29767/7456/118/3055/11170/51466/50853/8522/10810/3071/51429/11034/9535/11151/163782/29108/120/25802/26999/54434/9168/57731/64857/10788/23580/7111/9873/23075/3383/5063/274/6366/9026/10092/844…
GO:0046540	CC	GO:0046540	U4/U6 x U5 tri-snRNP complex	30	-0.543254	-1.99817	0.000199071	0.00229007	0.00164576	2475	tags=60%, list=17%, signal=50%	51691/10713/25804/6635/6632/6628/11157/6634/6638/153527/9128/54957/10907/6633/6636/6637/23658/27258
GO:0097526	CC	GO:0097526	spliceosomal tri-snRNP complex	30	-0.543254	-1.99817	0.000199071	0.00229007	0.00164576	2475	tags=60%, list=17%, signal=50%	51691/10713/25804/6635/6632/6628/11157/6634/6638/153527/9128/54957/10907/6633/6636/6637/23658/27258
GO:0072503	BP	GO:0072503	cellular divalent inorganic cation homeostasis	373	0.259813	1.48052	0.00019978	0.00229474	0.00164912	4227	tags=37%, list=29%, signal=27%	4035/25/2782/219931/3710/8398/5371/2907/7466/6869/5025/6358/666/10523/57130/111/5027/10312/6261/5310/8943/1742/2185/794/2852/79734/5311/23400/4828/5733/2769/2534/114897/56477/5729/5777/121665/1729/338557/493/148/2859/80024/487/22821/1268/5566/6915/6546/6288/23413/2247/53373/9187/3777/5579/775/7070/1902/1238/1906/3064/5156/54795/5737/5745/3708/51196/84959/27202/4987/57192/100133941/491/7225/133/53…
GO:0050767	BP	GO:0050767	regulation of neurogenesis	300	0.27489	1.53627	0.000206939	0.00237336	0.00170562	4147	tags=39%, list=29%, signal=29%	4035/9253/6497/23654/5802/4915/2737/5364/28988/7804/6474/1523/2048/8831/23129/4131/6405/63925/5970/55558/64218/51593/1495/2852/1382/8650/8408/4851/1956/9423/29882/7074/84079/4776/5362/10371/29956/10458/23013/816/2664/1954/1627/56963/7040/7157/55198/7070/1638/23363/26011/9723/1002/54910/91584/81559/81565/2335/27339/6692/2045/5365/650/10509/4916/7225/1605/58190/85440/7472/6092/6833/56920/29904/5457…
GO:0048525	BP	GO:0048525	negative regulation of viral process	74	0.414435	1.85724	0.000207625	0.00237763	0.00170869	4027	tags=53%, list=28%, signal=38%	5371/81603/27350/56829/9830/3609/10155/2934/22880/10410/9869/6590/7726/140564/3669/54737/4061/8519/81559/4938/3428/7538/4940/117854/60489/4261/7706/85363/10318/57506/22954/8638/6041/84875/64135/4939/2219/4599/9636
GO:0048799	BP	GO:0048799	animal organ maturation	24	0.599738	2.05679	0.000208181	0.00238038	0.00171067	3354	tags=54%, list=23%, signal=42%	7059/5364/3952/64131/6261/29887/2261/650/8642/10507/2625/645811/7704
GO:0030073	BP	GO:0030073	insulin secretion	154	0.330808	1.69106	0.00021112	0.00241034	0.0017322	3697	tags=40%, list=26%, signal=30%	4035/57555/8398/1946/6422/5467/6934/65220/5106/5950/51092/3952/150/111/301/9230/10312/4826/26056/7351/4041/5715/2852/8660/7074/8609/11069/240/9024/80024/133308/1268/56262/55638/130399/9854/6810/54795/10815/27445/55107/90007/65985/8111/2281/91355/8447/6833/25924/26154/1374/94121/9448/8864/18/1803/9572/3625/7226/2696/11132
GO:0052547	BP	GO:0052547	regulation of peptidase activity	330	0.269691	1.51709	0.00021399	0.00243942	0.0017531	4320	tags=42%, list=30%, signal=30%	4035/302/710/89932/7078/2896/718/7077/5371/2719/20/960/83874/666/2192/6714/27113/135228/1893/1612/3092/5973/5118/2621/1611/409/2852/2934/63893/1475/10541/23400/25816/51232/408/835/2534/4609/57333/64065/84168/80760/5468/340485/2152/64170/842/23151/22861/5045/1378/6590/26577/10016/5271/130399/7076/7805/177/64780/65264/1509/221476/5054/6423/7057/2335/7498/144568/3428/334/6692/2045/27151/83464/9647/5…
GO:1902414	BP	GO:1902414	protein localization to cell junction	82	0.399338	1.8363	0.00021605	0.0024592	0.00176731	3195	tags=41%, list=22%, signal=32%	57555/6844/56850/9746/9231/22883/8927/2316/10082/1742/5590/112755/57493/4130/71/10458/60/1832/23162/22871/23513/10815/27445/1605/4218/51599/5874/7414/23370/84952/83700/9379/4137/5649
GO:0043277	BP	GO:0043277	apoptotic cell clearance	46	0.472336	1.9114	0.000217689	0.00247413	0.00177804	2220	tags=39%, list=15%, signal=33%	4035/7301/718/4240/558/10347/949/301/3690/2621/7305/391/7057/5880/375033/10461/5914/8685
GO:0010517	BP	GO:0010517	regulation of phospholipase activity	57	0.45854	1.95703	0.000218515	0.00247606	0.00177943	2998	tags=42%, list=21%, signal=33%	4035/2260/25/10316/301/283/5590/1956/2769/2263/148/2261/5159/2247/1902/115727/5156/5724/728/5330/64805/22925/5322/9170
GO:0004866	MF	GO:0004866	endopeptidase inhibitor activity	100	0.375598	1.78027	0.000218195	0.00247606	0.00177943	4294	tags=49%, list=30%, signal=35%	302/710/89932/7078/718/7077/135228/5973/2621/63893/1475/25816/51232/80760/5045/6590/5271/7076/65264/5054/144568/334/6692/27151/5918/8530/58189/124857/1471/6195/727/1293/720/1992/280664/939/8740/1474/351/5627/140686/274/721/3699/1294/114769/5265/11005/5345
GO:0071692	BP	GO:0071692	protein localization to extracellular region	288	0.2813	1.55953	0.000220241	0.00249189	0.0017908	3697	tags=35%, list=26%, signal=27%	4035/25930/57555/8398/1946/6422/6623/5467/6934/65220/5106/5950/51092/3952/55691/3996/150/111/301/9230/10312/9727/4826/26056/7351/4041/4053/283/5715/2852/80725/79971/4681/8660/388552/23400/1956/9545/7074/57333/8609/11069/338442/240/9024/80024/5341/133308/1268/56262/55638/6288/7040/130399/9854/6810/54795/869/10815/27445/5125/93145/654/3993/4218/2201/55107/90007/23086/101/65985/375387/8111/2281/6428…
GO:0002275	BP	GO:0002275	myeloid cell activation involved in immune response	76	0.411468	1.85717	0.000222708	0.00251604	0.00180816	4305	tags=54%, list=30%, signal=38%	2896/6844/4615/84868/22904/3566/6812/3689/201294/1773/6688/2242/6338/3684/5293/5729/2268/55361/6813/8291/7305/6810/5880/84106/5724/1794/29108/4067/11314/3430/6850/56670/10125/2207/284021/3965/5336/695/3929/5170/8832
GO:0002455	BP	GO:0002455	humoral immune response mediated by circulating immunoglobulin	35	0.524098	1.99873	0.000228363	0.00257223	0.00184854	4769	tags=71%, list=33%, signal=48%	975/710/718/51279/716/715/1191/64127/729/5777/730/1378/713/714/727/720/712/721/725/2213/717/602/2208/5788/7784
GO:1902495	CC	GO:1902495	transmembrane transporter complex	268	-0.290141	-1.58133	0.000228212	0.00257223	0.00184854	1653	tags=21%, list=11%, signal=19%	10060/6330/4705/286097/805/10975/4720/4714/6324/5142/6332/221154/5350/374291/845/7384/53405/4713/4716/4702/4728/1537/4719/4706/23155/7388/4722/54539/4726/4718/440567/4707/27089/7386/4708/4696/4715/4724/29796/7385/4695/4712/4697/4700/4711/55967/4725/4709/4704/51103/4694/4698/7381/4710/4717
GO:0045048	BP	GO:0045048	protein insertion into ER membrane	20	-0.64444	-2.14103	0.000232833	0.00261091	0.00187634	2262	tags=65%, list=16%, signal=55%	23471/819/93380/56851/51398/51016/8266/9694/55831/10328/51234/83460/57003
GO:0048754	BP	GO:0048754	branching morphogenesis of an epithelial tube	130	0.345206	1.71394	0.000232553	0.00261091	0.00187634	3434	tags=36%, list=24%, signal=28%	25/7048/1435/2737/5371/2719/23129/6714/9231/5310/4041/3911/5311/2736/4851/4609/2263/4776/4323/2255/9620/2247/2022/6423/1906/9723/255743/1969/5727/650/4070/8642/3371/1605/1522/7472/6789/2246/91355/80004/3611/54361/10252/6722/6608/10736/7482
GO:0061659	MF	GO:0061659	ubiquitin-like protein ligase activity	267	-0.29234	-1.59571	0.000232722	0.00261091	0.00187634	3385	tags=34%, list=24%, signal=26%	197131/23321/9781/55167/51003/8945/257218/153830/55128/57531/51283/55819/51444/7189/81847/57520/64320/84675/84085/64795/26270/8315/11342/7321/140825/9320/57820/90933/51136/400569/7737/3093/23376/51725/140691/9443/51366/6478/10001/56888/55120/55148/998/11059/51320/9025/51132/83737/387921/6048/135892/51529/51070/6049/26036/79589/51255/9412/10210/6045/331/81790/130507/6596/9063/57691/25897/25898/732…
GO:1990351	CC	GO:1990351	transporter complex	282	-0.28049	-1.53147	0.000233379	0.00261315	0.00187795	1653	tags=20%, list=11%, signal=18%	10060/6330/4705/286097/805/10975/4720/4714/5194/6324/5142/6332/221154/5350/26521/374291/845/7384/53405/4713/4716/4702/4728/1537/4719/4706/23155/7388/4722/54539/4726/4718/440567/4707/27089/7386/4708/4696/4715/4724/29796/7385/4695/4712/4697/4700/4711/55967/4725/4709/4704/51103/4694/4698/7381/4710/4717
GO:0008022	MF	GO:0008022	protein C-terminus binding	174	0.317935	1.65365	0.000238039	0.00266139	0.00191261	2892	tags=32%, list=20%, signal=26%	26986/6455/25/4641/6721/160/6844/28988/9968/1759/10516/23215/4926/2192/6714/6907/2064/1893/22924/1741/10401/1742/2185/3339/2033/57466/8844/5430/1613/4059/5468/10458/6857/9656/27161/25927/3777/7016/4688/1445/2335/27111/6382/6311/4987/245806/4261/57658/6386/11151/51098/7529/55670/79661/7014
GO:0061005	BP	GO:0061005	cell differentiation involved in kidney development	46	0.470348	1.90335	0.000240994	0.00269045	0.0019335	3352	tags=46%, list=23%, signal=35%	4853/2737/10409/9370/8826/84662/4851/947/9788/171023/28999/182/5727/100133941/3913/5613/54361/59/2625/6608/10736
GO:2000027	BP	GO:2000027	regulation of animal organ morphogenesis	110	0.35606	1.73537	0.000245036	0.00273154	0.00196303	3625	tags=39%, list=25%, signal=29%	25/1435/6422/9968/2719/57154/1952/10082/1857/23002/7074/6899/947/1856/4919/85407/2255/9620/2247/2535/6423/1906/4982/650/166336/4070/51339/2252/4804/7472/2246/6092/23213/57664/54361/10252/2625/6608/6091/10736/7482/54903/1601
GO:0004129	MF	GO:0004129	cytochrome-c oxidase activity	14	-0.714844	-2.14563	0.000247108	0.00275058	0.00197671	1470	tags=64%, list=10%, signal=58%	1327/1339/9377/1346/1340/1329/1351/1349/9167
GO:0006086	BP	GO:0006086	acetyl-CoA biosynthetic process from pyruvate	10	-0.786068	-2.10972	0.00025139	0.00279171	0.00200627	2703	tags=80%, list=19%, signal=65%	5163/5164/5160/1737/1738/25874/8050/5162
GO:0035904	BP	GO:0035904	aorta development	50	0.465855	1.93155	0.000251911	0.00279171	0.00200627	3732	tags=52%, list=26%, signal=39%	4035/3952/23129/5138/8131/5311/4851/6899/11064/60681/5159/4015/2022/4638/182/3340/4016/4804/51684/6092/4091/6722/6091/163/6909/10454
GO:0006869	BP	GO:0006869	lipid transport	288	0.280104	1.5529	0.000251901	0.00279171	0.00200627	4022	tags=36%, list=28%, signal=27%	4035/302/25987/26020/219931/5580/8398/6721/5467/9370/57198/29801/5950/3952/10347/20/949/1191/5025/23344/10948/301/5027/3690/9536/57194/114879/5826/21/5360/148229/8660/347/4363/4828/23250/225/114897/1588/4864/5468/79895/8714/51474/5320/5045/10079/5306/23760/9854/2167/83394/57605/1906/7057/5305/6578/57088/5727/8273/28232/1066/654/624/215/6513/63982/388121/1645/26119/11000/5321/1815/2055/161291/2864…
GO:0016675	MF	GO:0016675	oxidoreductase activity, acting on a heme group of donors	15	-0.690287	-2.11176	0.000262057	0.00289949	0.00208373	1470	tags=60%, list=10%, signal=54%	1327/1339/9377/1346/1340/1329/1351/1349/9167
GO:0071868	BP	GO:0071868	cellular response to monoamine stimulus	66	0.425223	1.87121	0.000262816	0.00289949	0.00208373	3479	tags=41%, list=24%, signal=31%	25/2782/112/9370/5064/111/2316/409/5595/2769/9368/493/10681/2775/5566/1785/25942/6262/1815/57657/2778/83855/54331/3269/23385/351/3274
GO:0071870	BP	GO:0071870	cellular response to catecholamine stimulus	66	0.425223	1.87121	0.000262816	0.00289949	0.00208373	3479	tags=41%, list=24%, signal=31%	25/2782/112/9370/5064/111/2316/409/5595/2769/9368/493/10681/2775/5566/1785/25942/6262/1815/57657/2778/83855/54331/3269/23385/351/3274
GO:0071560	BP	GO:0071560	cellular response to transforming growth factor beta stimulus	214	0.295594	1.58305	0.000263172	0.00289949	0.00208373	3165	tags=36%, list=22%, signal=28%	6497/7048/4054/6422/283149/8425/3693/7791/5371/678/6660/5598/5829/1387/114990/57154/57178/6714/2734/135228/5654/4053/5138/7123/409/1149/6688/81031/2033/3675/2534/2263/399473/51341/63976/5468/50507/93649/5045/7041/56940/7040/7157/1278/10631/4015/2022/55198/1277/2615/94031/7049/1906/9839/7057/255743/1785/650/3309/2201/6386/26524/375387/677/7472/11117/124857/2331/9110/642658/80139/2530/54361/4091/10…
GO:0035850	BP	GO:0035850	epithelial cell differentiation involved in kidney development	38	0.4985	1.93766	0.000264067	0.00290342	0.00208655	5040	tags=63%, list=35%, signal=41%	4853/10409/9370/8826/4851/947/9788/171023/28999/182/100133941/3913/5613/59/2625/6608/10736/5420/2303/2131/5800/130497/9863/3976
GO:0008361	BP	GO:0008361	regulation of cell size	163	0.323276	1.66072	0.000264296	0.00290342	0.00208655	3361	tags=37%, list=23%, signal=29%	4035/25/5802/10723/28988/1185/5027/4131/56996/6405/55558/64218/57521/1808/1382/8408/9423/29882/4478/23038/10371/9368/2664/7349/1954/1627/2017/5341/2784/56963/56262/7410/4897/1906/9723/1002/54910/91584/81565/2335/1785/2045/5916/23108/25942/10509/7409/128239/2055/56920/3611/118813/51393/84335/393/10507/10500/4137/54437/6722/7869
GO:0043038	BP	GO:0043038	amino acid activation	26	-0.579763	-2.04518	0.000266069	0.00291021	0.00209143	3854	tags=73%, list=27%, signal=54%	2193/25973/283459/55157/79587/5188/80222/23395/57038/92935/132949/10667/10352/51067/23438/55278/55699/10056/79731
GO:1900274	BP	GO:1900274	regulation of phospholipase C activity	39	0.508969	1.9846	0.000265739	0.00291021	0.00209143	2555	tags=41%, list=18%, signal=34%	2260/25/10316/283/1956/2769/148/5159/2247/1902/115727/5156/5724/728/5330/64805
GO:0042113	BP	GO:0042113	B cell activation	208	0.299037	1.59883	0.000265739	0.00291021	0.00209143	4267	tags=40%, list=30%, signal=28%	975/6778/25/4853/139818/5580/6422/1316/678/2048/200081/10312/54856/3955/2185/6688/2033/8660/64127/84447/5293/51341/55846/5777/4323/8227/54440/1378/56262/7040/7157/7305/972/5579/7805/27242/150372/374403/6929/581/604/3071/55024/5795/4242/677/6830/115650/841/196/114609/7535/3635/84433/10014/4067/112616/11314/3718/4773/939/55619/6850/359948/683/22806/4332/23075/933/10125/23308/958/23529/1503/942/643/…
GO:0006085	BP	GO:0006085	acetyl-CoA biosynthetic process	17	-0.664719	-2.12088	0.000270956	0.00295938	0.00212677	1130	tags=59%, list=8%, signal=54%	5163/5164/79717/5160/38/1737/1738/25874/8050/5162
GO:0034331	BP	GO:0034331	cell junction maintenance	27	0.560648	1.96681	0.000271511	0.00296115	0.00212804	2194	tags=44%, list=15%, signal=38%	57555/8831/3801/8927/1741/23085/144100/9788/57662/1436/869/27445
GO:0007266	BP	GO:0007266	Rho protein signal transduction	118	0.357549	1.75899	0.000279977	0.00304909	0.00219124	3680	tags=40%, list=26%, signal=30%	25/396/4650/9138/392/64787/2768/9639/150/9826/57449/613/57493/3675/64283/9423/408/79933/253980/10256/25959/11135/148/83892/2859/9620/5159/391/1278/9181/1902/54869/604/4804/2843/388/23370/393/2840/6091/23580/201163/115557/3984/137735/50848/65078
GO:0006301	BP	GO:0006301	postreplication repair	28	-0.572084	-2.0732	0.000284814	0.00309019	0.00222077	2743	tags=61%, list=19%, signal=49%	4436/5427/51426/7415/83932/5429/26073/7320/9100/55339/22890/7319/7336/25898/51455/5111/7334
GO:0006956	BP	GO:0006956	complement activation	40	0.483742	1.90808	0.000284281	0.00309019	0.00222077	2903	tags=48%, list=20%, signal=38%	710/1675/718/51279/716/715/1191/4239/729/730/1378/3848/629/3075/5199/713/714/727/720
GO:0044297	CC	GO:0044297	cell body	468	0.243839	1.41614	0.000284978	0.00309019	0.00222077	4409	tags=38%, list=31%, signal=27%	4035/5792/25/2782/5802/3710/57706/6623/7077/55201/28988/7804/9590/26012/2048/5577/57154/3054/5025/2521/4926/1393/89848/4131/6285/23774/5783/2771/1741/2316/10013/2783/57521/283/85461/2185/1728/5590/80725/3916/4130/347/23400/5153/23373/1762/7074/2534/482/3736/9638/2317/2026/10458/55361/2664/7349/10300/25946/790/23162/80023/2775/22866/2784/5373/4642/6546/6712/84152/2901/153090/9479/9187/775/7070/833…
GO:0002687	BP	GO:0002687	positive regulation of leukocyte migration	110	0.35431	1.72684	0.000287857	0.00311693	0.00223999	4265	tags=45%, list=30%, signal=32%	1435/4267/5025/83483/5919/8764/6403/57118/2621/2185/3554/5595/6688/3958/158747/4323/7499/81704/51157/972/177/7070/5054/1906/1436/7057/5880/5724/27347/3071/728/64805/101/29108/114609/83700/1240/351/63940/1230/23075/3383/6366/6693/4192/3965/6376/387/3929
GO:1904814	BP	GO:1904814	regulation of protein localization to chromosome, telomeric region	13	-0.708591	-2.07722	0.000289069	0.00312558	0.00224621	1640	tags=62%, list=11%, signal=55%	7203/10575/10694/908/10574/22948/10576/6950
GO:0010720	BP	GO:0010720	positive regulation of cell development	255	0.28979	1.58924	0.000289781	0.00312881	0.00224853	3903	tags=37%, list=27%, signal=28%	4035/9253/23654/25/91663/4915/2737/5364/9370/6281/28988/7804/6474/1523/2048/23129/55679/4131/63925/5970/55558/2316/51593/2852/201294/9294/1382/8650/4851/1956/9423/29882/7074/84079/5362/10458/23013/816/2664/1954/1627/133308/7040/7305/6239/1638/23363/3037/7016/118/26011/1002/91584/81565/2335/27339/1785/6692/5365/650/1605/8111/7472/6092/29904/57165/3611/118813/4067/22954/51393/10507/4137/5649/7732/8…
GO:0048638	BP	GO:0048638	regulation of developmental growth	271	0.28058	1.54832	0.00029103	0.00313781	0.002255	4859	tags=45%, list=34%, signal=30%	4035/25/7048/6776/1435/5802/7919/10409/5467/2539/28988/5950/3952/57154/375790/4131/6405/55558/64218/1808/5600/1382/8408/4851/9423/29882/153/2263/10371/9150/2664/1954/1627/6857/2017/54440/85407/56963/83481/2627/2261/2247/10743/4897/221476/57699/7049/1906/9723/1002/79068/54910/3481/91584/81565/2335/2296/1785/2045/5727/25942/10509/5479/53335/154/26524/7472/6789/56920/3611/118813/51393/9962/393/10507…
GO:0048675	BP	GO:0048675	axon extension	110	0.354052	1.72558	0.000292615	0.0031504	0.00226404	4040	tags=48%, list=28%, signal=35%	4035/25/5802/6586/28988/4131/6405/55558/64218/1808/8408/9423/29882/10371/26053/2664/1954/1627/2017/4897/6585/9723/1002/54910/91584/81565/2335/1785/25942/10509/3913/7414/8828/56920/3611/118813/51393/393/10507/10500/4137/65059/54437/9201/6722/7869/3984/223117/65078/214/23499/27185/10505
GO:0000470	BP	GO:0000470	maturation of LSU-rRNA	27	-0.561392	-2.02523	0.0002942	0.00316296	0.00227307	3688	tags=70%, list=26%, signal=52%	54680/84154/84365/6130/9326/4736/6129/11224/8886/285855/55651/26156/51018/80135/84549/23560/10412/55759/65008
GO:0046718	BP	GO:0046718	viral entry into host cell	122	0.346271	1.70792	0.000296561	0.0031793	0.00228481	2619	tags=32%, list=18%, signal=26%	975/7301/11060/219931/3693/558/6510/949/81603/3690/8764/9830/2621/2934/3916/6614/1956/4864/3678/10410/1378/53373/972/7726/920/339390/6404/4061/30835/8519/81559/10475/1969/290/117854/1605/4261/7706/1525
GO:1903532	BP	GO:1903532	positive regulation of secretion by cell	226	0.291343	1.56873	0.000296342	0.0031793	0.00228481	2706	tags=28%, list=19%, signal=23%	4035/25930/57555/8398/5467/6934/65220/5106/5950/3952/3566/55691/5025/6812/9536/9146/4826/3689/283/5715/2852/112755/201294/3916/79971/8660/23400/1956/9545/4828/8912/3684/114897/1588/338442/338557/2268/7349/6857/22871/1268/56262/55638/23413/7040/9854/6810/1906/9498/54795/5724/6382/650/654/55107/23086/6386/101/65985/5874/8111/5321/4628
GO:0044409	BP	GO:0044409	entry into host	127	0.343259	1.69991	0.00030277	0.00324127	0.00232935	2490	tags=31%, list=17%, signal=26%	975/7301/11060/219931/3693/558/6510/949/81603/6714/3690/8764/9830/2621/2934/3916/6614/1956/4864/3678/10410/1378/53373/972/7726/920/339390/6404/4061/30835/8519/81559/10475/1969/290/117854/1605/4261/7706
GO:0014068	BP	GO:0014068	positive regulation of phosphatidylinositol 3-kinase signaling	71	0.408263	1.82065	0.000309262	0.00330609	0.00237593	4697	tags=55%, list=33%, signal=37%	2260/4915/5364/5467/3952/55615/6714/6403/2852/2534/5777/2268/4919/3059/5159/2247/3480/5156/2335/4916/79899/10870/653361/1634/2065/10507/5649/4150/5154/51384/3082/940/867/5747/118788/80310/6662/2149/1950
GO:0005778	CC	GO:0005778	peroxisomal membrane	60	-0.436899	-1.91102	0.000314145	0.00334882	0.00240664	2596	tags=37%, list=18%, signal=30%	4077/2182/51/8540/50640/252995/5824/10901/3295/5194/5191/5189/8799/84188/7265/8443/8504/51024/5828/91452/84896/5825
GO:0031903	CC	GO:0031903	microbody membrane	60	-0.436899	-1.91102	0.000314145	0.00334882	0.00240664	2596	tags=37%, list=18%, signal=30%	4077/2182/51/8540/50640/252995/5824/10901/3295/5194/5191/5189/8799/84188/7265/8443/8504/51024/5828/91452/84896/5825
GO:1903350	BP	GO:1903350	response to dopamine	53	0.443136	1.87098	0.000315742	0.00335637	0.00241206	3877	tags=45%, list=27%, signal=33%	25/2782/112/5064/111/2316/409/5595/2769/9368/10681/2775/1785/25942/1815/57657/2778/83855/54331/3269/23385/3274/2767/7052
GO:1903351	BP	GO:1903351	cellular response to dopamine	53	0.443136	1.87098	0.000315742	0.00335637	0.00241206	3877	tags=45%, list=27%, signal=33%	25/2782/112/5064/111/2316/409/5595/2769/9368/10681/2775/1785/25942/1815/57657/2778/83855/54331/3269/23385/3274/2767/7052
GO:0015278	MF	GO:0015278	calcium-release channel activity	16	0.662321	2.04004	0.000317131	0.0033664	0.00241928	3667	tags=75%, list=25%, signal=56%	219931/3710/6261/5311/22821/53373/3708/57192/6262/2281/55283/7226
GO:0099699	CC	GO:0099699	integral component of synaptic membrane	110	0.351939	1.71529	0.000321162	0.0034044	0.00244658	5355	tags=48%, list=37%, signal=30%	5802/57555/78999/2048/9746/79414/22883/5786/112476/84631/3736/747/493/148/22871/1268/6546/2901/6536/2894/2045/4916/2912/3756/64084/8828/64101/2823/94030/23385/2890/1144/388336/57689/3737/57502/152/57406/3746/23208/5789/5023/3752/135/4985/5800/3751/134/6804/5663/2557/1813/27020
GO:0016765	MF	GO:0016765	transferase activity, transferring alkyl or aryl (other than methyl) groups	50	-0.468506	-1.95935	0.000325155	0.00343583	0.00246917	3483	tags=52%, list=24%, signal=40%	10314/9453/54187/1121/1802/2222/2954/8540/2339/55039/54802/9446/373156/285605/5876/2224/6611/23590/1352/2948/27235/5229/4258/326625/57107/375743
GO:0032642	BP	GO:0032642	regulation of chemokine production	80	0.399111	1.81967	0.000325945	0.00343583	0.00246917	4483	tags=51%, list=31%, signal=35%	4035/9370/4615/84868/3566/2532/23765/347/64127/27086/64170/7291/972/10631/177/1436/4938/1969/4940/140885/161882/29108/727/2867/114609/57506/4210/22954/8767/6850/351/7098/9314/5607/3965/7097/90865/3929/8832/3574/54106
GO:0071674	BP	GO:0071674	mononuclear cell migration	150	0.330021	1.66878	0.000325285	0.00343583	0.00246917	4204	tags=42%, list=29%, signal=30%	1435/4267/6358/5919/301/8764/1893/2621/2185/5595/6688/3958/4681/347/4478/5293/5339/240/3683/1843/158747/7499/81704/80024/6288/11035/177/9420/80270/64005/5054/1436/7057/54795/6793/27347/140885/728/2629/101/29108/7535/1240/4067/2625/6360/351/6362/50848/7226/1230/3383/58191/6366/6693/3577/8792/4192/3965/6376/30009/387/2059
GO:0006403	BP	GO:0006403	RNA localization	184	-0.319429	-1.66438	0.00032574	0.00343583	0.00246917	3871	tags=43%, list=27%, signal=32%	7514/55795/10211/55308/9775/65109/54680/55011/1736/84321/29072/9984/91746/26097/4927/64901/3267/55505/10762/55164/6741/10073/9444/57122/9793/23165/348995/7263/11052/54888/9326/9877/1660/22916/472/9631/51808/26019/3181/55746/170506/4686/10204/51602/7203/55651/10575/6396/57187/7175/545/6428/84248/6426/1070/10694/167227/908/6432/4869/79023/4904/4116/11260/29074/53371/10574/55706/87178/5903/22948/590…
GO:1901343	BP	GO:1901343	negative regulation of vasculature development	85	0.387067	1.79186	0.000327292	0.00344523	0.00247592	3159	tags=36%, list=22%, signal=29%	5140/5371/7058/55810/9146/64218/3339/29924/4881/23166/240/5468/493/4204/153090/5054/9723/7057/2296/1969/22846/22905/11117/6833/64102/51378/23213/90993/1634/54361/26523
GO:0008013	MF	GO:0008013	beta-catenin binding	81	0.391566	1.79645	0.000329372	0.0034623	0.00248819	3074	tags=35%, list=21%, signal=27%	2737/283149/6934/9968/9739/5829/6907/10076/9231/8312/10013/83439/1495/23135/1857/2033/8650/9368/6932/57658/51339/357/5795/1525/51684/7414/8313/2308
GO:0003729	MF	GO:0003729	mRNA binding	266	-0.288426	-1.57328	0.00032985	0.00346251	0.00248834	3032	tags=35%, list=21%, signal=28%	1654/90806/6193/9444/5393/6231/8661/54512/7555/9513/10656/23369/27316/221662/51585/84530/8664/11052/9877/26065/1660/11340/55544/22916/58517/51204/3069/8087/5511/1429/6129/3181/11224/10146/170506/4686/6154/6152/85463/25929/57060/6208/51441/6171/26156/5814/57187/7175/6428/26135/80315/84248/6426/9728/55802/3658/6188/6189/6434/27257/64963/6207/22950/7072/2107/4904/56254/22849/549/113251/6125/23283/88…
GO:0002429	BP	GO:0002429	immune response-activating cell surface receptor signaling pathway	187	0.308775	1.62151	0.000330774	0.00346259	0.0024884	4224	tags=43%, list=29%, signal=31%	975/25/5580/8398/1387/6714/5970/80381/868/3958/2033/2534/5293/27086/5777/123920/121665/2268/10657/1378/7410/7305/5579/55198/7805/7070/3055/64005/27242/25865/150372/5338/1445/84106/8631/10616/8517/27202/7917/5335/581/3071/55024/728/5795/7409/2867/7535/3635/84433/1240/4067/8767/11314/2625/4773/3824/7006/84807/6850/784/10603/3984/8525/4332/933/5063/2207/919/23308/2219/9564/4277/2357/3119/9473/5336/5…
GO:0002757	BP	GO:0002757	immune response-activating signal transduction	187	0.308775	1.62151	0.000330774	0.00346259	0.0024884	4224	tags=43%, list=29%, signal=31%	975/25/5580/8398/1387/6714/5970/80381/868/3958/2033/2534/5293/27086/5777/123920/121665/2268/10657/1378/7410/7305/5579/55198/7805/7070/3055/64005/27242/25865/150372/5338/1445/84106/8631/10616/8517/27202/7917/5335/581/3071/55024/728/5795/7409/2867/7535/3635/84433/1240/4067/8767/11314/2625/4773/3824/7006/84807/6850/784/10603/3984/8525/4332/933/5063/2207/919/23308/2219/9564/4277/2357/3119/9473/5336/5…
GO:0043023	MF	GO:0043023	ribosomal large subunit binding	12	-0.724603	-2.05631	0.000337037	0.0035184	0.00252851	2552	tags=67%, list=18%, signal=55%	11052/92399/51068/115416/9147/4869/29789/26046
GO:0032330	BP	GO:0032330	regulation of chondrocyte differentiation	45	0.478414	1.91909	0.000336664	0.0035184	0.00252851	4689	tags=58%, list=33%, signal=39%	4054/2737/6660/6474/2734/2202/2736/85477/283078/51222/5916/654/4017/11173/8313/10736/7704/81792/150356/129642/5744/4192/7483/91461/5447/6662
GO:0030316	BP	GO:0030316	osteoclast differentiation	74	0.40438	1.81217	0.000339211	0.00353622	0.00254131	3165	tags=42%, list=22%, signal=33%	975/302/7030/1435/4853/6422/2719/22904/10272/6714/10312/135228/10401/79705/27086/29887/9855/133308/7305/1436/1969/84959/7018/8111/10859/6988/9644/5457/3635/9770/2200
GO:0061035	BP	GO:0061035	regulation of cartilage development	60	0.434083	1.87202	0.000344527	0.00358669	0.00257758	4689	tags=57%, list=33%, signal=38%	4054/2737/6660/6474/3952/2734/2202/2648/2736/85477/649/283078/51222/5914/5916/650/654/4017/11173/642658/8313/55512/10736/7704/81792/150356/129642/5744/1513/4192/7483/91461/5447/6662
GO:0099515	BP	GO:0099515	actin filament-based transport	20	0.629972	2.05096	0.000347239	0.00360995	0.0025943	2160	tags=60%, list=15%, signal=51%	4641/4640/81/4644/4645/25777/4647/4642/55930/64005/4542/51168
GO:1902285	BP	GO:1902285	semaphorin-plexin signaling pathway involved in neuron projection guidance	13	0.698209	2.04201	0.000350981	0.00362889	0.00260791	2737	tags=77%, list=19%, signal=62%	23654/5364/23129/6405/55558/5362/10371/91584/5365/8828
GO:0007212	BP	GO:0007212	dopamine receptor signaling pathway	33	0.530089	2.00475	0.000350377	0.00362889	0.00260791	5276	tags=67%, list=37%, signal=42%	2782/112/5064/111/2316/409/2769/9368/10681/2775/1815/2778/83855/54331/23385/2767/2931/9630/1812/5999/84062/1813
GO:0031968	CC	GO:0031968	organelle outer membrane	198	-0.31068	-1.63148	0.000350667	0.00362889	0.00260791	1877	tags=24%, list=13%, signal=21%	51566/9927/84134/84681/6198/10204/56993/7314/55326/10018/10989/55669/11331/1386/56910/54543/7311/55156/116151/79135/84816/80777/3313/64112/10456/51001/493856/51024/55288/139341/10128/65991/10059/23230/56947/9804/55333/345778/55847/10651/84896/7417/54927/91137/7419/4976/5501/7416
GO:0090596	BP	GO:0090596	sensory organ morphogenesis	197	0.302863	1.61266	0.000350063	0.00362889	0.00260791	3645	tags=34%, list=25%, signal=25%	6497/25987/56603/4853/4915/2737/125488/5950/2048/2202/4041/1289/55764/2195/5595/6096/2736/4669/9423/4237/6899/116039/2263/54549/1296/9368/1856/4647/85407/2255/221935/7291/2247/2535/23513/1295/7070/23363/1906/51168/55184/182/5916/1969/23322/2201/581/357/9096/7472/51057/2047/26160/84189/2200/79955/2625/5080/10736/7482/220/6774/128637/6094/23424/1301
GO:0098918	MF	GO:0098918	structural constituent of synapse	14	0.700392	2.09358	0.000353945	0.00365453	0.00262634	2194	tags=64%, list=15%, signal=55%	87/8927/1741/23085/8499/71/60/6712/27445
GO:0044309	CC	GO:0044309	neuron spine	164	0.323903	1.66847	0.000354917	0.00365957	0.00262996	3512	tags=36%, list=24%, signal=28%	4915/5577/5064/26037/5025/2521/29/9162/83992/115703/4131/22883/9743/1742/2185/613/409/2852/26115/8499/112476/408/7074/747/10458/2017/22871/5566/6546/84152/22895/50807/6810/10160/8572/29888/1266/491/4218/477/4804/9371/29904/64101/4900/320/1312/2823/10159/6001/4137/23181/23380/54873/55619/351/9572/6503/2890
GO:0032760	BP	GO:0032760	positive regulation of tumor necrosis factor production	86	0.379567	1.7652	0.000356237	0.00366818	0.00263615	4483	tags=55%, list=31%, signal=38%	4615/84868/9590/3952/2048/1191/8737/64127/83786/4776/64170/54440/7291/7305/113277/9181/177/7057/4938/5724/4940/5795/29108/6833/114609/57506/8767/3133/6850/351/6774/10417/64135/7098/10125/353514/4939/929/6693/3965/7097/5336/90865/3929/8832/1535/54106
GO:0043407	BP	GO:0043407	negative regulation of MAP kinase activity	53	0.438498	1.8514	0.000358473	0.00368618	0.00264908	3511	tags=40%, list=24%, signal=30%	5580/6422/9370/5777/5468/1843/153090/9479/6423/650/2629/5795/23636/80279/5770/10252/4067/11314/11329/27250/6653
GO:0046873	MF	GO:0046873	metal ion transmembrane transporter activity	314	0.267409	1.49662	0.000360513	0.00370212	0.00266054	5262	tags=48%, list=37%, signal=31%	302/219931/3710/10723/80228/5025/57130/9254/56996/6261/30819/57685/5310/5311/6338/8912/3736/79815/84102/9424/41/493/201266/6329/80036/57030/80024/487/22821/133308/1268/54805/6546/23413/2901/6536/53373/140738/9187/3777/775/6337/9498/54795/9311/3708/476/3775/8273/57192/343450/491/7225/91252/785/357/3749/778/6262/477/29927/3756/3786/2281/6539/84286/57657/6833/773/9992/23416/83959/2823/3779/51393/996…
GO:0198738	BP	GO:0198738	cell-cell signaling by wnt	384	0.25823	1.47503	0.000362215	0.00371454	0.00266947	4268	tags=37%, list=30%, signal=27%	4035/6497/25987/25/25930/1459/2737/6422/283149/1453/6934/7249/3487/9968/2719/57674/2011/4188/57154/261734/6714/595/6907/10076/1952/8312/6597/7089/23399/5310/4041/79705/10082/83439/5311/388630/1857/79971/3675/84327/4851/1956/23002/7074/1454/1613/2263/83786/7090/4776/9368/3489/8629/65268/4772/147906/57805/1856/4919/85407/2255/7041/440193/28999/9620/153090/7040/2247/2535/8796/55593/1277/6423/9839/74…
GO:1903706	BP	GO:1903706	regulation of hemopoiesis	299	0.272374	1.51959	0.000364575	0.00373368	0.00268322	3709	tags=34%, list=26%, signal=26%	7030/56603/25/7048/1435/4853/2737/6422/558/9370/678/3566/57178/10272/301/8737/2064/23774/26013/5105/8943/10401/1840/2621/2185/2648/4212/5590/6688/2736/2242/4609/27086/85477/5777/84695/9092/4323/54440/1378/133308/3059/7040/7305/972/1209/4015/22985/920/177/150372/6666/9580/91/6932/5914/182/5916/7538/84959/10288/604/3071/10826/161882/101/222166/677/8111/29102/714/841/10859/6988/864/5457/7535/3635/28…
GO:0030038	BP	GO:0030038	contractile actin filament bundle assembly	98	0.362347	1.71682	0.000366769	0.003746	0.00269208	3358	tags=39%, list=23%, signal=30%	10163/25/6422/3693/7791/6281/5829/9639/7984/6714/10174/2185/10580/55616/10411/71/408/79933/253980/10391/50507/116985/2006/1902/7016/51466/9647/85462/4070/55160/29109/23370/84952/221692/54361/6722/7168/9270
GO:0043149	BP	GO:0043149	stress fiber assembly	98	0.362347	1.71682	0.000366769	0.003746	0.00269208	3358	tags=39%, list=23%, signal=30%	10163/25/6422/3693/7791/6281/5829/9639/7984/6714/10174/2185/10580/55616/10411/71/408/79933/253980/10391/50507/116985/2006/1902/7016/51466/9647/85462/4070/55160/29109/23370/84952/221692/54361/6722/7168/9270
GO:0031529	BP	GO:0031529	ruffle organization	51	0.450082	1.88222	0.000372785	0.00379719	0.00272886	4565	tags=61%, list=32%, signal=42%	28988/9842/64787/10312/29887/1464/51474/57175/5341/22871/391/55920/1436/81565/51466/54869/4070/54849/64805/26084/51057/3636/23603/7168/3383/6366/51225/2059/83543/23191/23647
GO:0019867	CC	GO:0019867	outer membrane	200	-0.306862	-1.61859	0.000372514	0.00379719	0.00272886	1877	tags=24%, list=13%, signal=21%	51566/9927/84134/84681/6198/10204/56993/7314/55326/10018/10989/55669/11331/1386/56910/54543/7311/55156/116151/79135/84816/80777/3313/64112/10456/51001/493856/51024/55288/139341/10128/65991/10059/23230/56947/9804/55333/345778/55847/10651/84896/7417/54927/91137/7419/4976/5501/7416
GO:0030326	BP	GO:0030326	embryonic limb morphogenesis	99	0.366148	1.73558	0.000374127	0.00380061	0.00273132	2627	tags=30%, list=18%, signal=25%	1889/6497/56603/9742/4853/2737/6474/2719/1387/4041/1382/79659/2736/4851/116039/27077/1954/26005/7291/5089/775/6423/3899/5916/5727/23322/2201/581/79583/51098
GO:0035113	BP	GO:0035113	embryonic appendage morphogenesis	99	0.366148	1.73558	0.000374127	0.00380061	0.00273132	2627	tags=30%, list=18%, signal=25%	1889/6497/56603/9742/4853/2737/6474/2719/1387/4041/1382/79659/2736/4851/116039/27077/1954/26005/7291/5089/775/6423/3899/5916/5727/23322/2201/581/79583/51098
GO:0140326	MF	GO:0140326	ATPase-coupled intramembrane lipid transporter activity	26	0.576841	2.0162	0.000376752	0.00381701	0.00274311	3839	tags=62%, list=27%, signal=45%	57198/10347/20/57194/21/148229/23250/79895/10079/161291/286410/26154/91869/5243/57205/24
GO:0042098	BP	GO:0042098	T cell proliferation	158	0.317646	1.63374	0.000376657	0.00381701	0.00274311	4091	tags=42%, list=28%, signal=31%	975/25/7048/84868/3952/2000/301/6541/2064/8764/9231/80381/868/3958/4478/8379/2534/5777/81704/1947/54440/1378/10457/7157/9479/11035/23513/339390/177/2615/27242/5880/30835/977/3481/1794/100133941/10288/581/3071/11151/29108/2281/115650/10859/7535/283234/84433/54361/8767/3718/8740/3133/896/23385/6850/3594/10125/23308/57678/53833/55716/1503/6693/942/8440/3965
GO:0061387	BP	GO:0061387	regulation of extent of cell growth	98	0.361766	1.71406	0.000381538	0.00386033	0.00277424	4953	tags=59%, list=34%, signal=39%	4035/25/5802/28988/4131/6405/55558/64218/1808/1382/8408/9423/29882/10371/2664/1954/1627/2017/56963/4897/9723/1002/54910/91584/81565/2335/1785/2045/25942/10509/56920/3611/118813/51393/393/10507/10500/4137/54437/6722/7869/3984/223117/65078/23499/27185/10505/4133/10439/23191/2258/57611/10501/57715/7143/3897/348/8153
GO:1903557	BP	GO:1903557	positive regulation of tumor necrosis factor superfamily cytokine production	89	0.384078	1.79664	0.000385348	0.00389367	0.00279819	4367	tags=54%, list=30%, signal=38%	4615/84868/9590/3952/2048/1191/8737/64127/83786/4776/64170/54440/7291/7305/113277/9181/177/7057/4938/5724/4940/101/5795/29108/6833/114609/57506/8767/3133/6850/351/6774/10417/64135/7098/10125/353514/4939/929/6693/942/3965/7097/5336/90865/3929/8832/1535
GO:0006898	BP	GO:0006898	receptor-mediated endocytosis	206	0.309926	1.6529	0.000391051	0.00394601	0.00283582	4017	tags=41%, list=28%, signal=30%	4035/975/302/161/7048/219931/718/160/9370/28988/1759/2580/20/1191/124930/3690/8906/3092/143458/3689/8936/23396/1742/409/3339/8650/6614/23166/408/338692/3684/10188/29978/2017/133308/201176/23513/5298/11031/5054/10487/1785/8685/6311/8029/57720/133/10268/51429/7018/6386/154/26119/6642/10859/1815/8218/22925/6424/6900/85377/4360/3482/6850/79890/163/6653/2890/9873/1601/8527/9779/58191/6366/2207/9026/98…
GO:0060205	CC	GO:0060205	cytoplasmic vesicle lumen	264	0.274977	1.51015	0.00039242	0.00394928	0.00283816	3161	tags=32%, list=22%, signal=25%	302/710/5580/5836/1675/10493/7078/2896/9961/6709/718/7077/5834/87/28988/3614/114790/8566/1191/124583/5919/1727/2990/410/1893/6282/2512/2621/81/7123/2934/201294/83706/3959/1265/5768/10075/1778/5777/230/240/2588/2268/23406/3671/64333/6590/7040/7076/8635/54472/1509/4125/3101/5054/7450/7057/3481/3728/2335/10487/2162/1794/1118/10855/7018/4069/6386/9535/84514/81567/5199/29108/1522/7414/2153/58485/1992/…
GO:0001558	BP	GO:0001558	regulation of cell growth	352	0.259025	1.45863	0.000392106	0.00394928	0.00283816	3201	tags=30%, list=22%, signal=24%	4035/25/5802/123879/7919/6586/6422/8425/5467/2539/5371/28988/3487/10110/10516/9746/57154/9826/4131/11054/2064/6405/22883/55558/6597/64218/57521/1808/2185/112398/10298/1382/8877/4881/8408/56981/1956/9423/29882/8751/10371/147138/9150/4323/2664/7349/93649/1954/147906/57805/1627/6857/2017/23136/56963/7040/7157/1981/694/4897/221476/57699/3488/6423/1906/9723/1002/54910/54617/11170/91584/81565/2335/91/2…
GO:0030532	CC	GO:0030532	small nuclear ribonucleoprotein complex	64	-0.429272	-1.90707	0.000394248	0.00395714	0.00284381	2684	tags=47%, list=19%, signal=38%	10569/51634/51691/10713/25804/9410/6635/6632/6628/11157/6634/6638/51574/153527/10565/55660/9128/54957/10907/83443/6633/6636/6637/27336/6629/23658/23451/6631/27258/51639
GO:0006816	BP	GO:0006816	calcium ion transport	331	0.262625	1.47635	0.000393745	0.00395714	0.00284381	4956	tags=47%, list=34%, signal=31%	79026/302/25/219931/3710/8398/2539/5371/80228/10316/7466/5025/10523/9254/150/5027/6261/2771/57685/5310/2621/2185/409/2852/5311/3958/8912/2534/41/5777/1729/493/816/7349/80036/148/2859/10681/80024/487/2775/91404/22821/5566/6546/3603/5159/23413/2247/53373/140738/9187/5579/775/920/7070/3064/4638/54795/3708/84959/4987/57192/491/7225/5335/6786/10268/10288/581/785/778/6262/477/64805/29927/11151/2281/108…
GO:0070199	BP	GO:0070199	establishment of protein localization to chromosome	20	-0.624225	-2.07386	0.000395586	0.0039653	0.00284968	1640	tags=65%, list=11%, signal=58%	10856/79035/55011/1736/7203/10575/25913/10694/908/10574/22948/10576/6950
GO:0140375	MF	GO:0140375	immune receptor activity	114	0.360837	1.76812	0.000398034	0.00398456	0.00286352	4115	tags=41%, list=29%, signal=30%	3566/960/23765/132014/3953/1438/3554/3140/2152/2859/1378/972/9180/920/3561/8807/1238/27202/10990/10288/728/10859/79168/50615/9034/3560/1240/5618/3824/2840/11025/3594/1271/1439/54756/51348/1230/2207/7850/1441/353514/9244/53833/3577/643/2357/3119
GO:0072010	BP	GO:0072010	glomerular epithelium development	20	0.627143	2.04175	0.000401708	0.00401159	0.00288294	2528	tags=55%, list=18%, signal=45%	4853/10409/9370/8826/947/171023/28999/2296/182/100133941/3913
GO:0031644	BP	GO:0031644	regulation of nervous system process	108	0.362526	1.75261	0.000401795	0.00401159	0.00288294	4185	tags=43%, list=29%, signal=30%	6455/57555/23467/6714/6285/1742/2185/22839/5590/112755/9294/85446/11343/10458/1890/2859/22871/26011/27242/1906/869/3687/5724/9229/4987/1605/10810/2629/8530/154/4846/1312/745/54434/5649/18/784/351/2906/388336/66000/23613/26022/57502/3082/152
GO:0002286	BP	GO:0002286	T cell activation involved in immune response	84	0.392197	1.81093	0.00040289	0.00401441	0.00288497	4157	tags=48%, list=29%, signal=34%	975/6778/54518/84868/3566/301/5105/64218/5590/3958/27086/84695/3683/7157/972/3936/5914/604/3071/161882/10859/8767/3718/2625/84766/3662/84807/6774/3594/3383/2207/3142/114548/6693/942/4192/3965/26022/57089/30009
GO:0008168	MF	GO:0008168	methyltransferase activity	173	-0.318222	-1.6431	0.000403141	0.00401441	0.00288497	2614	tags=29%, list=18%, signal=24%	23512/150572/54888/23463/29081/55170/92342/151194/55006/339175/2653/84190/55039/5110/79828/8726/56950/51106/60487/90826/64745/127253/196074/55251/80335/3276/2146/28989/124512/51805/84193/91801/81627/10196/27292/79723/29063/55783/51611/283742/25917/7172/57019/115294/55471/84274/64216/54931/79133/51108
GO:0000781	CC	GO:0000781	chromosome, telomeric region	124	-0.343294	-1.69219	0.000404824	0.00402587	0.0028932	3771	tags=44%, list=26%, signal=32%	5591/10111/4998/84321/9984/55183/23347/1763/22933/80351/55791/4436/6741/2237/5813/5001/23028/546/2072/142/54386/1642/472/3181/10951/170506/3981/5499/23595/84661/55651/25913/57187/545/4173/9025/80335/7520/2146/8520/6118/79677/5500/2547/4999/4683/5111/286053/5884/5431/11335/80145/5000/5501
GO:0019774	CC	GO:0019774	proteasome core complex, beta-subunit complex	10	-0.77021	-2.06716	0.000411148	0.00408338	0.00293453	1375	tags=60%, list=10%, signal=54%	5692/5689/5693/5691/5694/5695
GO:0099094	MF	GO:0099094	ligand-gated cation channel activity	74	0.399959	1.79236	0.000412421	0.00409065	0.00293976	3667	tags=42%, list=25%, signal=31%	219931/3710/5025/5027/6261/2185/5311/6338/9424/41/22821/2901/53373/6337/54795/9311/3708/3775/57192/357/6262/2281/6833/9992/3782/2905/2890/55283/2906/1144/7226
GO:1902287	BP	GO:1902287	semaphorin-plexin signaling pathway involved in axon guidance	12	0.725017	2.07012	0.000418631	0.00413689	0.00297299	2254	tags=75%, list=16%, signal=63%	23654/5364/23129/6405/55558/5362/10371/91584/5365
GO:0030510	BP	GO:0030510	regulation of BMP signaling pathway	76	0.398989	1.80084	0.000418582	0.00413689	0.00297299	3165	tags=43%, list=22%, signal=34%	6497/25/4853/6422/2719/57154/10272/4926/5654/91851/4681/3675/63893/4851/51232/5468/23090/221496/56963/8646/348093/2022/94031/6423/11167/375567/25928/23213/3611/10468/4091/6424/2200
GO:0072001	BP	GO:0072001	renal system development	265	0.280705	1.54629	0.000418724	0.00413689	0.00297299	3493	tags=33%, list=24%, signal=25%	56603/4853/2737/6422/10409/9370/5950/2719/7466/23129/10272/9231/8826/5310/3911/84662/5311/23371/4811/3675/79659/203286/2736/4851/4609/116039/2263/947/25959/9788/11064/171023/93649/842/2255/28999/5159/2247/3037/5156/2296/255743/5914/182/6382/4358/51196/2045/5727/650/7917/100133941/5125/23322/654/4070/8642/581/3913/29927/9096/26249/2246/6092/51057/5613/23213/1634/3611/54361/4091/59/10252/84159/2200…
GO:0099174	BP	GO:0099174	regulation of presynapse organization	26	0.575011	2.00981	0.000421871	0.00414091	0.00297588	3465	tags=58%, list=24%, signal=44%	78999/9746/79414/10082/84631/22871/266727/1981/10160/869/4916/84628/84189/94030/351
GO:1905606	BP	GO:1905606	regulation of presynapse assembly	26	0.575011	2.00981	0.000421871	0.00414091	0.00297588	3465	tags=58%, list=24%, signal=44%	78999/9746/79414/10082/84631/22871/266727/1981/10160/869/4916/84628/84189/94030/351
GO:0010837	BP	GO:0010837	regulation of keratinocyte proliferation	27	0.549347	1.92716	0.000420026	0.00414091	0.00297588	4198	tags=63%, list=29%, signal=45%	4853/135228/2263/2255/83481/3037/7538/7051/677/2252/8573/64919/5587/2810/4192/374/7421
GO:1903531	BP	GO:1903531	negative regulation of secretion by cell	111	0.359184	1.74842	0.000420374	0.00414091	0.00297588	5070	tags=54%, list=35%, signal=35%	6422/9370/3952/55691/150/301/1393/9727/2771/26056/7351/5715/80725/4889/6688/4851/4828/8609/7132/41/338557/7349/1268/10079/130399/1906/3071/64805/90007/2281/64285/10859/1815/6833/94121/11314/9448/18/3625/10062/80223/3965/3745/152/23208/5211/8832/5908/2213/7879/1595/2149/1408/6720/151/348/7133/134/3976/3767
GO:1903844	BP	GO:1903844	regulation of cellular response to transforming growth factor beta stimulus	110	0.347827	1.69524	0.000421077	0.00414091	0.00297588	4273	tags=51%, list=30%, signal=36%	6497/283149/8425/1387/114990/57154/2734/135228/5654/1149/81031/2033/3675/399473/51341/63976/5468/93649/7041/7040/7157/4015/2022/94031/7049/9839/7057/255743/1785/650/3309/2201/6386/26524/375387/11117/124857/9110/80139/4091/10252/2200/203100/201163/1601/54756/50515/4221/54976/54829/10370/65997/27122/100507588/28996/5170
GO:0038024	MF	GO:0038024	cargo receptor activity	64	0.428308	1.86153	0.00042368	0.00415327	0.00298476	3887	tags=47%, list=27%, signal=34%	4035/26020/286133/7804/10347/949/3689/284297/91179/51435/3959/23166/3684/84695/84171/177/1238/8685/10216/8029/4017/5168/9332/80975/4360/55911/6653/1601/58191/283316
GO:0005200	MF	GO:0005200	structural constituent of cytoskeleton	73	0.402105	1.80461	0.000427348	0.00418381	0.00300671	3308	tags=41%, list=23%, signal=32%	7094/6709/7431/5493/6711/375790/10174/3092/10095/84617/71/4478/6710/5339/60/1832/23136/84790/6712/83660/8470/10382/50853/120/27175/9696/10426/8030/57731/7168
GO:0051409	BP	GO:0051409	response to nitrosative stress	10	-0.768693	-2.06309	0.000429943	0.00419833	0.00301714	2121	tags=70%, list=15%, signal=60%	472/1649/128/3301/2730/11315/9474
GO:0042475	BP	GO:0042475	odontogenesis of dentin-containing tooth	66	0.415887	1.83012	0.000429836	0.00419833	0.00301714	3810	tags=50%, list=26%, signal=37%	1435/2737/54757/10312/29123/6522/5654/3911/1495/2736/6899/64065/2775/2255/5054/5156/2296/4982/650/133/3371/6786/581/4804/25928/55512/10468/2308/6608/64919/56975/123041/1441
GO:0090151	BP	GO:0090151	establishment of protein localization to mitochondrial membrane	27	-0.552398	-1.99278	0.000431344	0.00420658	0.00302307	3616	tags=63%, list=25%, signal=47%	29928/617/26520/26519/25813/26517/8546/56993/3308/140823/5599/5018/26521/285521/1678/64112/9141
GO:0090101	BP	GO:0090101	negative regulation of transmembrane receptor protein serine/threonine kinase signaling pathway	106	0.363216	1.74886	0.000432177	0.00420927	0.00302501	3701	tags=45%, list=26%, signal=34%	4035/6497/25/6422/283149/114990/57154/10272/2734/135228/5654/91851/1149/4681/81031/4851/51232/399473/51341/63976/5468/221496/7041/8646/7157/348093/94031/7049/6423/1785/650/3309/2201/375387/375567/11117/124857/25928/9110/10468/4091/10252/2200/203100/6653/54756/3547/8483
GO:0048306	MF	GO:0048306	calcium-dependent protein binding	60	0.429964	1.85426	0.000436078	0.00423995	0.00304705	1666	tags=32%, list=12%, signal=28%	302/6844/6281/7804/26012/7466/301/6285/6403/6282/307/493/6275/55048/6857/2054/4642/10016/6277
GO:0051222	BP	GO:0051222	positive regulation of protein transport	266	0.27758	1.52778	0.000436449	0.00423995	0.00304705	2072	tags=23%, list=14%, signal=20%	4035/975/25930/57555/1459/5580/4641/8398/2737/6721/5467/6934/6844/65220/5106/5950/3952/55691/55741/8536/7984/9777/6714/27113/2064/4826/9776/3689/2316/2621/283/57602/79778/10155/5590/5715/2852/79971/8660/9695/10541/23400/1956/10075/10411/3684/2534/338442/89781/5566/56262/55638/3059/7040/9854/22994/6810/118424/5880/285966/3728/54795
GO:0006875	BP	GO:0006875	cellular metal ion homeostasis	443	0.249233	1.43737	0.000438203	0.00425152	0.00305537	3982	tags=35%, list=28%, signal=26%	4035/25/2782/219931/3710/8398/57217/286133/5371/1356/2907/7466/6869/5025/6358/666/10523/57130/111/5027/10312/6261/2512/5310/8943/1742/2185/794/2852/79734/5311/79901/23400/4828/5733/2769/2534/51310/154881/4609/114897/56477/482/5729/5777/121665/1729/338557/493/730/148/2859/80024/487/1534/22821/1268/5566/6915/6546/6288/23413/6536/2247/53373/9187/3777/5579/775/7070/1902/1238/1906/3064/220002/5156/547…
GO:1904816	BP	GO:1904816	positive regulation of protein localization to chromosome, telomeric region	12	-0.717325	-2.03566	0.000438873	0.00425257	0.00305612	1640	tags=67%, list=11%, signal=59%	7203/10575/10694/908/10574/22948/10576/6950
GO:0004843	MF	GO:0004843	thiol-dependent deubiquitinase	80	-0.393247	-1.79158	0.000441577	0.00427329	0.00307101	2974	tags=40%, list=21%, signal=32%	54726/10987/57695/8975/10617/114803/54764/1540/80124/219333/389856/9100/90268/79184/7347/84640/10010/51377/8239/8287/84669/55031/9736/23252/10213/9101/51633/10600/85015/9958/64854/51029
GO:0031306	CC	GO:0031306	intrinsic component of mitochondrial outer membrane	24	-0.586361	-2.01986	0.000443122	0.00427845	0.00307472	1877	tags=62%, list=13%, signal=54%	84709/101928527/65018/79594/664/51566/9927/55669/51024/55288/139341/65991/56947/9804/55333
GO:0101005	MF	GO:0101005	deubiquitinase activity	81	-0.398612	-1.81644	0.000443243	0.00427845	0.00307472	2974	tags=41%, list=21%, signal=33%	54726/10987/57695/8975/10617/114803/8667/54764/1540/80124/219333/389856/9100/90268/79184/7347/84640/10010/51377/8239/8287/84669/55031/9736/23252/10213/9101/51633/10600/85015/9958/64854/51029
GO:0070820	CC	GO:0070820	tertiary granule	133	0.337462	1.68105	0.000444367	0.00428383	0.00307859	3738	tags=43%, list=26%, signal=32%	161/6709/7077/28988/124583/23218/10312/3689/138050/3916/3958/25840/1265/5768/23250/3684/3903/9725/5777/230/1729/81619/79895/1832/1378/6813/1509/5912/11322/374403/3687/5724/2548/6843/1118/535/10288/140885/3071/4069/101/5199/1471/23352/527/5317/10159/23114/978/11314/2495/1520/79930/7226/8514/5337/2207
GO:1903035	BP	GO:1903035	negative regulation of response to wounding	67	0.40403	1.79174	0.000447616	0.00430966	0.00309715	3680	tags=42%, list=26%, signal=31%	302/5327/710/5802/5580/28964/135228/114897/947/240/29956/56963/83481/2247/3848/5054/1906/7057/5156/84959/58189/4846/6833/54361/8573/18/5627/65078
GO:0060541	BP	GO:0060541	respiratory system development	168	0.311143	1.61377	0.000449579	0.00432305	0.00310677	4809	tags=51%, list=33%, signal=34%	6497/7048/4054/2737/10409/5950/2719/9509/10272/1050/9231/5310/21/3911/342371/5595/57493/2033/3675/2736/4851/1956/8985/2263/57333/55036/84695/171023/4323/93649/2255/9620/2627/5159/2247/4015/3488/5156/7534/5914/5916/7917/23322/3371/1605/147372/2252/1522/7472/2246/51057/80004/55512/26154/10252/7881/6722/3290/7482/220/2735/1116/10454/7289/6493/23414/5154/2034/54768/53834/79925/5754/7067/6678/9719/914…
GO:0031983	CC	GO:0031983	vesicle lumen	266	0.277333	1.52642	0.000451413	0.00433517	0.00311548	3161	tags=32%, list=22%, signal=25%	302/710/5580/5836/1675/10493/7078/2896/9961/6709/718/7077/5834/87/28988/3614/114790/8566/1191/124583/5919/1727/2990/410/1893/6282/2512/2621/81/7123/2934/201294/83706/3959/1265/5768/1956/10075/1778/5777/230/240/2588/2268/23406/3671/64333/6590/7040/7076/8635/54472/1509/4125/3101/5054/7450/7057/3481/3728/2335/10487/2162/1794/1118/10855/7018/4069/6386/9535/84514/81567/5199/29108/1522/7414/2153/58485/…
GO:0045621	BP	GO:0045621	positive regulation of lymphocyte differentiation	90	0.38113	1.78649	0.000459033	0.00440275	0.00316405	5052	tags=57%, list=35%, signal=37%	7048/2737/558/3566/57178/301/5105/8943/2621/5590/2736/9092/4323/54440/1378/972/6666/9580/5914/10288/604/3071/101/864/7535/3635/8767/2625/939/84807/7704/861/6850/9760/3594/10125/3142/114548/942/4192/3965/387/695/3574/8744/5788/3559/7292/6777/3123/11221
GO:0099172	BP	GO:0099172	presynapse organization	46	0.457532	1.85149	0.000460925	0.0044153	0.00317307	3465	tags=46%, list=24%, signal=35%	57555/78999/9746/79414/8927/10082/8499/84631/22871/266727/1981/10160/869/27445/4916/728/6386/84628/84189/94030/351
GO:0032612	BP	GO:0032612	interleukin-1 production	86	0.375618	1.74684	0.000469477	0.00448585	0.00322377	5303	tags=58%, list=37%, signal=37%	28964/5371/4615/84868/301/5027/2621/409/8877/64127/27086/338557/22861/6288/3603/7305/113277/54/177/3428/140885/29108/841/1992/4210/8767/351/6774/4332/7850/115362/945/353514/114548/834/3965/6376/114769/7128/2149/149628/373509/51311/91662/10333/11027/80149/56666/1236/3098
GO:0032652	BP	GO:0032652	regulation of interleukin-1 production	86	0.375618	1.74684	0.000469477	0.00448585	0.00322377	5303	tags=58%, list=37%, signal=37%	28964/5371/4615/84868/301/5027/2621/409/8877/64127/27086/338557/22861/6288/3603/7305/113277/54/177/3428/140885/29108/841/1992/4210/8767/351/6774/4332/7850/115362/945/353514/114548/834/3965/6376/114769/7128/2149/149628/373509/51311/91662/10333/11027/80149/56666/1236/3098
GO:0006367	BP	GO:0006367	transcription initiation from RNA polymerase II promoter	71	-0.41938	-1.87747	0.000480832	0.00458854	0.00329757	2508	tags=39%, list=17%, signal=33%	6879/5436/2071/404672/1022/6882/55832/9443/1810/170506/2966/1385/9440/2959/10891/6873/9969/5438/5706/26036/902/2960/3146/6884/2963/6880/2958/10923
GO:0097525	CC	GO:0097525	spliceosomal snRNP complex	55	-0.436608	-1.87976	0.000482632	0.00459992	0.00330575	2543	tags=49%, list=18%, signal=41%	51634/51691/10713/25804/9410/6635/6632/6628/11157/6634/6638/153527/55660/9128/54957/10907/83443/6633/6636/6637/27336/6629/23658/23451/6631/27258/51639
GO:0034774	CC	GO:0034774	secretory granule lumen	261	0.277476	1.52324	0.0004842	0.00460905	0.00331231	3161	tags=32%, list=22%, signal=26%	302/710/5580/5836/1675/10493/7078/2896/9961/6709/718/7077/5834/87/28988/3614/114790/8566/1191/124583/5919/1727/2990/410/1893/6282/2512/2621/81/7123/2934/201294/83706/3959/1265/5768/10075/1778/5777/230/240/2588/2268/23406/3671/64333/6590/7040/7076/8635/54472/1509/4125/3101/5054/7450/7057/3481/3728/2335/10487/2162/1794/1118/10855/7018/4069/6386/9535/84514/81567/5199/29108/1522/7414/2153/58485/1992/…
GO:0048592	BP	GO:0048592	eye morphogenesis	121	0.348918	1.72059	0.000488784	0.00464683	0.00333946	4222	tags=41%, list=29%, signal=29%	6497/25987/4853/4915/2737/5950/2048/2202/4041/1289/55764/2195/6096/4669/4237/54549/1296/4647/85407/221935/7291/2247/1295/7070/23363/55184/182/5916/1969/23322/2201/581/357/7472/2047/26160/2200/5080/7482/220/6774/128637/6094/23424/6909/6015/123016/51384/10370/28996
GO:0031225	CC	GO:0031225	anchored component of membrane	110	0.346174	1.68719	0.000492492	0.00467185	0.00335744	5234	tags=49%, list=36%, signal=31%	1946/2719/9230/1368/135228/4907/50863/10082/64127/2619/4326/2319/56963/266727/420/7070/4061/152330/22854/100133941/5067/7512/401190/5874/84628/221914/257194/11021/1043/115827/80820/6900/64174/8581/683/1271/27076/65078/284348/929/80331/5329/64386/8692/6853/2215/962/4045/2676/8794/249/2350/8876/2675
GO:0009306	BP	GO:0009306	protein secretion	283	0.273657	1.51906	0.000493271	0.00467185	0.00335744	3697	tags=35%, list=26%, signal=26%	4035/25930/57555/8398/1946/6422/6623/5467/6934/65220/5106/5950/51092/3952/55691/3996/150/111/301/9230/10312/9727/4826/26056/7351/4041/4053/283/5715/2852/80725/79971/8660/388552/23400/1956/9545/7074/57333/8609/11069/338442/240/9024/80024/5341/133308/1268/56262/55638/6288/7040/130399/9854/6810/54795/869/10815/27445/5125/93145/654/3993/4218/55107/90007/23086/101/65985/8111/2281/64285/4628/1815/91355…
GO:0035592	BP	GO:0035592	establishment of protein localization to extracellular region	283	0.273657	1.51906	0.000493271	0.00467185	0.00335744	3697	tags=35%, list=26%, signal=26%	4035/25930/57555/8398/1946/6422/6623/5467/6934/65220/5106/5950/51092/3952/55691/3996/150/111/301/9230/10312/9727/4826/26056/7351/4041/4053/283/5715/2852/80725/79971/8660/388552/23400/1956/9545/7074/57333/8609/11069/338442/240/9024/80024/5341/133308/1268/56262/55638/6288/7040/130399/9854/6810/54795/869/10815/27445/5125/93145/654/3993/4218/55107/90007/23086/101/65985/8111/2281/64285/4628/1815/91355…
GO:0045860	BP	GO:0045860	positive regulation of protein kinase activity	344	0.262556	1.47372	0.000494379	0.00467649	0.00336077	4627	tags=41%, list=32%, signal=29%	2260/25/7048/1435/5580/1946/9370/994/7804/3952/2011/1191/54757/81617/8536/7984/150/6714/3690/595/2064/8312/92335/22924/8826/5310/1741/7786/1609/2621/57521/283/1742/2185/5590/221472/5311/80725/1857/4921/8567/64127/1956/7074/4296/894/493/50507/7349/148/1856/23531/8812/3619/80174/5159/153090/7040/2247/23533/11035/920/177/5609/1906/1436/7057/3481/1445/9344/650/4916/8795/100133941/9894/1605/3071/51429…
GO:0099072	BP	GO:0099072	regulation of postsynaptic membrane neurotransmitter receptor levels	49	0.456164	1.8744	0.000499959	0.00472336	0.00339446	4204	tags=51%, list=29%, signal=36%	6844/56850/3690/22883/1741/10082/1742/5590/112755/8650/2319/23513/10815/1605/4218/1815/126129/163/388336/59283/80852/5602/23096/64840/2059
GO:0003002	BP	GO:0003002	regionalization	251	0.2853	1.56375	0.000503038	0.00474652	0.0034111	3635	tags=33%, list=25%, signal=25%	6497/56603/9742/4853/2737/718/199221/6422/10409/9968/2719/4188/3955/1952/6405/4041/2648/79971/4681/2033/79659/2736/4851/3684/6899/2263/5362/10371/1954/1856/201164/7026/85407/2255/3223/7703/5566/8646/2247/7157/5089/4010/6423/1906/3215/2296/3201/5916/5727/650/5125/23322/6911/9096/51098/51684/7472/8828/2246/6092/25928/55081/91355/8313/26160/4091/10159/10252/5649/5080/6722/3221/6608/6091/10736/7704/5…
GO:0033623	BP	GO:0033623	regulation of integrin activation	16	0.651916	2.00799	0.000507317	0.00478092	0.00343582	3002	tags=56%, list=21%, signal=45%	9780/6714/6403/9855/5341/54751/8631/64805/83700
GO:1990391	CC	GO:1990391	DNA repair complex	32	-0.53353	-2.0015	0.000510348	0.0048035	0.00345205	3389	tags=62%, list=24%, signal=48%	5591/5378/5887/4437/4436/7518/126074/27030/23028/7507/2071/2072/472/23186/3981/125150/4292/7520/1161/2547
GO:0060191	BP	GO:0060191	regulation of lipase activity	72	0.400726	1.79876	0.000512692	0.00481956	0.00346359	2998	tags=38%, list=21%, signal=30%	4035/2260/25/10316/301/283/5590/1956/2769/2263/148/5045/2261/5159/2247/1902/115727/5156/5724/5125/728/5330/64805/6272/22925/5322/9170
GO:1902107	BP	GO:1902107	positive regulation of leukocyte differentiation	134	0.327719	1.63802	0.000514045	0.00482029	0.00346412	4205	tags=44%, list=29%, signal=31%	7048/1435/4853/2737/558/3566/57178/301/8737/5105/8943/2621/5590/2736/2242/9092/4323/54440/1378/133308/3059/7040/7305/972/22985/920/177/6666/9580/5914/10288/604/3071/101/677/8111/841/864/5457/7535/3635/8767/2625/939/84807/7704/861/6850/9760/3594/1230/10125/3142/114548/942/4192/3965/387/695
GO:1903708	BP	GO:1903708	positive regulation of hemopoiesis	134	0.327719	1.63802	0.000514045	0.00482029	0.00346412	4205	tags=44%, list=29%, signal=31%	7048/1435/4853/2737/558/3566/57178/301/8737/5105/8943/2621/5590/2736/2242/9092/4323/54440/1378/133308/3059/7040/7305/972/22985/920/177/6666/9580/5914/10288/604/3071/101/677/8111/841/864/5457/7535/3635/8767/2625/939/84807/7704/861/6850/9760/3594/1230/10125/3142/114548/942/4192/3965/387/695
GO:0007189	BP	GO:0007189	adenylate cyclase-activating G protein-coupled receptor signaling pathway	84	0.387251	1.7881	0.000522275	0.0048793	0.00350652	3128	tags=40%, list=22%, signal=32%	4157/2782/112/109/150/111/2771/2852/9294/5733/153/9368/493/112609/148/1268/6915/113/1902/5737/196883/5745/4987/133/10268/5732/5739/154/2778/115/9170/56246/3973/54331
GO:2000181	BP	GO:2000181	negative regulation of blood vessel morphogenesis	84	0.387184	1.78779	0.000522275	0.0048793	0.00350652	3159	tags=37%, list=22%, signal=29%	5140/5371/7058/55810/9146/64218/3339/29924/4881/23166/240/5468/493/4204/153090/5054/9723/7057/2296/1969/22846/22905/11117/6833/64102/51378/23213/90993/1634/54361/26523
GO:0030545	MF	GO:0030545	signaling receptor regulator activity	295	0.273018	1.5204	0.000521456	0.0048793	0.00350652	4697	tags=40%, list=33%, signal=28%	1435/2896/1946/284207/9370/3952/6358/6405/64218/2202/1609/2621/7837/3958/4681/4828/56477/10371/123920/112609/7349/1890/8742/649/10068/2255/10457/3603/7040/2247/7076/6398/6423/1906/7480/656/9723/4061/54910/9547/3481/182/4982/2045/650/10509/654/133/9535/2252/685/7472/124857/2246/2797/727/51378/56920/268/10468/100462977/54361/56246/112616/10507/387837/2200/10500/54437/8614/81029/8740/2323/7869/1803/…
GO:0008250	CC	GO:0008250	oligosaccharyltransferase complex	13	-0.690453	-2.02405	0.000523375	0.00488354	0.00350957	2123	tags=62%, list=15%, signal=53%	6185/201595/6184/746/58505/84061/100128731/1603
GO:0031396	BP	GO:0031396	regulation of protein ubiquitination	188	-0.311365	-1.63093	0.000525342	0.00489211	0.00351573	2716	tags=31%, list=19%, signal=26%	5300/7321/9532/29979/51256/23028/11337/9320/284/83932/79142/23376/11261/51366/91947/819/6478/6500/5728/84259/57697/10625/3301/54165/7314/7965/9373/6224/11146/9349/165324/23142/648/54602/6188/57561/55208/6167/4869/10210/331/10196/56254/23560/6135/6125/25898/6201/7337/11315/329/150684/8452/9474/5601/9978/9646/339745/7334
GO:0009749	BP	GO:0009749	response to glucose	159	0.30762	1.58052	0.000525588	0.00489211	0.00351573	2072	tags=27%, list=14%, signal=23%	4035/7048/8398/1946/5467/6934/9370/6844/65220/5106/51092/150/111/9230/1292/5105/6597/26056/7351/4041/2621/2185/2852/8660/84327/7074/8609/5428/9024/51085/23098/133308/5566/55638/6546/2901/130399/3480/9854/177/6810/7057/54795
GO:0098813	BP	GO:0098813	nuclear chromosome segregation	224	-0.290108	-1.55122	0.00052831	0.0049114	0.00352959	4006	tags=37%, list=28%, signal=27%	56984/54892/56158/27243/29127/23047/55795/8678/57132/81930/164045/9134/8766/9232/22933/246184/7273/23212/2237/1499/57520/10464/55869/55166/10388/27030/7283/51433/7756/9126/8697/57820/79892/9587/79075/54908/546/2072/9184/51510/80010/472/7320/3550/54627/10735/324/79003/57697/51143/23244/998/114799/10592/7155/80218/7175/3834/11331/4292/3837/25936/10097/192670/51529/10096/64682/200942/9183/25978/5889…
GO:0010874	BP	GO:0010874	regulation of cholesterol efflux	30	0.513201	1.8854	0.000533697	0.00495538	0.0035612	3795	tags=50%, list=26%, signal=37%	4035/6721/9370/29801/10347/20/21/5360/5468/5727/1066/26154/80820/10062/374887
GO:0015850	BP	GO:0015850	organic hydroxy compound transport	199	0.292965	1.55871	0.000534701	0.00495861	0.00356352	4274	tags=37%, list=30%, signal=27%	4035/302/25987/10227/219931/6721/6623/9370/29801/5950/3952/10347/20/949/1191/10948/150/3690/114879/83849/21/5360/114897/1588/4864/11188/5468/60/8714/51474/6857/5045/1268/4061/5305/9311/5727/8273/1066/654/222962/2912/360/64805/1645/26119/10859/1815/26154/1861/80820/23762/18/8435/6850/114881/10577/29881/10062/1244/374887/114884/24/345274/80765/366/91683/3737/3745/57655/152/3949/23208/9885
GO:0060071	BP	GO:0060071	Wnt signaling pathway, planar cell polarity pathway	49	0.454479	1.86748	0.00053805	0.00498355	0.00358144	2523	tags=37%, list=18%, signal=30%	25/6422/9968/2719/57154/1952/10082/1857/23002/7074/1856/4919/85407/9620/2535/6423/166336/51339
GO:0006999	BP	GO:0006999	nuclear pore organization	14	-0.697417	-2.09333	0.000554518	0.00512353	0.00368204	2868	tags=64%, list=20%, signal=52%	57122/23165/124491/55746/7175/53371/55706/57142/25909
GO:0003007	BP	GO:0003007	heart morphogenesis	209	0.296405	1.58453	0.000554518	0.00512353	0.00368204	3427	tags=34%, list=24%, signal=27%	7048/55742/4853/6586/6474/5950/23129/57178/6261/9645/9095/2316/1289/5311/4889/57493/4851/4886/8751/6899/79933/2263/55036/171023/1954/26005/10848/1856/221496/1832/2006/7291/2627/7040/7157/2535/2022/3037/7049/6423/4061/2296/2548/182/5727/650/6911/8642/6262/4194/161882/51098/51684/7472/8828/6092/4846/55081/8313/5457/3611/26160/4091/10252/54345/2625/6722/7168/6608/6091/27250/9249
GO:0019395	BP	GO:0019395	fatty acid oxidation	91	-0.367491	-1.70698	0.000556176	0.00513257	0.00368854	3301	tags=42%, list=23%, signal=32%	10449/35/3028/5264/5465/5562/1432/23409/285440/1891/23600/2109/79602/3712/51/2170/54677/3032/56898/128/2110/1892/3295/5194/10891/10455/55862/1666/34/549/1632/83752/2108/38/5828/6342/5825/51094
GO:1902905	BP	GO:1902905	positive regulation of supramolecular fiber organization	186	0.29815	1.5661	0.000556873	0.00513274	0.00368866	4565	tags=46%, list=32%, signal=32%	10163/25/4641/28964/6422/6281/5829/1191/9639/7984/4926/89848/4131/123720/10174/10095/8936/2316/80115/2185/2934/2242/10411/79933/85477/9788/11135/50507/10458/10300/79709/4204/2017/57175/5341/84501/1902/7016/3055/1906/51466/9647/10810/3071/51429/11034/9535/11151/55160/29108/29109/25802/54361/4137/79998/7168/9270/10788/23580/351/1639/9873/3984/23075/3383/55755/274/6366/9026/10092/89795/8440/64223/10…
GO:0099240	CC	GO:0099240	intrinsic component of synaptic membrane	121	0.347492	1.71355	0.000557848	0.00513546	0.00369061	4569	tags=40%, list=32%, signal=28%	5802/57555/78999/2048/9746/79414/22883/5786/112476/84631/2319/3736/747/493/148/22871/1268/6546/2901/6536/2894/2045/4916/22854/2912/401190/3756/64084/84628/8828/64101/2823/6900/94030/23385/2890/1144/388336/57689/3737/57502/152/57406/3746/23208/5789/5023/3752/135
GO:0045880	BP	GO:0045880	positive regulation of smoothened signaling pathway	29	0.54102	1.9477	0.000558646	0.00513584	0.00369088	3624	tags=59%, list=25%, signal=44%	2121/27148/6422/6474/2719/374654/9231/1495/79659/80210/3340/83871/26160/64927/80274/6608/2735
GO:0001822	BP	GO:0001822	kidney development	256	0.27746	1.52478	0.000559248	0.00513584	0.00369088	3493	tags=33%, list=24%, signal=25%	56603/4853/2737/6422/10409/9370/2719/7466/23129/10272/9231/8826/5310/3911/84662/5311/23371/4811/3675/79659/203286/2736/4851/4609/116039/2263/947/25959/9788/11064/171023/842/2255/28999/5159/2247/3037/5156/2296/255743/5914/182/6382/4358/51196/2045/5727/650/7917/100133941/5125/23322/654/4070/8642/581/3913/29927/26249/2246/6092/51057/5613/23213/1634/3611/54361/4091/59/10252/84159/2200/162/2625/342372…
GO:0043931	BP	GO:0043931	ossification involved in bone maturation	19	0.629443	2.00124	0.000563319	0.00516695	0.00371324	3354	tags=58%, list=23%, signal=44%	7059/5364/3952/64131/6261/29887/650/8642/10507/645811/7704
GO:0001764	BP	GO:0001764	neuron migration	122	0.335693	1.65575	0.000566495	0.00518978	0.00372965	3470	tags=39%, list=24%, signal=29%	2260/23654/4915/54986/558/26012/2011/89796/57178/54820/4131/1952/2316/85451/2621/3675/9423/2534/10371/26053/816/7026/116983/9620/7291/266727/153090/9181/4897/81565/23060/4916/22854/581/84628/8828/2823/221692/6900/5649/9201/2625/5080/6722/23380/84623/6774
GO:0030050	BP	GO:0030050	vesicle transport along actin filament	18	0.635479	2.00252	0.000567952	0.00519683	0.00373472	2160	tags=61%, list=15%, signal=52%	4641/4640/81/4644/4645/4647/4642/55930/64005/4542/51168
GO:0050919	BP	GO:0050919	negative chemotaxis	44	0.474451	1.90697	0.000572555	0.00523261	0.00376043	4878	tags=73%, list=34%, signal=48%	6586/3690/6405/55558/64218/9423/10371/6585/9723/54910/91584/2045/10509/8828/8633/6092/56920/59352/10507/10500/54437/6091/7869/1803/223117/5154/10505/387/3084/10501/57715/57408
GO:1904358	BP	GO:1904358	positive regulation of telomere maintenance via telomere lengthening	35	-0.516518	-1.97328	0.000576896	0.00526592	0.00378437	3320	tags=63%, list=23%, signal=48%	80351/5588/1499/5594/4216/8550/472/3181/170506/140609/7203/5570/10575/25913/545/7520/10694/908/10574/22948/10576/6950
GO:0030111	BP	GO:0030111	regulation of Wnt signaling pathway	282	0.264014	1.46753	0.000584685	0.00533058	0.00383084	2992	tags=27%, list=21%, signal=22%	4035/6497/25987/25/2737/6422/1453/6934/7249/3487/2719/57674/4188/261734/6714/6907/10076/8312/6597/7089/23399/79705/83439/388630/79971/3675/84327/4851/1956/7074/1454/1613/2263/83786/7090/4776/9368/3489/8629/65268/4772/147906/57805/85407/2255/440193/28999/153090/7040/2247/8796/55593/1277/6423/9839/7480/3728/245973/54795/9580/54894/650/51339/9096/26524/147495/6789/25928/59352/8313/23213/63977/80139/…
GO:0043039	BP	GO:0043039	tRNA aminoacylation	25	-0.572582	-1.99379	0.00059922	0.00545651	0.00392134	4750	tags=72%, list=33%, signal=48%	2193/25973/283459/55157/79587/5188/80222/23395/57038/92935/10667/10352/51067/23438/55278/55699/10056/79731
GO:0010863	BP	GO:0010863	positive regulation of phospholipase C activity	37	0.487681	1.88313	0.000605974	0.00551137	0.00396076	2555	tags=41%, list=18%, signal=33%	2260/10316/283/1956/2769/148/5159/2247/1902/115727/5156/5724/728/5330/64805
GO:0017015	BP	GO:0017015	regulation of transforming growth factor beta receptor signaling pathway	109	0.352251	1.70821	0.000614427	0.00558154	0.00401119	4273	tags=51%, list=30%, signal=36%	6497/283149/8425/1387/114990/57154/2734/135228/5654/1149/81031/2033/3675/399473/51341/63976/5468/93649/7041/7040/7157/4015/2022/94031/7049/9839/7057/255743/1785/650/3309/2201/6386/26524/375387/11117/124857/9110/80139/4091/10252/2200/203100/201163/1601/54756/50515/4221/54976/54829/10370/65997/27122/100507588/28996/5170
GO:0006743	BP	GO:0006743	ubiquinone metabolic process	17	-0.648113	-2.06789	0.000619061	0.00561688	0.00403659	1608	tags=59%, list=11%, signal=52%	51004/93058/23590/51805/57017/160760/27235/57107/84274/4704
GO:0030282	BP	GO:0030282	bone mineralization	100	0.36035	1.708	0.000622476	0.0056411	0.00405399	3754	tags=41%, list=26%, signal=31%	4054/3952/2719/22904/5027/1893/7286/7123/2185/4921/116039/2263/240/29887/2268/338773/7291/10457/9923/6546/2261/7040/1278/4256/4015/7480/54795/5745/650/654/2201/154/8313/55512/54361/54880/645811/1311/4958/1230/5744
GO:0000768	BP	GO:0000768	syncytium formation by plasma membrane fusion	41	0.477009	1.88839	0.000630644	0.00570145	0.00409736	2880	tags=44%, list=20%, signal=35%	975/30846/26509/8038/22904/4627/3566/8536/135228/85461/10411/8912/9149/7305/5738/3756/6988/9644
GO:0140253	BP	GO:0140253	cell-cell fusion	41	0.477009	1.88839	0.000630644	0.00570145	0.00409736	2880	tags=44%, list=20%, signal=35%	975/30846/26509/8038/22904/4627/3566/8536/135228/85461/10411/8912/9149/7305/5738/3756/6988/9644
GO:1990778	BP	GO:1990778	protein localization to cell periphery	300	0.265477	1.48367	0.000633005	0.00571595	0.00410779	2489	tags=25%, list=17%, signal=21%	4035/975/302/30846/91663/57217/9370/6844/6281/29801/9919/2580/20/56850/2048/5064/6711/25999/57154/4926/6812/23759/22883/55690/23163/2316/10082/3911/2621/1742/5590/10580/4644/2852/112755/3958/196383/3675/8650/1956/9545/2319/9368/7132/493/112609/81619/4323/60/9053/7275/23136/7040/391/23513/26088/11031/6810/9179/3728/1445/84106/10815/8631/1969/5727/23555/29993/8642/1605/10268/4218/30844/83871
GO:0051090	BP	GO:0051090	regulation of DNA-binding transcription factor activity	365	0.25278	1.43701	0.00063521	0.00572901	0.00411717	4222	tags=39%, list=29%, signal=29%	11060/27148/6934/4615/7804/84868/4188/1191/7466/81603/7984/8737/57118/5970/9830/6597/5310/4041/2316/2621/1611/23085/5590/84662/409/5311/307/5595/6688/2033/8877/4921/64127/23373/23082/408/200186/51341/2319/7187/5468/64170/93649/83696/1856/4919/7291/3059/153090/58509/7726/2535/11035/5579/9181/177/8807/3055/1906/7480/25865/64784/150372/3728/10475/28952/3275/5740/10616/8517/5727/1545/650/28232/117854…
GO:0016574	BP	GO:0016574	histone ubiquitination	46	-0.475124	-1.94807	0.000639668	0.00575652	0.00413694	2483	tags=48%, list=17%, signal=40%	23028/9320/84108/1642/7320/123169/51366/165918/6500/51322/9025/648/84333/6045/7319/56254/11315/7324/9646/4591/23304/7334
GO:0008217	BP	GO:0008217	regulation of blood pressure	142	0.323853	1.63802	0.000639782	0.00575652	0.00413694	4730	tags=47%, list=33%, signal=32%	1889/9370/3952/5331/5025/5919/5973/4041/2621/89797/4881/5742/153/947/10391/9424/11188/5468/66002/7349/148/4204/7026/2784/1268/6915/1278/10631/1906/4883/5724/476/4882/4987/27347/290/5125/133/477/154/1522/4846/2013/59342/10159/59/7168/18/56670/50848/80852/23576/10699/9283/387/83988/5345/81285/1535/2931/5023/147/55450/3784/2131/2149/170690
GO:0048736	BP	GO:0048736	appendage development	144	0.327971	1.65578	0.00064531	0.00578559	0.00415783	2627	tags=28%, list=18%, signal=24%	1889/6497/56603/9742/4853/2737/3691/6474/2719/1387/4041/2648/55764/1382/79659/2736/4851/116039/2263/5362/23288/27077/1954/26005/7026/2255/7291/5089/775/6423/51222/5914/3899/5916/5727/5125/23322/2201/581/79583/51098
GO:0060173	BP	GO:0060173	limb development	144	0.327971	1.65578	0.00064531	0.00578559	0.00415783	2627	tags=28%, list=18%, signal=24%	1889/6497/56603/9742/4853/2737/3691/6474/2719/1387/4041/2648/55764/1382/79659/2736/4851/116039/2263/5362/23288/27077/1954/26005/7026/2255/7291/5089/775/6423/51222/5914/3899/5916/5727/5125/23322/2201/581/79583/51098
GO:0031301	CC	GO:0031301	integral component of organelle membrane	343	-0.260919	-1.4625	0.000644023	0.00578559	0.00415783	3258	tags=32%, list=23%, signal=26%	10269/54499/662/2542/51283/10897/9341/60386/9997/6676/54968/128486/128869/51009/90522/153129/10367/5193/51000/347734/821/84912/790955/25813/664/55032/142891/23471/6341/3920/51030/10559/100131801/3895/23456/819/79714/22845/51566/202018/23443/93380/56851/94081/51398/55744/10989/10245/7095/490/80775/55669/2110/51016/54344/5194/2218/400916/27032/28972/6856/119559/51669/5018/285521/63933/79135/84236/9…
GO:0034502	BP	GO:0034502	protein localization to chromosome	76	-0.386294	-1.75233	0.00064614	0.00578617	0.00415825	3679	tags=47%, list=26%, signal=35%	55011/26354/1736/29072/10039/80351/2099/4436/7518/55869/55166/7415/84515/54908/546/9184/54386/3550/80124/79003/7203/10575/25913/545/7520/10694/908/2146/9183/5925/6118/10574/91272/22948/10576/6950
GO:0045842	BP	GO:0045842	positive regulation of mitotic metaphase/anaphase transition	13	-0.684642	-2.00702	0.000648213	0.00579101	0.00416173	2578	tags=62%, list=18%, signal=51%	51433/8697/9587/51529/5925/8452/286053/996
GO:1901970	BP	GO:1901970	positive regulation of mitotic sister chromatid separation	13	-0.684642	-2.00702	0.000648213	0.00579101	0.00416173	2578	tags=62%, list=18%, signal=51%	51433/8697/9587/51529/5925/8452/286053/996
GO:0097428	BP	GO:0097428	protein maturation by iron-sulfur cluster transfer	10	-0.759739	-2.03906	0.000656365	0.00585691	0.00420909	1625	tags=80%, list=11%, signal=71%	9391/150274/64110/10539/122961/51218/81689/27247
GO:0002691	BP	GO:0002691	regulation of cellular extravasation	31	0.522337	1.92274	0.000666751	0.00594257	0.00427065	4623	tags=61%, list=32%, signal=42%	4267/83483/6403/3554/56477/7499/11035/177/7070/5724/101/83700/683/3383/6366/4192/2526/6484/80310
GO:0016226	BP	GO:0016226	iron-sulfur cluster assembly	21	-0.601812	-2.01104	0.000671084	0.00596011	0.00428325	1922	tags=57%, list=13%, signal=50%	80224/9391/150274/10539/122961/22/23479/3313/51218/57019/81689/27247
GO:0031163	BP	GO:0031163	metallo-sulfur cluster assembly	21	-0.601812	-2.01104	0.000671084	0.00596011	0.00428325	1922	tags=57%, list=13%, signal=50%	80224/9391/150274/10539/122961/22/23479/3313/51218/57019/81689/27247
GO:0072006	BP	GO:0072006	nephron development	120	0.339164	1.67474	0.000670521	0.00596011	0.00428325	3447	tags=37%, list=24%, signal=28%	4853/2737/10409/9370/2719/8826/5310/3911/5311/4811/3675/4851/4609/947/9788/171023/28999/5159/2247/5156/2296/255743/182/4358/51196/5727/650/100133941/4070/8642/3913/29927/26249/2246/23213/3611/54361/59/2625/6608/10736/7482/84623/79902
GO:0072073	BP	GO:0072073	kidney epithelium development	115	0.344175	1.68628	0.000672273	0.00596366	0.00428581	3434	tags=37%, list=24%, signal=28%	4853/2737/6422/10409/9370/2719/8826/5310/3911/5311/4851/4609/2263/947/25959/9788/171023/28999/2247/2296/255743/5914/182/6382/2045/5727/650/100133941/4070/8642/3913/26249/2246/6092/3611/54361/4091/10252/2625/6608/10736/7482
GO:0061650	MF	GO:0061650	ubiquitin-like protein conjugating enzyme activity	34	-0.506993	-1.94547	0.000680222	0.0060271	0.0043314	2656	tags=56%, list=18%, signal=46%	7328/51619/7326/7321/29089/7327/3093/7320/140739/51506/51465/7319/64400/7322/55284/7324/7323/7334/57448
GO:0002449	BP	GO:0002449	lymphocyte mediated immunity	215	0.286952	1.53604	0.000682772	0.00604261	0.00434254	4214	tags=38%, list=29%, signal=27%	975/6778/710/5580/718/51279/716/715/4615/84868/3952/3566/1191/10312/3554/3140/5590/409/201294/3916/64127/729/5777/730/64170/54440/1378/7040/972/11035/339390/177/1130/8807/2794/64005/54795/563/182/925/604/3071/11151/127544/6830/713/714/10859/7409/196/727/2013/720/23207/3635/387837/117157/2625/939/3824/3133/3594/3665/712/3127/23075/3383/10125/2207/721/725/958/23529/53833/114548/135250/3965/3119/300…
GO:0071800	BP	GO:0071800	podosome assembly	16	0.645171	1.98722	0.000689426	0.00608725	0.00437462	1972	tags=56%, list=14%, signal=49%	28988/285590/6714/2934/4478/9855/50807/3055/3936
GO:0045936	BP	GO:0045936	negative regulation of phosphate metabolic process	381	0.249948	1.42605	0.000688817	0.00608725	0.00437462	3470	tags=31%, list=24%, signal=24%	4035/25/91663/5580/28964/9961/6422/9370/7249/20/2048/5577/2192/1050/135228/5783/2771/79888/4041/79705/1609/5590/409/80725/868/57493/3958/8660/84327/408/5777/5339/5468/23645/1843/93649/84619/9258/7026/51085/23141/5341/4616/56940/7291/6546/84152/153090/7040/7157/9479/58509/2022/2167/1981/64780/7070/7016/140775/6423/1445/5305/7498/2203/650/84959/4916/9647/58190/581/624/140885/79899/3071/4298/2629/86…
GO:0043236	MF	GO:0043236	laminin binding	25	0.547186	1.89375	0.000691811	0.00610118	0.00438463	2427	tags=48%, list=17%, signal=40%	375790/1893/284297/3680/4811/3958/3675/64129/4059/7057/59339/1605
GO:0031345	BP	GO:0031345	negative regulation of cell projection organization	163	0.314594	1.61612	0.000696895	0.00613669	0.00441015	4407	tags=40%, list=31%, signal=28%	4035/25987/5802/5580/7431/112/2580/2048/8831/6405/55558/64218/2316/9139/112755/3675/8408/9423/2534/4776/10371/29956/2664/22871/56963/7070/1902/7016/9723/54910/51466/1785/2045/8558/5365/10509/6911/7225/4070/53335/1522/56920/393/10507/10500/54437/9448/7869/223117/7025/5780/65078/5793/6366/2672/23258/51225/10505/4134/4133/387/3985/5376/2904/2931/5909
GO:0016055	BP	GO:0016055	Wnt signaling pathway	383	0.255119	1.45623	0.000697461	0.00613669	0.00441015	4268	tags=37%, list=30%, signal=27%	4035/6497/25987/25/1459/2737/6422/283149/1453/6934/7249/3487/9968/2719/57674/2011/4188/57154/261734/6714/595/6907/10076/1952/8312/6597/7089/23399/5310/4041/79705/10082/83439/5311/388630/1857/79971/3675/84327/4851/1956/23002/7074/1454/1613/2263/83786/7090/4776/9368/3489/8629/65268/4772/147906/57805/1856/4919/85407/2255/7041/440193/28999/9620/153090/7040/2247/2535/8796/55593/1277/6423/9839/7480/372…
GO:1902622	BP	GO:1902622	regulation of neutrophil migration	35	0.495037	1.8879	0.000699985	0.00615173	0.00442096	4265	tags=63%, list=30%, signal=44%	4615/4267/57118/3554/64127/158747/7499/972/391/1906/5880/27202/3071/728/101/114609/83700/1803/683/6366/4192/3929
GO:0001763	BP	GO:0001763	morphogenesis of a branching structure	169	0.317555	1.64405	0.000703635	0.00617662	0.00443885	3544	tags=37%, list=25%, signal=28%	25/7048/1435/2737/6422/5371/6474/2719/23129/6714/473/9231/5310/4041/3911/5311/2736/4851/4609/2263/4776/10371/4323/2255/9620/2247/2022/6423/1906/9723/255743/6768/6692/2045/1969/5727/650/4070/8642/133/3371/1605/53335/2252/1522/7472/6789/2246/91355/80004/23213/3611/54361/1305/10252/6722/6608/10736/7482/5361/57471/54903
GO:0051438	BP	GO:0051438	regulation of ubiquitin-protein transferase activity	48	-0.460499	-1.92063	0.000716805	0.00628493	0.00451669	1972	tags=42%, list=14%, signal=36%	91947/6500/5728/84259/54165/6224/9349/23142/648/57561/55208/6167/10210/6135/6125/6201/11315/10059/10116/7334
GO:0000439	CC	GO:0000439	transcription factor TFIIH core complex	11	-0.734675	-2.03565	0.000720487	0.00630989	0.00453462	2343	tags=73%, list=16%, signal=61%	2071/404672/1022/2966/2967/728340/902/4331
GO:0016324	CC	GO:0016324	apical plasma membrane	278	0.267643	1.48034	0.000722564	0.00632076	0.00454244	3139	tags=28%, list=22%, signal=23%	160/114569/3705/6567/960/4640/301/4582/10312/6541/6522/2064/5590/2195/57710/4810/79901/4921/4851/1956/4363/4478/6338/947/482/3736/9368/6573/23428/150696/50507/66002/1464/4647/117583/133308/6712/57619/5159/6536/55686/9180/9854/177/7070/6337/23094/2335/6519/5745/476/182/8470/3775/51765/8029/27347/491/222962/1364/357/6513/7018/55107/154/134549/5874/60676/53905/51057/23370/2778/2013/83959/113235/1015…
GO:0021782	BP	GO:0021782	glial cell development	98	0.354565	1.67995	0.000727266	0.00635454	0.00456671	3723	tags=39%, list=26%, signal=29%	4035/10397/6497/54587/4915/2896/3691/7431/26227/9968/20/1191/9639/1956/5339/4919/177/26011/118738/1605/10810/728/3913/375387/3611/745/4067/6900/4137/57716/6608/23385/351/9572/163175/712/10100/5453
GO:0070198	BP	GO:0070198	protein localization to chromosome, telomeric region	27	-0.538481	-1.94257	0.000733572	0.00640224	0.00460099	2280	tags=63%, list=16%, signal=53%	79035/26354/1736/80351/546/54386/7203/10575/25913/545/7520/10694/908/10574/22948/10576/6950
GO:0071715	BP	GO:0071715	icosanoid transport	35	0.493919	1.88363	0.00073707	0.00642534	0.00461759	2997	tags=51%, list=21%, signal=41%	8398/3952/5025/301/9536/4363/4828/8714/5320/89845/1906/6578/28232/624/5321/1815/22925/5322
GO:0007029	BP	GO:0007029	endoplasmic reticulum organization	77	-0.395061	-1.79344	0.00074167	0.00645056	0.00463572	2687	tags=47%, list=19%, signal=38%	221035/163590/64225/84522/25782/662/65055/10890/79041/81562/124491/10345/23471/819/80124/93380/22930/56851/51398/375056/51016/9217/8266/7905/9694/55831/10328/10959/55161/57142/51234/22931/83460/57003/81488/3998
GO:0005929	CC	GO:0005929	cilium	494	0.235063	1.3757	0.000741499	0.00645056	0.00463572	4136	tags=33%, list=29%, signal=24%	54587/2782/9742/25930/4853/2121/22897/2737/199221/112/1453/109/5577/6869/80129/261734/111/25981/301/57787/374654/4131/132884/127602/1768/26140/9231/5310/84902/729440/55764/23085/4957/84080/80216/84662/5311/196383/79659/203286/2736/25790/5742/23002/8751/55626/3796/9368/23288/22873/150696/9654/83853/57828/11064/55036/338557/493/124401/27077/26005/4647/7275/90060/133308/5566/11158/6103/9731/91147/17…
GO:0015914	BP	GO:0015914	phospholipid transport	72	0.393706	1.76724	0.00074268	0.00645192	0.00463669	4274	tags=47%, list=30%, signal=33%	5580/57198/10347/949/5027/57194/114879/21/5360/148229/4363/23250/79895/10079/5306/23760/9854/83394/57605/57088/63982/388121/161291/286410/26154/5243/57205/338440/10577/114884/24/153768/3949/9885
GO:0046339	BP	GO:0046339	diacylglycerol metabolic process	21	0.596754	1.96747	0.000746987	0.00647505	0.00465332	3882	tags=71%, list=27%, signal=52%	9162/1606/57104/3991/1609/283/747/23659/9489/51196/84649/1608/8525/8527/57678
GO:0010594	BP	GO:0010594	regulation of endothelial cell migration	147	0.318015	1.61239	0.000747056	0.00647505	0.00465332	2948	tags=29%, list=20%, signal=24%	2260/25/6776/2896/6237/54453/949/5025/301/3690/51564/27286/64218/2185/4851/5293/27086/5468/493/4204/51157/7026/10016/6915/153090/7040/2247/1906/25865/7057/3728/1969/22846/5335/147372/388/8828/23598/2246/4846/51378/2013/1634
GO:0098839	CC	GO:0098839	postsynaptic density membrane	69	0.395408	1.76213	0.00074868	0.0064817	0.00465809	4877	tags=52%, list=34%, signal=35%	5802/78999/9746/79414/22883/1742/112476/7074/747/22866/2901/23513/775/2894/54910/2045/491/401190/3756/64084/64101/94030/2905/2890/2906/388336/59283/57689/57502/152/58489/2904/80758/57537/4985/5800
GO:0008175	MF	GO:0008175	tRNA methyltransferase activity	30	-0.514313	-1.89172	0.000749647	0.00648264	0.00465877	3625	tags=53%, list=25%, signal=40%	6894/79979/9836/221078/80745/54888/55006/339175/55039/79828/60487/127253/91801/81627/25917/54931
GO:0060603	BP	GO:0060603	mammary gland duct morphogenesis	29	0.530934	1.91139	0.000752553	0.00650034	0.00467149	3057	tags=52%, list=21%, signal=41%	1435/5371/6714/4041/2736/9423/2263/2255/23513/1436/1969/5727/25928/91355/54361
GO:0071005	CC	GO:0071005	U2-type precatalytic spliceosome	49	-0.454322	-1.89715	0.000754433	0.00650171	0.00467248	2543	tags=51%, list=18%, signal=42%	51634/51691/25804/7737/3550/6635/6632/6628/11157/4236/6634/153527/55234/11193/10283/9128/10907/83443/6633/6636/6637/6629/23658/23451/27258
GO:0090175	BP	GO:0090175	regulation of establishment of planar polarity	52	0.436934	1.83242	0.000753926	0.00650171	0.00467248	2523	tags=35%, list=18%, signal=29%	25/6422/9968/2719/57154/1952/10082/1857/23002/7074/1856/4919/85407/9620/2535/6423/166336/51339
GO:0050678	BP	GO:0050678	regulation of epithelial cell proliferation	283	0.270173	1.49972	0.000756992	0.00651634	0.00468299	2920	tags=28%, list=20%, signal=23%	2260/6776/4853/2896/6422/5467/6934/3952/2719/55679/3690/595/2064/135228/1893/5654/57521/283/64127/4851/1956/4609/6899/116039/2263/151306/5293/9788/240/5468/2152/8742/51157/7026/2255/83481/7291/10016/153090/7040/2247/6239/9420/3037/7049/6423/7480/10522/25865/7057/3481/7498/5365/5727/7538/650/27202/22846/7051/654/5335/581/728/58189/51098/677/2252/4804/7472/8828/2246/26471/55081/128239/64102/80004/2…
GO:0055057	BP	GO:0055057	neuroblast division	13	0.672318	1.96629	0.000766017	0.00657158	0.00472268	2801	tags=69%, list=19%, signal=56%	9253/80709/6660/8650/2263/9181/1638/85440/7005
GO:0060078	BP	GO:0060078	regulation of postsynaptic membrane potential	96	0.360744	1.70521	0.000765122	0.00657158	0.00472268	5276	tags=51%, list=37%, signal=33%	6455/57555/2564/5025/2550/5027/1742/2185/5590/409/112755/9294/153/3736/10458/4204/22871/2901/2894/869/401190/154/1815/54434/5649/18/2905/784/351/2890/2906/1144/66000/4355/23613/57502/2904/2931/5023/135/3751/7442/116/134/5999/1139/6804/2557/1813
GO:0022408	BP	GO:0022408	negative regulation of cell-cell adhesion	145	0.324246	1.63931	0.000765185	0.00657158	0.00472268	5317	tags=56%, list=37%, signal=36%	25/91663/5580/2737/80709/9370/84868/5598/3566/301/2064/8764/9231/1840/868/6688/3958/4851/8379/114897/56477/5777/84695/1378/53827/10457/7040/972/23513/7805/339390/2615/27242/182/650/84959/9647/654/10288/604/3071/10859/864/80139/26154/11314/3718/18/861/23075/6366/9314/5420/5607/53833/3142/6693/942/4192/3965/30009/2213/5747/3557/135/11326/3659/3559/7143/7292/6385/3123/79626/201633/59341/80149/441478…
GO:0031338	BP	GO:0031338	regulation of vesicle fusion	19	0.61959	1.96991	0.000773987	0.00663242	0.00476641	2810	tags=58%, list=20%, signal=47%	302/301/6812/8877/112476/84079/6857/2901/10815/11151/8447
GO:0004867	MF	GO:0004867	serine-type endopeptidase inhibitor activity	49	0.448736	1.84388	0.000776119	0.00663344	0.00476714	4418	tags=55%, list=31%, signal=38%	302/710/89932/135228/51232/80760/5045/6590/5271/5054/144568/334/6692/27151/58189/124857/1293/1992/280664/351/140686/3699/1294/5265/11005/5345/871
GO:0050921	BP	GO:0050921	positive regulation of chemotaxis	117	0.344941	1.69382	0.000775253	0.00663344	0.00476714	2555	tags=29%, list=18%, signal=24%	2260/1435/5025/5919/57118/2621/2185/5595/6688/7074/2152/158747/1954/51157/2255/3603/5159/7040/2247/972/177/5054/6810/1906/25865/1436/7057/5880/4916/27347/9647/3071/728/64805
GO:0099173	BP	GO:0099173	postsynapse organization	151	0.317402	1.60745	0.000776739	0.00663344	0.00476714	3229	tags=32%, list=22%, signal=25%	10163/10397/5802/57555/87/28988/78999/7804/2048/8831/26037/115703/6405/1741/10013/85461/1742/26115/80725/8499/3675/71/7074/2534/10458/816/60/1627/2017/22866/22871/6712/3480/10160/869/80728/2045/4916/10288/84628/8828/2047/29904/64101/9379/54434/94030/5649/23181
GO:0016741	MF	GO:0016741	transferase activity, transferring one-carbon groups	183	-0.305189	-1.58904	0.000787501	0.00671776	0.00482773	2614	tags=28%, list=18%, signal=24%	23512/150572/54888/2628/23463/29081/55170/92342/151194/55006/339175/2653/84190/55039/5110/79828/8726/56950/51106/60487/90826/64745/127253/196074/55251/80335/3276/2146/28989/124512/123263/51805/84193/91801/81627/10196/27292/79723/29063/55783/51611/283742/25917/7172/57019/115294/55471/84274/64216/54931/79133/51108
GO:0035023	BP	GO:0035023	regulation of Rho protein signal transduction	73	0.390071	1.7506	0.000790981	0.00673984	0.0048436	3828	tags=42%, list=27%, signal=31%	25/396/4650/64787/9639/613/57493/3675/64283/408/79933/253980/25959/148/83892/2859/5159/9181/1902/54869/604/2843/23370/2840/6091/201163/115557/137735/50848/65078/2846
GO:0042119	BP	GO:0042119	neutrophil activation	31	0.518086	1.90709	0.000795501	0.00677071	0.00486579	2176	tags=45%, list=15%, signal=38%	5580/2896/4615/3689/1773/6688/6338/3684/5320/6813/7305/8807/84106/5724
GO:0043457	BP	GO:0043457	regulation of cellular respiration	44	-0.477428	-1.94705	0.000802645	0.00682384	0.00490397	4068	tags=61%, list=28%, signal=44%	3588/6472/10131/65018/11277/3454/3091/201626/163702/7415/664/5290/538/4656/3416/84300/23596/10891/29103/10105/1346/23479/11315/87178/1347/9167/55847
GO:0097602	MF	GO:0097602	cullin family protein binding	24	-0.571865	-1.96992	0.000805799	0.00684296	0.00491771	2358	tags=62%, list=16%, signal=52%	90293/1642/55958/6500/84259/54165/54442/23142/55208/51529/54793/200845/9616/9978/53339
GO:0032611	BP	GO:0032611	interleukin-1 beta production	74	0.38844	1.74074	0.000809296	0.00685724	0.00492798	5303	tags=58%, list=37%, signal=37%	28964/5371/4615/5027/409/8877/64127/27086/338557/22861/7305/113277/54/177/3428/140885/29108/841/1992/4210/8767/351/6774/4332/115362/945/353514/114548/834/3965/6376/114769/7128/2149/149628/373509/51311/91662/10333/11027/80149/1236/3098
GO:0032651	BP	GO:0032651	regulation of interleukin-1 beta production	74	0.38844	1.74074	0.000809296	0.00685724	0.00492798	5303	tags=58%, list=37%, signal=37%	28964/5371/4615/5027/409/8877/64127/27086/338557/22861/7305/113277/54/177/3428/140885/29108/841/1992/4210/8767/351/6774/4332/115362/945/353514/114548/834/3965/6376/114769/7128/2149/149628/373509/51311/91662/10333/11027/80149/1236/3098
GO:0045668	BP	GO:0045668	negative regulation of osteoblast differentiation	41	0.470136	1.86118	0.000810825	0.0068625	0.00493176	3174	tags=46%, list=22%, signal=36%	6497/6422/117581/51564/4041/6096/4851/51232/5468/7291/8646/3488/54795/5727/51684/8313/4091/10507/202151
GO:0030224	BP	GO:0030224	monocyte differentiation	32	0.514566	1.90954	0.000821434	0.00694452	0.0049907	2965	tags=50%, list=21%, signal=40%	1435/4627/5153/2242/4609/27086/5468/2194/972/22985/920/1436/3428/677/8111/3635
GO:0045211	CC	GO:0045211	postsynaptic membrane	208	0.287784	1.53866	0.000822799	0.00694829	0.00499341	4937	tags=41%, list=34%, signal=28%	5802/57555/2564/28988/78999/22997/2048/9746/2550/3690/79414/3092/22883/1742/409/57528/112476/408/7074/84631/3736/747/148/1627/22866/22871/6546/2901/6536/22895/23513/775/2894/54910/10160/869/1785/2045/8572/4916/491/1605/2912/401190/3756/64084/8828/64101/4900/1312/10159/1305/6900/94030/23345/23380/2905/2890/2906/1144/388336/59283/57689/80852/2562/115207/10505/3745/57502/152/58489/57406/3746/2904/57…
GO:0035418	BP	GO:0035418	protein localization to synapse	56	0.427561	1.81965	0.000837725	0.00706643	0.00507831	4033	tags=48%, list=28%, signal=35%	57555/6844/56850/9746/22883/8927/10082/1742/5590/112755/4130/10458/23162/22871/23513/10815/27445/1605/4218/5874/9379/4137/5649/2905/80852/5602/23096
GO:0016525	BP	GO:0016525	negative regulation of angiogenesis	83	0.382661	1.75804	0.000855278	0.00720646	0.00517894	2948	tags=35%, list=20%, signal=28%	5140/5371/7058/55810/9146/64218/3339/29924/4881/23166/240/5468/493/4204/153090/5054/9723/7057/2296/1969/22846/22905/11117/6833/64102/51378/23213/90993/1634
GO:0015918	BP	GO:0015918	sterol transport	91	0.362584	1.70003	0.000863113	0.00726438	0.00522057	4353	tags=44%, list=30%, signal=31%	4035/302/25987/219931/6721/9370/29801/3952/10347/20/949/1191/10948/114879/21/5360/4864/5468/51474/5045/5305/5727/1066/1645/26119/26154/80820/23762/8435/114881/10577/29881/10062/374887/114884/80765/57655/3949/9885/10351
GO:0061098	BP	GO:0061098	positive regulation of protein tyrosine kinase activity	50	0.442146	1.83325	0.000884851	0.00743905	0.0053461	5350	tags=54%, list=37%, signal=34%	7804/150/6714/1741/2621/1742/80725/50507/148/1856/1436/100133941/685/653361/2065/5770/5649/353514/1795/374/3084/7039/1950/57091/134/2069/6352
GO:0071428	BP	GO:0071428	rRNA-containing ribonucleoprotein complex export from nucleus	15	-0.662453	-2.0266	0.000893934	0.00748212	0.00537705	3871	tags=73%, list=27%, signal=54%	7514/6209/4927/23212/6059/84946/51068/4869/55341/5901/55781
GO:0045869	BP	GO:0045869	negative regulation of single stranded viral RNA replication via double stranded DNA intermediate	10	0.755164	2.01684	0.000892081	0.00748212	0.00537705	2411	tags=70%, list=17%, signal=58%	27350/10155/22880/9869/140564/54737/60489
GO:0071889	MF	GO:0071889	14-3-3 protein binding	29	0.525543	1.89198	0.000891058	0.00748212	0.00537705	2687	tags=48%, list=19%, signal=39%	25771/51564/57521/5590/409/8660/221937/8844/153090/5298/7538/3756/677/23303
GO:0042116	BP	GO:0042116	macrophage activation	83	0.381836	1.75425	0.000893934	0.00748212	0.00537705	5181	tags=61%, list=36%, signal=40%	2896/84868/22904/3566/1191/1050/3689/8877/3684/27086/9258/8291/7305/972/113277/3727/177/7057/64784/728/8530/5321/4137/3430/6850/351/9572/712/56670/10062/7098/7097/6376/5336/90865/3949/23208/3929/8832/2213/6556/11326/5581/5788/7107/7096/399687/7442/10333/80149/9111
GO:0014909	BP	GO:0014909	smooth muscle cell migration	70	0.387254	1.72686	0.000897582	0.00749605	0.00538706	4176	tags=46%, list=29%, signal=33%	4035/55742/5327/5467/9370/2768/6714/3690/6282/8826/9294/50507/93649/57175/5159/10631/3037/3488/5054/85440/3611/54434/80005/7168/328/6653/5361/10092/5154/4192/65009/387
GO:0044057	BP	GO:0044057	regulation of system process	448	0.240434	1.38746	0.000896921	0.00749605	0.00538706	3844	tags=32%, list=27%, signal=24%	1889/1025/6455/57555/7919/10659/23467/2539/9370/6474/3952/6869/5025/92170/150/6714/1393/6285/30819/2771/10398/2316/2621/1742/2185/22839/5590/2852/112755/9294/8877/85446/4881/4000/4851/1956/5733/8912/6508/114897/153/1613/482/3736/10371/9368/10391/7132/11343/493/9150/10458/816/6329/7349/93649/1890/148/2859/4204/57616/1832/2017/487/2775/2255/22871/5566/6915/6546/775/177/221476/26011/3488/27242/1906/…
GO:0030832	BP	GO:0030832	regulation of actin filament length	161	0.304853	1.56538	0.000899652	0.00750505	0.00539352	4577	tags=47%, list=32%, signal=32%	10163/91663/5580/4641/6709/28988/6711/89848/123720/130271/54961/822/10095/8936/80115/2185/2934/85477/6710/11135/10458/23406/1627/51474/2017/57175/5341/2006/6712/3059/84501/29767/118/3055/51466/50853/10810/3071/51429/11034/9535/11151/163782/29108/120/25802/26999/54434/9168/57731/64857/10788/23580/7111/9873/23075/3383/5063/274/6366/9026/10092/8440/64223/10435/387/2059/85464/54551/9948/23191/375/101…
GO:0048285	BP	GO:0048285	organelle fission	402	-0.249655	-1.41958	0.000905183	0.00754286	0.0054207	3935	tags=35%, list=27%, signal=26%	56158/27243/29127/55737/23047/55795/124817/221035/8678/192111/57132/81930/164045/9134/10111/65018/79594/137886/8766/10928/9232/11022/22933/84057/246184/4437/55844/23259/7273/3791/23212/57520/10464/8621/3209/125170/5139/10388/221711/5300/10201/79598/27030/664/7283/51433/7756/23236/7589/9126/8697/7474/57820/51537/26065/5902/9587/79075/54908/8546/63979/546/2072/9184/5573/51510/26073/80010/472/7320/3…
GO:1903305	BP	GO:1903305	regulation of regulated secretory pathway	115	0.340168	1.66665	0.0009113	0.00758547	0.00545132	4569	tags=48%, list=32%, signal=33%	28964/3566/150/6812/2771/3689/83849/9783/201294/3916/6688/8499/4851/2242/9545/8912/3684/2268/148/6857/22871/1268/6813/23413/5579/64780/6810/140730/5880/9498/84106/5724/3071/8447/320/4067/11314/84961/192683/8573/6850/23621/91683/3965/3745/23208/5170/57617/8832/5908/2213/6853/5023/375/135
GO:0051897	BP	GO:0051897	positive regulation of protein kinase B signaling	97	0.351639	1.66739	0.000915233	0.00760982	0.00546882	2596	tags=33%, list=18%, signal=27%	2260/4157/6934/558/3952/5025/6714/3092/56917/8904/2621/409/1956/114897/5293/2152/9258/3059/7040/2247/23533/3480/2022/3488/7057/3481/10268/10855/64805/101/388121/5795
GO:0000054	BP	GO:0000054	ribosomal subunit export from nucleus	14	-0.682832	-2.04955	0.000920975	0.00764076	0.00549105	3871	tags=79%, list=27%, signal=58%	7514/6209/4927/23212/6059/84946/51068/4869/55341/5901/55781
GO:0033750	BP	GO:0033750	ribosome localization	14	-0.682832	-2.04955	0.000920975	0.00764076	0.00549105	3871	tags=79%, list=27%, signal=58%	7514/6209/4927/23212/6059/84946/51068/4869/55341/5901/55781
GO:0006949	BP	GO:0006949	syncytium formation	42	0.475937	1.90051	0.000926403	0.00767736	0.00551736	2880	tags=43%, list=20%, signal=34%	975/30846/26509/8038/22904/4627/3566/8536/135228/85461/10411/8912/9149/7305/5738/3756/6988/9644
GO:0032703	BP	GO:0032703	negative regulation of interleukin-2 production	23	0.575171	1.95156	0.000929444	0.00769413	0.00552941	4722	tags=70%, list=33%, signal=47%	84868/51564/64127/947/1378/7805/7538/2625/10524/9454/53833/89795/30009/7128/11326/5788
GO:0099055	CC	GO:0099055	integral component of postsynaptic membrane	83	0.380671	1.7489	0.00093259	0.00771173	0.00554205	5000	tags=46%, list=35%, signal=30%	5802/57555/78999/2048/9746/79414/22883/84631/3736/747/148/22871/6546/2901/6536/2894/2045/4916/2912/64084/8828/64101/94030/2890/1144/388336/57689/57502/152/57406/3746/5023/3752/135/4985/5800/3751/134
GO:0052548	BP	GO:0052548	regulation of endopeptidase activity	308	0.253352	1.40918	0.000935559	0.00772782	0.00555362	4320	tags=40%, list=30%, signal=29%	302/710/89932/7078/718/7077/5371/20/960/83874/666/6714/27113/135228/1612/3092/5973/2621/1611/409/2852/2934/63893/1475/10541/23400/25816/51232/408/835/2534/4609/64065/80760/5468/340485/2152/64170/842/23151/22861/5045/1378/6590/10016/5271/130399/7076/7805/177/64780/65264/1509/5054/6423/7057/7498/144568/3428/334/6692/2045/27151/83464/9647/581/5918/8530/58189/29108/4804/841/124857/1471/6195/55081/727…
GO:0034719	CC	GO:0034719	SMN-Sm protein complex	17	-0.635198	-2.02669	0.000944877	0.00777987	0.00559103	2029	tags=65%, list=14%, signal=56%	6635/8487/6632/6628/6606/25929/6634/6633/6636/6637/11171
GO:0045580	BP	GO:0045580	regulation of T cell differentiation	121	0.341156	1.68231	0.000942903	0.00777987	0.00559103	5314	tags=57%, list=37%, signal=36%	56603/25/7048/2737/3566/57178/301/2064/5105/8943/1840/2648/5590/2736/84695/9092/54440/1378/972/1209/6666/9580/6932/5914/10288/604/3071/101/29102/864/7535/84433/8767/3718/2625/939/3662/84807/7704/861/6850/9760/3594/10125/3142/114548/942/4192/3965/30009/387/940/11005/3574/8744/2175/3659/5788/3559/57630/7292/6777/3123/11221/80149/8876/441478/51043/652
GO:0019932	BP	GO:0019932	second-messenger-mediated signaling	248	0.27243	1.48938	0.000944948	0.00777987	0.00559103	4319	tags=38%, list=30%, signal=27%	219931/3710/5725/23564/5140/23295/5598/10316/5025/10523/5027/6403/1609/5138/2185/8877/4881/1956/10645/10411/8844/4776/9368/11069/121665/338557/493/7349/4772/5341/5566/6915/6546/775/920/1238/1906/118461/7057/64784/3064/54795/374403/5737/10487/3708/27445/51196/4882/4987/57192/133/5335/6262/477/64805/5795/55784/2281/4846/196/7535/9034/1240/4137/4773/3269/6850/2905/683/2906/8527/7226/1230/933/2696/12…
GO:0001837	BP	GO:0001837	epithelial to mesenchymal transition	131	0.326378	1.62221	0.000949471	0.0078086	0.00561167	3380	tags=36%, list=23%, signal=28%	2260/23187/7048/80709/6422/283149/6934/6949/114990/9231/2316/10155/4851/7074/8751/23275/2263/399473/84695/6275/147906/7041/7291/10016/153090/7040/2022/1277/3037/7049/6423/152007/2296/182/650/4017/1605/10521/6386/7472/8313/80139/54361/10252/2625/27250/553115
GO:0030041	BP	GO:0030041	actin filament polymerization	162	0.304147	1.56653	0.000953502	0.00783323	0.00562937	4577	tags=46%, list=32%, signal=32%	10163/91663/5580/4641/6709/28988/6711/89848/123720/54961/822/10095/8936/80115/283/79778/2185/2934/9051/85477/6710/11135/1729/10458/23406/1627/2017/57175/2006/6712/3059/84501/29767/118/3055/11170/51466/50853/8522/10810/3071/51429/9535/11151/163782/29108/120/25802/26999/54434/9168/57731/64857/10788/23580/7111/9873/3383/5063/274/6366/9026/10092/8440/64223/10435/387/2059/85464/54551/23191/375/10178/2…
GO:0043576	BP	GO:0043576	regulation of respiratory gaseous exchange	15	0.656796	1.99259	0.000960055	0.00787849	0.0056619	2535	tags=53%, list=18%, signal=44%	57555/23178/92170/4204/57616/22871/79068/477
GO:0001894	BP	GO:0001894	tissue homeostasis	200	0.290917	1.54524	0.000965113	0.00790284	0.0056794	4822	tags=48%, list=33%, signal=32%	1435/4054/5950/1200/9842/5025/261734/6714/5027/10312/3690/79888/21/79705/2185/64127/4851/1956/9545/71/947/482/57333/29887/60/338773/7275/54440/3848/54/1436/5880/1445/563/4520/2296/23154/5745/4938/4982/84959/8029/27347/54849/581/6513/7018/4069/101/11151/154/1525/51599/7414/4846/2055/6833/642658/3635/26154/83700/64072/9696/22954/6722/6608/6850/445582/582/54903/5881/50848/340719/24/1513/53833/8792/2…
GO:0043025	CC	GO:0043025	neuronal cell body	411	0.248425	1.42586	0.00096434	0.00790284	0.0056794	4640	tags=40%, list=32%, signal=28%	4035/5792/25/5802/3710/57706/6623/7077/55201/28988/7804/9590/26012/2048/5577/57154/3054/5025/2521/4926/1393/89848/4131/6285/23774/1741/2316/10013/57521/283/85461/2185/1728/5590/80725/3916/4130/347/23400/5153/23373/1762/7074/3736/9638/2317/2026/10458/55361/2664/7349/10300/25946/790/80023/22866/5373/4642/6546/6712/84152/2901/153090/9187/775/7070/57699/9498/54795/81565/60481/10815/23154/5372/2045/12…
GO:0050891	BP	GO:0050891	multicellular organismal water homeostasis	42	0.474911	1.89641	0.000973521	0.00796307	0.00572268	3281	tags=48%, list=23%, signal=37%	56603/112/7466/4645/6338/64834/5339/66002/5566/3848/3037/6337/2312/1364/2629/360/51599/26154/29841/6722
GO:0030021	MF	GO:0030021	extracellular matrix structural constituent conferring compression resistance	15	0.656752	1.99245	0.000977353	0.0079836	0.00573744	4118	tags=80%, list=29%, signal=57%	7286/3339/127435/5549/633/1462/10216/176/2331/1634/150356/54829
GO:0061695	CC	GO:0061695	transferase complex, transferring phosphorus-containing groups	217	-0.293211	-1.56136	0.0009792	0.0079836	0.00573744	3880	tags=39%, list=27%, signal=29%	9533/1021/5287/152110/5422/7046/8678/1163/5289/9134/4217/64425/5432/8503/27013/6883/27097/55703/2957/10622/5562/5636/8621/904/9519/5427/80349/6879/5631/51719/5436/10621/2071/404672/9655/5290/1022/5573/9821/6882/269/30849/123169/9306/51728/5557/122809/5439/11232/6917/2966/1164/1147/2967/905/2959/6873/79871/84265/5438/900/728340/84172/219771/54107/902/2960/5565/5571/6884/5440/56647/2963/5111/5828/9…
GO:0010563	BP	GO:0010563	negative regulation of phosphorus metabolic process	382	0.248936	1.4222	0.000978184	0.0079836	0.00573744	3470	tags=31%, list=24%, signal=24%	4035/25/91663/5580/28964/9961/6422/9370/7249/20/2048/5577/2192/1050/135228/5783/2771/79888/4041/79705/1609/5590/409/80725/868/57493/3958/8660/84327/408/5777/5339/5468/23645/1843/93649/84619/9258/7026/51085/23141/5341/4616/56940/7291/6546/84152/153090/7040/7157/9479/58509/2022/2167/1981/64780/7070/7016/140775/6423/1445/5305/7498/2203/650/84959/4916/9647/58190/581/624/140885/79899/3071/4298/2629/86…
GO:0008525	MF	GO:0008525	phosphatidylcholine transporter activity	16	0.635515	1.95748	0.000984785	0.00802048	0.00576394	1891	tags=50%, list=13%, signal=43%	57198/10347/57194/21/5360/5306/23760/57605
GO:0061430	BP	GO:0061430	bone trabecula morphogenesis	12	0.699064	1.99602	0.0009872	0.00803149	0.00577186	3154	tags=75%, list=22%, signal=59%	6422/7059/5364/22904/4313/1277/7480/2201/10507
GO:0008064	BP	GO:0008064	regulation of actin polymerization or depolymerization	160	0.307584	1.57871	0.000989295	0.00803988	0.00577788	4577	tags=47%, list=32%, signal=32%	10163/91663/5580/4641/6709/28988/6711/89848/123720/130271/54961/822/10095/8936/80115/2185/2934/85477/6710/11135/10458/23406/1627/51474/2017/57175/5341/2006/6712/3059/84501/29767/118/3055/51466/50853/10810/3071/51429/11034/9535/11151/163782/29108/120/25802/26999/54434/9168/57731/64857/10788/23580/7111/9873/23075/3383/5063/274/6366/9026/10092/8440/64223/10435/387/2059/85464/54551/9948/23191/375/101…
GO:0016853	MF	GO:0016853	isomerase activity	135	-0.327804	-1.63451	0.000991373	0.00804811	0.0057838	3795	tags=44%, list=26%, signal=32%	91734/5224/4351/10450/1736/669/5730/51078/4282/84650/5223/2288/26995/10465/2286/5300/1891/10682/23600/285367/80142/55033/5303/2954/130589/132789/150962/51661/2287/23071/83480/11104/283209/85313/1573/5481/51645/22934/53938/5480/27079/3422/7155/26035/9360/58478/3295/3157/10455/54495/6683/10105/1632/7167/51022/84693/10026/3329/142940
GO:0007091	BP	GO:0007091	metaphase/anaphase transition of mitotic cell cycle	56	-0.417739	-1.80357	0.000992777	0.00805087	0.00578578	2578	tags=34%, list=18%, signal=28%	51433/7756/8697/9587/54908/9184/472/3550/324/51143/7175/51529/64682/9183/5925/8452/55781/286053/996
GO:1900024	BP	GO:1900024	regulation of substrate adhesion-dependent cell spreading	50	0.439705	1.82313	0.000998601	0.00808942	0.00581348	3759	tags=48%, list=26%, signal=36%	25/91663/1946/6281/2192/55679/2316/81/201294/10631/6239/3037/55920/7016/1785/4070/3611/23603/80005/9270/8874/5034/5881/1793
GO:0046631	BP	GO:0046631	alpha-beta T cell activation	126	0.32505	1.6095	0.00100214	0.00810942	0.00582785	5020	tags=49%, list=35%, signal=32%	975/6778/25/7048/2737/3566/2000/301/10312/8764/64218/8943/5590/868/27086/84695/54440/9479/177/5914/1794/604/3071/161882/10859/864/7535/8767/11314/3718/2625/84766/3662/3133/84807/7704/861/6850/6774/9760/64919/3594/3142/114548/6693/942/3965/26022/57089/30009/387/940/135/3659/79798/602/80758/5788/57630/7292/57705/3123
GO:0032271	BP	GO:0032271	regulation of protein polymerization	201	0.289023	1.53539	0.00101545	0.00820835	0.00589895	4577	tags=44%, list=32%, signal=31%	10163/25/91663/5580/4641/28964/6709/28988/6711/25999/4926/89848/4131/123720/54961/822/10095/22924/8936/80115/2185/2934/2242/85477/6710/11135/10458/23406/4204/1627/2017/57175/2006/6712/3059/84501/29767/57662/118/3055/51466/10382/6904/50853/10810/3071/51429/9535/11151/163782/29108/51673/120/25802/26999/54434/4137/9168/79998/57731/64857/10788/8874/23580/7111/1639/9873/3383/55755/5063/274/6366/9026/1…
GO:0018149	BP	GO:0018149	peptide cross-linking	23	0.571626	1.93953	0.00101968	0.00822537	0.00591119	2948	tags=61%, list=20%, signal=48%	10347/301/1475/1832/2125/3848/633/7057/2335/2162/7051/2312/3858/1634
GO:0034103	BP	GO:0034103	regulation of tissue remodeling	59	0.415395	1.79119	0.00101974	0.00822537	0.00591119	2965	tags=39%, list=21%, signal=31%	4054/6422/3952/9842/6714/5027/3690/3953/4921/1956/338773/10457/7040/7157/1436/1445/4982/84959/54849/7018/101/1471/3635
GO:0006957	BP	GO:0006957	complement activation, alternative pathway	12	0.697805	1.99242	0.00102154	0.0082311	0.0059153	2797	tags=67%, list=19%, signal=54%	1675/718/730/1378/629/3075/5199/727
GO:0034122	BP	GO:0034122	negative regulation of toll-like receptor signaling pathway	28	0.532659	1.90938	0.00102586	0.0082563	0.00593341	5035	tags=79%, list=35%, signal=51%	7301/5802/409/64127/9258/23151/23098/153090/58509/9684/4067/11314/3662/9572/338382/4795/7128/5170/54106/11213/10333/11027
GO:0048568	BP	GO:0048568	embryonic organ development	347	0.253753	1.42537	0.00102685	0.0082563	0.00593341	4278	tags=36%, list=30%, signal=26%	7048/9742/4853/2737/125488/6474/5950/9968/2048/4188/5919/1050/9645/2202/5310/55764/10155/5311/5595/29924/25902/2736/4851/4669/9423/4237/5426/6899/116039/2263/9368/55036/4323/1954/26005/7173/10848/1856/7026/4647/2255/7703/7291/7040/7157/5089/348093/2535/23513/2022/1906/5156/3481/3215/2296/6768/51168/5914/3201/3340/4297/113026/6692/5916/1969/5727/22846/5125/6911/133/2201/6262/9096/161882/51098/677/…
GO:0001968	MF	GO:0001968	fibronectin binding	25	0.535945	1.85485	0.00104958	0.00843006	0.00605829	2258	tags=48%, list=16%, signal=41%	10272/2192/3690/284297/3675/151887/3489/84695/3488/6423/7057/59339
GO:0032722	BP	GO:0032722	positive regulation of chemokine production	61	0.409713	1.77942	0.00106311	0.0085297	0.00612989	4483	tags=52%, list=31%, signal=36%	4035/9370/4615/84868/3566/23765/64127/64170/7291/972/10631/177/1436/4938/4940/29108/727/2867/114609/57506/22954/8767/6850/351/7098/3965/7097/90865/3929/8832/3574/54106
GO:0036465	BP	GO:0036465	synaptic vesicle recycling	70	0.382553	1.70589	0.00107454	0.00861227	0.00618924	2365	tags=30%, list=16%, signal=25%	6455/57555/57706/6623/6844/1759/2580/56850/23396/8943/1609/112755/71/60/57030/6857/22871/23513/5338/1785/29993
GO:0032508	BP	GO:0032508	DNA duplex unwinding	78	-0.383391	-1.74663	0.00109226	0.00874498	0.00628461	3706	tags=47%, list=26%, signal=35%	164045/10111/5982/11277/10973/5984/1763/1106/5983/1654/5813/9557/84515/2071/1660/79075/546/10146/170506/57697/1105/2966/157777/25913/56916/80205/4173/7520/6832/113510/6742/2547/4683/25788/2963/1653/4331
GO:0032212	BP	GO:0032212	positive regulation of telomere maintenance via telomerase	32	-0.512826	-1.92383	0.00109835	0.0087845	0.00631301	3320	tags=66%, list=23%, signal=51%	1736/80351/5588/1499/5594/4216/8550/472/140609/7203/5570/10575/25913/545/7520/10694/908/10574/22948/10576/6950
GO:0045123	BP	GO:0045123	cellular extravasation	61	0.409202	1.7772	0.00110212	0.00880532	0.00632797	5228	tags=54%, list=36%, signal=35%	3952/4267/83483/6403/3554/56477/5293/3683/7499/11035/177/7070/6404/5724/140885/101/50512/83700/683/50848/3383/6366/6693/4192/6376/2526/6484/80310/2131/10690/2241/6402/3695
GO:0031123	BP	GO:0031123	RNA 3'-end processing	93	-0.365542	-1.70788	0.00111574	0.00890468	0.00639937	3263	tags=42%, list=23%, signal=33%	57508/79033/3028/6741/57117/5393/54512/904/51585/56915/11052/11340/22916/123169/25888/64895/51728/170506/4686/55656/1477/55339/51574/53981/55149/51692/81608/6832/56254/22849/23283/112479/11051/2926/87178/26512/9646/54931/55197
GO:0003013	BP	GO:0003013	circulatory system process	492	0.229205	1.34132	0.00111781	0.00891182	0.00640451	2619	tags=23%, list=18%, signal=19%	4035/1889/710/6649/8398/26509/10659/112/5467/9370/6474/6510/9590/3952/20/6567/5331/5025/83483/5919/1727/150/6714/6541/30819/79987/2771/3953/5973/4041/2316/2621/5138/2852/89797/2934/57493/81031/4881/1956/8985/4363/5742/6338/8912/2534/6508/153/947/482/10371/9368/10391/9424/6573/11188/23428/5339/5468/493/50507/66002/7349/148/10848/4204/8714/1832/7026/487/2775/2784/1268/5566/2006/6915/6546/6536/7040/…
GO:0033209	BP	GO:0033209	tumor necrosis factor-mediated signaling pathway	84	0.371703	1.7163	0.00112675	0.00896792	0.00644482	4669	tags=51%, list=32%, signal=35%	9370/83483/8737/8764/5970/10401/83643/8904/2621/81/2185/8877/8718/7187/7132/7157/246330/7805/8717/29108/29965/79092/115650/841/3611/9825/22954/10293/56928/6850/2309/51588/3875/8792/834/7188/7185/114769/7128/3551/7114/204851/2131
GO:0031300	CC	GO:0031300	intrinsic component of organelle membrane	368	-0.252115	-1.41596	0.00112722	0.00896792	0.00644482	3258	tags=32%, list=23%, signal=25%	10269/54499/662/2542/51283/10897/9341/60386/9997/6676/54968/128486/128869/51009/90522/153129/10367/5193/51000/347734/821/84912/790955/25813/664/55032/142891/23471/6341/3920/51030/10559/100131801/3895/23456/819/79714/22845/51566/202018/9927/23443/93380/56851/94081/51398/55744/10989/10245/7095/490/80775/55669/2110/51016/54344/5194/2218/400916/27032/28972/6856/119559/51669/5868/5018/285521/63933/791…
GO:0007179	BP	GO:0007179	transforming growth factor beta receptor signaling pathway	172	0.291051	1.51363	0.0011363	0.00903064	0.0064899	4287	tags=45%, list=30%, signal=32%	6497/7048/4054/283149/8425/3693/7791/5371/5829/1387/114990/57154/57178/6714/2734/135228/5654/4053/409/1149/6688/81031/2033/3675/399473/51341/63976/5468/93649/5045/7041/56940/7040/7157/1278/4015/2022/55198/2615/94031/7049/9839/7057/255743/1785/650/3309/2201/6386/26524/375387/11117/124857/2331/9110/80139/2530/4091/10252/2200/203100/201163/6774/1601/54756/10454/50515/2662/4221/54976/54829/10370/6599…
GO:0101003	CC	GO:0101003	ficolin-1-rich granule membrane	49	0.440964	1.81195	0.00113883	0.00904127	0.00649754	4176	tags=61%, list=29%, signal=44%	161/23218/10312/3689/3916/3958/1729/1832/1378/374403/3687/2548/535/10288/140885/3071/101/23352/527/5317/10159/23114/11314/79930/7226/2207/83858/2357/127829/387
GO:0000266	BP	GO:0000266	mitochondrial fission	38	-0.47434	-1.85361	0.00114382	0.00907138	0.00651917	3908	tags=58%, list=27%, signal=42%	55737/192111/65018/79594/10928/23259/3791/125170/664/51537/8546/6790/9650/1723/10891/56181/1352/51024/10059/56947/91137/4976
GO:0006352	BP	GO:0006352	DNA-templated transcription, initiation	104	-0.3533	-1.68784	0.00115469	0.00914794	0.00657419	2508	tags=44%, list=17%, signal=37%	55011/23493/64425/6883/56998/54700/55729/2099/2957/9519/6879/55814/5436/51773/2071/404672/1022/6882/55832/9443/1810/8467/170506/2966/1385/9774/51106/9440/2959/10891/6873/9969/5438/5706/26036/10302/902/2960/3146/6884/2963/6880/64216/2958/7019/10923
GO:0042326	BP	GO:0042326	negative regulation of phosphorylation	334	0.250007	1.40604	0.00116089	0.00918747	0.0066026	3364	tags=30%, list=23%, signal=24%	4035/25/91663/5580/28964/9961/6422/9370/7249/2048/5577/2192/1050/135228/5783/4041/79705/1609/5590/409/80725/868/57493/8660/84327/408/5777/5339/5468/1843/93649/84619/7026/51085/23141/4616/56940/7291/6546/84152/153090/7040/9479/58509/2022/2167/1981/64780/7070/7016/140775/6423/1445/5305/7498/2203/650/84959/4916/9647/58190/581/624/140885/79899/4298/2629/863/90007/26524/5795/9052/29108/104/113791/1111…
[truncated: 1,443 more rows]
