# Supplementary material for: Integrative Analysis Coupled with In Vitro Validation Reveals KAZN and SUPT3H as Shared Negative Regulators in Osteosarcopenia
Source: Int J Mol Sci. 2026 Jul 16;27(14):6340. doi: 10.3390/ijms27146340 (PMC13410197; doi:10.3390/ijms27146340)
Supplement: Supplementary file 1 [file ijms-27-06340-s001.zip › Supplementary tables/Supplementary Table S4.xlsx]

## Sheet: Supplementary Table S4
	ONTOLOGY	ID	Description	setSize	enrichmentScore	NES	pvalue	p.adjust	qvalue	rank	leading_edge	core_enrichment
GO:0000502	CC	GO:0000502	proteasome complex	53	-0.661633	-3.13536	1.00E-10	1.39E-08	9.97E-09	2356	tags=58%, list=19%, signal=47%	5710/5700/5713/5691/5705/80227/9352/9097/5711/9690/7415/23392/5719/5689/5702/5695/5686/5698/51377/5683/9861/23198/5717/5701/5716/5684/5685/5718/10213/7337/5706
GO:1905369	CC	GO:1905369	endopeptidase complex	57	-0.642668	-3.10951	1.00E-10	1.39E-08	9.97E-09	2356	tags=56%, list=19%, signal=45%	5710/5700/5713/5691/5705/80227/9352/9097/5711/9690/7415/23392/5719/5689/5702/5695/10026/5686/5698/51377/5683/9861/23198/5717/5701/5716/5684/5685/5718/10213/7337/5706
GO:0005681	CC	GO:0005681	spliceosomal complex	143	-0.52989	-3.05369	1.00E-10	1.39E-08	9.97E-09	2657	tags=51%, list=22%, signal=40%	55119/3187/3185/55234/6636/51759/9775/3178/10625/103/51690/79753/79622/55094/9716/10946/1207/9129/56259/6009/140890/8458/4670/51729/6629/5511/25949/10465/8899/22938/10713/3192/10907/23398/6635/11066/6634/51362/3189/11157/3181/988/83443/23517/10236/8896/55596/55696/23658/55110/220988/51691/51340/10492/1665/4236/9939/10285/8559/27258/9128/4691/29896/6637/5935/8539/6434/6632/10286/11193/3550/55015/2…
GO:0000375	BP	GO:0000375	RNA splicing, via transesterification reactions	226	-0.48882	-3.02318	1.00E-10	1.39E-08	9.97E-09	2749	tags=49%, list=23%, signal=39%	8487/51319/23064/83759/58517/3187/3185/55234/6636/51759/9775/3178/10212/7375/6431/51690/79753/6430/79622/55094/9716/9879/10946/1207/10772/1859/10180/9588/51163/9129/8621/59286/26528/4670/51729/1653/9733/6629/10284/25949/11171/10658/8161/10465/6651/8899/22938/10713/3192/10907/96764/23398/6635/6428/11066/6634/9444/10179/9584/51362/91746/79833/3189/83989/11157/3181/27257/988/8087/4869/4154/83443/958…
GO:0000377	BP	GO:0000377	RNA splicing, via transesterification reactions with bulged adenosine as nucleophile	222	-0.488593	-3.01255	1.00E-10	1.39E-08	9.97E-09	2749	tags=49%, list=23%, signal=39%	8487/51319/23064/83759/58517/3187/3185/55234/6636/51759/9775/3178/10212/7375/6431/51690/79753/6430/79622/55094/9716/9879/10946/1207/10772/1859/10180/9588/51163/9129/8621/59286/26528/4670/51729/1653/9733/6629/10284/25949/11171/10658/8161/10465/6651/8899/22938/10713/3192/10907/96764/23398/6635/6428/11066/6634/9444/10179/9584/51362/91746/79833/3189/83989/11157/3181/988/8087/4869/4154/83443/9589/2351…
GO:0000398	BP	GO:0000398	mRNA splicing, via spliceosome	222	-0.488593	-3.01255	1.00E-10	1.39E-08	9.97E-09	2749	tags=49%, list=23%, signal=39%	8487/51319/23064/83759/58517/3187/3185/55234/6636/51759/9775/3178/10212/7375/6431/51690/79753/6430/79622/55094/9716/9879/10946/1207/10772/1859/10180/9588/51163/9129/8621/59286/26528/4670/51729/1653/9733/6629/10284/25949/11171/10658/8161/10465/6651/8899/22938/10713/3192/10907/96764/23398/6635/6428/11066/6634/9444/10179/9584/51362/91746/79833/3189/83989/11157/3181/988/8087/4869/4154/83443/9589/2351…
GO:1990904	CC	GO:1990904	ribonucleoprotein complex	495	-0.430891	-2.93503	1.00E-10	1.39E-08	9.97E-09	2674	tags=49%, list=22%, signal=40%	28973/3396/6223/5591/11102/10250/6133/4733/6136/79631/192670/51386/7153/51574/6426/3646/1994/6171/6235/26523/55660/9277/6727/10436/6168/51121/8487/6138/6128/55119/26589/6161/3187/8667/3185/23212/6160/55234/6636/51759/677/6146/6165/55226/9775/8607/6191/55364/3069/79590/3178/10625/6170/51021/3692/103/51690/27341/79753/6229/79622/55094/8664/55173/3184/2091/9716/10728/9790/56945/25983/3182/6129/2926/…
GO:0008380	BP	GO:0008380	RNA splicing	306	-0.429858	-2.75768	1.00E-10	1.39E-08	9.97E-09	2749	tags=46%, list=23%, signal=37%	8487/51319/57396/23064/83759/58517/55119/3187/3185/55234/6636/51759/9775/3178/10625/10212/7375/6431/9295/51690/9984/51493/79753/23435/6430/79622/55094/9716/27332/2926/9879/10946/1207/10772/1859/10180/9588/51637/51163/9129/56259/10915/140890/8458/1195/8621/59286/26528/4670/51729/1653/54407/9733/5295/285672/6629/8563/5511/10284/25949/11171/10658/8161/10465/11017/6651/8899/9991/22938/10713/3192/1090…
GO:0006397	BP	GO:0006397	mRNA processing	351	-0.424561	-2.75443	1.00E-10	1.39E-08	9.97E-09	2749	tags=45%, list=23%, signal=36%	8487/580/51319/23064/83759/58517/55119/3187/1477/3185/55234/6636/51759/677/64062/9775/3178/891/10212/55197/7375/6431/103/8732/9295/51690/9984/79753/23435/6430/79622/55094/9716/2926/9879/10949/10946/1207/10772/1859/10180/9588/51163/9129/56259/10768/10915/60493/140890/8458/8621/59286/26528/11051/4670/51729/1653/9733/79811/285672/6629/8563/5511/10284/25949/11171/10658/8161/10465/11017/6651/8899/9991…
GO:1905368	CC	GO:1905368	peptidase complex	81	-0.532248	-2.74818	1.00E-10	1.39E-08	9.97E-09	2356	tags=53%, list=19%, signal=43%	9491/27097/5688/5692/10939/5708/5710/5700/5713/5691/5705/80227/9352/9097/5711/9690/7415/28972/23392/5719/8850/5689/5702/5695/10026/5686/5698/51377/5683/9861/56943/9789/23198/5717/5701/5716/5684/5685/5718/10213/60559/7337/5706
GO:0016071	BP	GO:0016071	mRNA metabolic process	500	-0.397772	-2.71553	1.00E-10	1.39E-08	9.97E-09	2759	tags=44%, list=23%, signal=35%	9530/1054/8487/580/51319/23064/678/83759/58517/55119/373863/79068/3187/1477/3185/55234/5394/6636/51759/677/64062/55795/9775/3178/891/10212/55197/7375/6431/103/8732/9295/51690/9984/79753/51594/23369/23435/6430/6774/8546/79622/55094/472/29883/3184/9716/4848/2926/7812/9879/79828/10949/10946/1207/23112/10772/1859/10180/79675/192669/9588/79899/5073/51163/9129/79048/56259/10768/10915/60493/140890/8458/…
GO:0022613	BP	GO:0022613	ribonucleoprotein complex biogenesis	332	-0.419957	-2.7121	1.00E-10	1.39E-08	9.97E-09	3127	tags=51%, list=26%, signal=39%	9169/1660/55153/10419/51504/6223/5591/22889/55636/79631/192670/51386/6426/3646/1975/57418/26523/9277/29102/9875/10436/51121/10200/8487/23064/29960/51575/6128/55178/8667/23212/5394/6636/6165/55226/9775/8607/23378/7375/3669/6431/55661/3692/103/27341/6430/6229/8664/472/8894/2091/10728/9188/9790/25983/6129/8661/81875/6230/10946/7514/1207/11056/63899/10772/112479/8886/192669/92342/6227/9129/1654/6152/…
GO:0006413	BP	GO:0006413	translational initiation	89	-0.510387	-2.68153	1.00E-10	1.39E-08	9.97E-09	2515	tags=48%, list=21%, signal=39%	8667/55364/8893/3692/27102/8664/8894/8661/7812/1982/4528/8872/1654/5611/7175/1653/10480/5436/9451/1967/4690/10605/4869/23367/8672/10289/2332/28985/9470/1964/10657/55024/8562/8669/10959/54505/22916/253943/51441/1977/6059/10987/1965
GO:0098798	CC	GO:0098798	mitochondrial protein-containing complex	183	-0.445644	-2.65301	1.00E-10	1.39E-08	9.97E-09	2736	tags=55%, list=23%, signal=43%	1329/83447/28973/3396/10989/9167/3313/64087/29796/4711/80273/25813/4720/26589/10939/4722/4707/51103/79590/26521/51021/514/7386/515/55173/56945/122704/63875/55168/7818/55750/6392/4708/4580/63899/63931/7385/4713/55013/55669/29088/539/5162/51373/65080/4704/1345/4729/56922/28977/4710/64976/521/29103/54148/4694/51650/54948/509/9804/4726/4717/4724/9553/4700/522/23107/78988/55052/4697/9868/51318/4719/28…
GO:0000775	CC	GO:0000775	chromosome, centromeric region	154	-0.453344	-2.64749	1.00E-10	1.39E-08	9.97E-09	2350	tags=47%, list=19%, signal=39%	79682/891/10403/10274/11130/84516/1060/4999/9183/23310/25983/7756/6612/27309/546/7514/57122/55166/23421/5048/26039/10051/7175/7405/64769/10671/54820/23291/1452/5516/51164/81565/10428/348995/8850/23047/23219/11335/3192/6990/5501/55746/5515/4085/23279/10664/55055/9184/79023/4659/81929/5663/6249/2332/8655/1783/55320/79003/25936/324/5885/10951/23244/51111/23122/25909/10735/5527/8243/23137/9126/23063/…
GO:0098687	CC	GO:0098687	chromosomal region	263	-0.412314	-2.63145	1.00E-10	1.39E-08	9.97E-09	2368	tags=43%, list=19%, signal=35%	5001/10274/11130/9984/84516/10635/7486/4361/1060/4999/472/9183/55183/6118/4436/10728/23310/25983/7756/6612/27309/641/546/7514/4175/57122/5813/55166/23347/2146/142/23421/5048/26039/10051/5431/6672/7175/7405/64769/23595/10671/54820/23291/1452/8563/5516/7013/6117/54433/3981/51164/81565/10428/2547/54386/348995/8850/23047/7520/23219/11335/3192/6990/5500/5501/4683/55746/5515/4085/3181/545/23279/10664/5…
GO:0042254	BP	GO:0042254	ribosome biogenesis	224	-0.424109	-2.61779	1.00E-10	1.39E-08	9.97E-09	2816	tags=46%, list=23%, signal=36%	9277/29102/9875/10436/51121/10200/29960/51575/6128/55178/23212/5394/6165/55226/9775/23378/3669/55661/3692/27341/6229/2091/9188/9790/25983/6129/81875/6230/7514/11056/63899/112479/8886/92342/6227/1654/6152/10412/54680/26156/55127/23160/9326/51729/10556/11137/26574/22894/84549/22868/54433/6208/55052/8850/7520/55164/10813/51001/55006/11340/23560/51118/2752/25926/11157/10885/9045/4869/23517/55341/5578…
GO:0006403	BP	GO:0006403	RNA localization	162	-0.441231	-2.59712	1.00E-10	1.39E-08	9.97E-09	2580	tags=47%, list=21%, signal=37%	5394/677/55916/55795/9775/8607/3178/10212/23180/10694/10574/9984/472/10575/2091/7514/57122/51637/5073/54680/9818/7175/9326/10128/55706/8563/7013/7203/65109/23165/9804/908/29072/9972/167227/348995/8480/55164/9908/3192/3267/6428/9444/55746/91746/65110/7528/1069/23299/3181/545/23279/4869/79023/26019/53371/56943/81929/29074/55110/5901/220988/11052/2332/80145/10657/6741/10576/9939/11260/8559/22916/259…
GO:0044391	CC	GO:0044391	ribosomal subunit	125	-0.453982	-2.56708	1.00E-10	1.39E-08	9.97E-09	3065	tags=54%, list=25%, signal=41%	28973/3396/6223/6133/6136/6171/6235/6168/51121/6138/6128/26589/6161/6160/6146/6165/6191/79590/6170/51021/6229/55173/56945/6129/122704/63875/55168/7818/6230/63899/63931/6157/6227/6233/29088/51373/65080/6152/28977/6205/64976/54148/6164/51650/54948/6210/9553/23107/6208/78988/6187/55052/51318/28957/65005/9045/6166/4869/10240/28998/29074/10884/29093/51065/54505/9801/60488/11222
GO:0005840	CC	GO:0005840	ribosome	153	-0.437645	-2.55445	1.00E-10	1.39E-08	9.97E-09	3065	tags=51%, list=25%, signal=39%	28973/3396/6223/5610/6133/6136/6171/821/6235/6168/51121/6138/6128/26589/51182/6161/8667/6160/6146/6165/6191/79590/6170/51021/6622/6229/55173/56945/6129/122704/63875/55168/7818/6230/63899/63931/6157/6227/6233/29088/51373/65080/6152/28977/6205/64976/54148/6164/51650/54948/6210/9553/23107/6208/78988/6187/55052/51318/4690/28957/55037/65005/9045/6166/4869/23367/51187/10240/28998/29074/10884/29093/5106…
GO:0006417	BP	GO:0006417	regulation of translation	286	-0.39604	-2.54211	1.00E-10	1.39E-08	9.97E-09	2630	tags=42%, list=22%, signal=33%	373863/79068/8667/677/6146/28958/55226/9775/6191/55364/8893/51334/11236/3658/7555/3692/23369/23435/51611/6774/27102/8664/29883/3184/4848/25983/7812/9933/23112/63899/1982/4528/192669/92342/5813/8872/5073/79048/1654/26065/9325/5611/5997/9337/7175/1653/4292/54517/2935/10128/5436/22894/65109/22868/9451/23173/10658/23107/6208/6197/6093/167227/6726/6659/9444/11340/53918/9147/4690/65110/10973/4076/10605…
GO:0033044	BP	GO:0033044	regulation of chromosome organization	145	-0.43479	-2.5205	1.00E-10	1.39E-08	9.97E-09	2580	tags=46%, list=21%, signal=36%	5394/55795/55226/1843/3178/891/55719/10403/8881/10694/10574/11130/6419/4361/472/9183/10575/55743/3184/9787/7756/56252/546/54737/5073/6047/142/7175/22880/7013/7203/26054/7874/3981/908/54386/167227/7520/3192/140609/4683/5925/4085/3181/545/10664/55055/55781/9184/6742/1499/8678/6421/10576/324/5885/80351/26271/8452/25913/10111/3550/23137/23063/8697/51143
GO:0006412	BP	GO:0006412	translation	455	-0.371502	-2.4896	1.00E-10	1.39E-08	9.97E-09	3073	tags=46%, list=25%, signal=35%	54915/28973/3396/6223/5591/55239/48/5610/6133/4733/6136/79631/192670/51386/7298/3646/1994/6171/1975/6235/23708/26523/6168/51121/678/1612/83759/6138/6128/51372/373863/6161/79068/8667/6160/677/6146/6165/28958/55226/9775/6191/55364/79590/8893/51334/6170/11236/51021/3658/7555/3692/23369/23435/51611/6774/27102/6229/8664/29883/8894/3184/4848/25983/6129/122704/8661/7812/63875/55168/9933/6230/23112/63899…
GO:0030545	MF	GO:0030545	signaling receptor regulator activity	392	0.434825	2.45981	1.00E-10	1.39E-08	9.97E-09	4678	tags=62%, list=38%, signal=40%	2797/6363/5697/8817/29949/8995/57715/5539/3714/649/2246/3060/5008/6375/4838/2621/3569/1437/79874/8823/9210/8482/7422/9037/27302/183/7039/2247/8822/3578/1114/9350/9573/353500/7066/10220/959/3446/6346/8074/64218/116372/2251/7481/2688/181/116/4880/51052/10468/27120/258/1906/7038/26525/79924/2257/6469/51083/3641/7476/3589/10501/650/6405/3479/5581/3625/3449/29937/7349/4908/797/7276/3452/7480/4878/434/…
GO:0043043	BP	GO:0043043	peptide biosynthetic process	473	-0.362322	-2.45957	1.00E-10	1.39E-08	9.97E-09	3073	tags=45%, list=25%, signal=35%	54915/28973/3396/6223/5591/55239/48/5610/6133/4733/6136/79631/192670/51386/7298/3646/1994/6171/1975/6235/23708/26523/6168/51121/678/1612/83759/6138/6128/51372/373863/6161/79068/8667/2730/6160/677/6146/6165/28958/55226/9775/6191/55364/79590/8893/51334/6170/11236/51021/3658/7555/3692/23369/23435/51611/6774/27102/6229/8664/29883/8894/3184/2729/4848/25983/6129/122704/8661/7812/4258/63875/55168/9933/6…
GO:0019941	BP	GO:0019941	modification-dependent protein catabolic process	447	-0.363705	-2.44112	1.00E-10	1.39E-08	9.97E-09	2566	tags=40%, list=21%, signal=33%	23588/5708/10952/79589/137886/11124/26234/114088/11011/55432/8405/7319/819/11236/8881/51514/64795/7375/11146/27252/7323/5710/23287/27246/11342/5700/23352/1950/9960/9928/23358/5713/1457/55743/8239/2729/7844/6477/5691/57003/8533/55284/2932/5705/7514/10206/80267/9097/57162/6233/10134/9709/6047/8453/9325/56929/5601/9690/7415/10613/7334/6502/7993/23291/7251/1452/7341/5516/51439/23392/7314/10769/26994/…
GO:0043632	BP	GO:0043632	modification-dependent macromolecule catabolic process	452	-0.362736	-2.44068	1.00E-10	1.39E-08	9.97E-09	2580	tags=40%, list=21%, signal=33%	5394/23588/5708/10952/79589/137886/11124/26234/114088/11011/55432/8405/7319/819/11236/8881/51514/64795/7375/11146/27252/7323/5710/23287/27246/11342/5700/23352/1950/9960/9928/23358/5713/1457/55743/8239/2729/7844/6477/5691/57003/8533/55284/2932/5705/7514/10206/80267/9097/57162/6233/10134/9709/6047/8453/9325/56929/5601/9690/7415/10613/7334/6502/7993/23291/7251/1452/7341/5516/51439/23392/7314/10769/2…
GO:0043161	BP	GO:0043161	proteasome-mediated ubiquitin-dependent protein catabolic process	303	-0.379502	-2.44046	1.00E-10	1.39E-08	9.97E-09	2566	tags=42%, list=21%, signal=34%	23588/5708/10952/137886/11124/26234/114088/11011/55432/8405/7319/819/8881/64795/11146/27252/7323/5710/5700/9928/5713/55743/2729/7844/6477/5691/57003/55284/2932/5705/7514/10206/80267/9097/57162/10134/9709/6047/8453/9325/56929/5601/7415/10613/6502/7993/23291/1452/7341/5516/51439/23392/10769/7874/25852/10221/54431/51009/11160/4780/10210/23304/25820/23008/23429/51465/10513/79718/7353/329/5702/51185/9…
GO:0048018	MF	GO:0048018	receptor ligand activity	365	0.432042	2.42903	1.00E-10	1.39E-08	9.97E-09	4678	tags=62%, list=38%, signal=39%	2797/6363/5697/8817/29949/8995/57715/5539/3714/649/2246/3060/5008/6375/4838/2621/3569/1437/79874/8823/9210/8482/7422/9037/27302/183/7039/2247/8822/3578/1114/9350/9573/353500/7066/10220/959/3446/6346/8074/64218/2251/7481/2688/181/116/4880/51052/258/1906/7038/26525/79924/2257/6469/51083/3641/7476/3589/10501/650/6405/3479/3625/3449/29937/7349/4908/797/7276/3452/7480/4878/434/7423/6366/1896/2520/9244…
GO:0050906	BP	GO:0050906	detection of stimulus involved in sensory perception	113	0.50321	2.42816	1.00E-10	1.39E-08	9.97E-09	4340	tags=65%, list=36%, signal=42%	26692/8989/25861/2986/442194/409/778/40/1470/26211/50838/23418/26184/8390/50831/1301/26716/7932/23349/9033/4923/765/50834/2780/1472/5961/5475/26648/4025/55107/23538/26664/3673/26538/26476/26212/26658/6387/26659/63895/56656/2779/5284/6010/79955/2898/2047/4994/4914/442186/3249/8392/11190/57053/26529/26531/3736/50839/7287/8387/26532/4991/7439/26189/8383/5270/2063/26539/81797/50837/59335/5304/134
GO:0030546	MF	GO:0030546	signaling receptor activator activity	373	0.430466	2.42307	1.00E-10	1.39E-08	9.97E-09	4678	tags=62%, list=38%, signal=39%	2797/6363/5697/8817/29949/8995/57715/5539/3714/649/2246/3060/5008/6375/4838/2621/3569/1437/79874/8823/9210/8482/7422/9037/27302/183/7039/2247/8822/3578/1114/9350/9573/353500/7066/10220/959/3446/6346/8074/64218/2251/7481/2688/181/116/4880/51052/258/1906/7038/26525/79924/2257/6469/51083/3641/7476/3589/10501/650/6405/3479/5581/3625/3449/29937/7349/4908/797/7276/3452/7480/4878/434/7423/6366/1896/2520…
GO:0071826	BP	GO:0071826	ribonucleoprotein complex subunit organization	158	-0.411341	-2.42228	1.00E-10	1.39E-08	9.97E-09	3127	tags=50%, list=26%, signal=38%	9169/1660/10419/6223/5591/22889/192670/51386/6426/3646/1975/26523/8487/23064/6128/8667/23212/6636/8607/7375/6431/3692/103/27341/6430/8664/472/8894/10728/8661/10946/1207/10772/192669/9129/6152/54680/7415/11051/9326/1653/10480/9733/22868/11171/10658/6208/8161/55052/7520/55164/10713/10907/96764/6635/6634/79752/91746/79833/545/10978/10659/55299/11052/28985/51340/8562/51065/8669/3320/54505/8559/11168/…
GO:0030312	CC	GO:0030312	external encapsulating structure	441	0.420003	2.40222	1.00E-10	1.39E-08	9.97E-09	5068	tags=63%, list=42%, signal=38%	176/5266/57124/6383/2220/10631/1291/2246/29113/4237/81577/4485/165/10394/3698/63827/9509/7450/64129/8482/7422/1278/30008/183/8425/79625/871/1288/50937/129080/5016/7373/56547/6649/11093/4240/64856/3383/4059/3263/7481/259/2688/1755/4586/667/54829/5654/5553/6469/1280/4185/4917/7476/2267/1289/1404/5046/9806/10085/2243/11117/84034/3549/9672/345/5549/50509/2219/4878/4684/63923/1301/7077/3965/10319/7047…
GO:0031012	CC	GO:0031012	extracellular matrix	441	0.420003	2.40222	1.00E-10	1.39E-08	9.97E-09	5068	tags=63%, list=42%, signal=38%	176/5266/57124/6383/2220/10631/1291/2246/29113/4237/81577/4485/165/10394/3698/63827/9509/7450/64129/8482/7422/1278/30008/183/8425/79625/871/1288/50937/129080/5016/7373/56547/6649/11093/4240/64856/3383/4059/3263/7481/259/2688/1755/4586/667/54829/5654/5553/6469/1280/4185/4917/7476/2267/1289/1404/5046/9806/10085/2243/11117/84034/3549/9672/345/5549/50509/2219/4878/4684/63923/1301/7077/3965/10319/7047…
GO:0006511	BP	GO:0006511	ubiquitin-dependent protein catabolic process	438	-0.360616	-2.40025	1.00E-10	1.39E-08	9.97E-09	2566	tags=40%, list=21%, signal=33%	23588/5708/10952/79589/137886/11124/26234/114088/11011/55432/8405/7319/819/11236/8881/51514/64795/7375/11146/27252/7323/5710/23287/27246/11342/5700/23352/1950/9960/9928/23358/5713/1457/55743/8239/2729/7844/6477/5691/57003/8533/55284/2932/5705/7514/10206/80267/9097/57162/10134/9709/6047/8453/9325/56929/5601/9690/7415/10613/7334/6502/7993/23291/7251/1452/7341/5516/51439/23392/10769/26994/7874/25852…
GO:0010498	BP	GO:0010498	proteasomal protein catabolic process	356	-0.359763	-2.35184	1.00E-10	1.39E-08	9.97E-09	2566	tags=40%, list=21%, signal=33%	23588/5708/10952/137886/11124/26234/114088/11011/55432/8405/7319/819/11236/8881/64795/11146/27252/7323/5710/5700/9532/9928/5713/55270/23753/11345/55743/2729/7844/6477/5691/57003/55284/2932/5705/7514/10206/80267/9097/57162/10134/9709/6047/8453/9325/56929/5601/4983/7415/10613/6502/51136/7993/23291/1452/7341/5516/51439/23392/7314/10769/7874/25852/10221/7110/54431/51009/5366/11160/4780/10210/23304/25…
GO:0003729	MF	GO:0003729	mRNA binding	228	-0.379104	-2.35134	1.00E-10	1.39E-08	9.97E-09	2565	tags=39%, list=21%, signal=31%	677/22950/9775/3069/9665/3658/6431/7555/549/79753/23369/23435/6430/8664/8894/3184/9716/3182/6129/2926/8661/10949/9933/1982/23424/5073/79048/1654/26065/6152/26156/26528/11051/7175/4670/8563/65109/5511/90806/11171/10658/6208/6187/9991/9908/3192/6428/11066/9444/11340/51362/91746/26135/3181/27257/8087/23367/10236/28998/8672/8939/10659/22849/220988/11052/2332/10657/10492/10146/6741/8562/113251/5937/99…
GO:0004930	MF	GO:0004930	G protein-coupled receptor activity	358	0.415978	2.33061	1.00E-10	1.39E-08	9.97E-09	4773	tags=62%, list=39%, signal=39%	553/26692/5731/2912/4986/9289/153/10316/3351/442194/6753/6915/1268/4888/54328/1813/166647/146/9052/1395/5745/2828/57191/2696/2914/2925/846/9568/5030/147/552/9620/6608/2844/3061/8484/2840/4881/3062/56848/4987/51083/624/64106/4883/26211/9293/554/2642/50838/26184/3360/8390/221395/2853/50831/887/575/202018/2826/8811/1816/3362/26716/1237/155/1902/7849/8326/3357/187/7932/7201/23432/7433/80045/2692/5031…
GO:1903311	BP	GO:1903311	regulation of mRNA metabolic process	212	-0.37925	-2.31619	1.00E-10	1.39E-08	9.97E-09	2276	tags=37%, list=19%, signal=31%	51594/23369/23435/29883/3184/4848/10949/23112/10772/1859/79675/9588/79899/5073/79048/10768/60493/9337/26528/11051/4670/4292/79811/5436/22894/22868/10284/90806/10658/6093/6651/167227/22938/3192/56829/6428/9444/10179/11340/10914/9584/91746/83989/9238/26135/10605/27257/8087/4869/4154/23367/9589/10236/57472/10659/79072/22849/11052/2332/10657/10492/9939/8531/22916/4691/253943/708/51441/9646/29896/5935…
GO:0062023	CC	GO:0062023	collagen-containing extracellular matrix	347	0.413227	2.30842	1.00E-10	1.39E-08	9.97E-09	4629	tags=58%, list=38%, signal=37%	176/6383/2220/10631/1291/4237/4485/165/10394/3698/9509/7450/64129/8482/1278/30008/183/8425/871/1288/50937/7373/6649/4240/64856/3383/4059/3263/259/2688/667/54829/5654/5553/6469/1280/4185/4917/2267/1289/1404/5046/10085/2243/11117/84034/9672/345/5549/50509/2219/4878/4684/63923/1301/7077/3965/10319/7047/1305/81621/655/51129/51162/23452/3339/11095/5764/350/2161/51378/5118/7837/7076/977/3909/7042/5340/…
GO:0006401	BP	GO:0006401	RNA catabolic process	201	-0.379664	-2.30311	1.00E-10	1.39E-08	9.97E-09	2630	tags=42%, list=22%, signal=34%	373863/79068/5394/677/6036/55795/9775/3669/51690/51594/23369/23435/472/29883/3184/4848/2926/7812/10949/23112/79675/192669/79899/5073/79048/65080/60493/9337/4670/4292/2935/10128/5436/22894/65109/5511/22868/6039/90806/10658/6093/167227/3192/56829/10179/11340/53918/246243/65110/55629/9238/26135/11157/10605/27257/8087/4869/23367/23517/10236/57472/81892/9125/26019/55596/23658/79072/22849/55110/2332/10…
GO:0048193	BP	GO:0048193	Golgi vesicle transport	220	-0.36831	-2.28391	1.00E-10	1.39E-08	9.97E-09	2853	tags=45%, list=23%, signal=35%	79090/55973/55763/55014/2181/10791/9218/27095/55614/30845/3998/9217/51693/9341/11236/27252/22820/400/11014/5877/56681/51594/22796/9183/11345/6683/51479/10490/60684/378/3638/6845/26286/10134/1314/81555/51542/55435/7415/7405/9648/1176/5584/54832/55204/51124/4644/51125/26984/10640/22878/10972/8615/6643/4253/64083/51552/11031/29097/4905/10427/8773/22818/10228/23299/53407/23256/5861/7109/10282/10342/5…
GO:0034248	BP	GO:0034248	regulation of cellular amide metabolic process	334	-0.354625	-2.28026	1.00E-10	1.39E-08	9.97E-09	2724	tags=40%, list=22%, signal=32%	5562/678/1612/83759/373863/79068/8667/677/6146/28958/55226/9775/6191/55364/8893/51334/11236/3459/3658/7555/3692/23369/23435/51611/6774/6622/27102/8664/29883/3184/4848/25983/7812/9933/23112/63899/1982/4528/192669/92342/5813/8872/5073/79048/1654/26065/9325/5611/5165/5997/9337/7175/1653/4292/54517/2935/10128/5436/22894/836/65109/22868/10972/9451/23173/57142/10658/23107/6208/6197/6093/4780/6252/16722…
GO:0010608	BP	GO:0010608	posttranscriptional regulation of gene expression	374	-0.346921	-2.26757	1.00E-10	1.39E-08	9.97E-09	2630	tags=39%, list=22%, signal=31%	373863/79068/8667/677/6146/28958/55795/55226/9775/6191/55364/8893/51334/11236/9665/3658/7555/3692/103/79753/9611/23369/23435/51611/6774/27102/8664/29883/4086/3184/4087/4848/25983/7812/10949/9933/23112/63899/1982/4528/23424/79675/192669/92342/5813/8872/5073/79048/1654/26065/9325/60493/5611/5997/9337/11051/7175/4670/1653/4292/54517/2935/10128/29066/5436/22894/65109/22868/90806/9451/23173/10658/2310…
GO:0007600	BP	GO:0007600	sensory perception	450	0.388352	2.22431	1.00E-10	1.39E-08	9.97E-09	4881	tags=58%, list=40%, signal=36%	3257/26692/2741/8989/4986/407/25861/2986/11281/6339/59344/442194/1409/24139/7068/6336/1268/8787/24/1813/10265/10052/525/409/2774/2558/79846/64787/778/51475/332/7288/1417/3933/3383/40/22953/116/26952/1906/54831/4987/1470/1280/6017/8556/26211/50838/127534/5148/23418/6496/1414/51168/26184/8508/3231/8390/6338/25794/30062/4975/7349/50831/7480/30813/29991/50700/4640/1301/10319/3983/22926/2138/783/9094/…
GO:0097060	CC	GO:0097060	synaptic membrane	312	0.401762	2.21841	1.00E-10	1.39E-08	9.97E-09	4461	tags=56%, list=37%, signal=36%	6804/9127/88/2741/6900/8516/2912/10369/4986/80852/3351/26059/794/288/6336/1142/27253/1268/8745/8787/1813/27092/79953/492/409/5818/8828/9568/2558/5030/1410/6536/4916/2893/2572/5582/9498/1627/2901/5913/6640/10368/10497/2048/6855/64130/10243/55361/8508/2563/8829/11178/6326/1136/23109/5789/1144/9026/107/27065/1305/1272/10505/322/3675/6531/80758/23385/5023/1056/6546/81926/2903/9177/2568/2043/747/3756/…
GO:0006936	BP	GO:0006936	muscle contraction	289	0.401904	2.19654	1.00E-10	1.39E-08	9.97E-09	3707	tags=49%, list=31%, signal=35%	9127/88/2741/1837/3762/80852/23327/10316/156/477/4632/4607/6336/6915/1813/8736/4762/10052/27302/183/1410/147/22953/7140/2626/1906/859/2257/3164/624/6640/126393/4626/8048/6769/1113/23630/89/6338/7349/1136/26287/781/1160/9992/4608/4878/7423/8811/4604/779/5318/1144/783/8398/3357/322/4629/6926/776/4151/8735/6781/7134/5023/1908/4842/5592/6546/80763/8912/8106/8877/2668/5348/4660/7135/29119/4634/3673/62…
GO:0034470	BP	GO:0034470	ncRNA processing	273	-0.346143	-2.19367	1.00E-10	1.39E-08	9.97E-09	3077	tags=45%, list=25%, signal=35%	51504/6223/5591/11102/55636/192670/51728/51574/23587/57418/26523/55756/9277/29102/9875/10436/10200/29960/51575/55656/55178/23212/5394/6165/55226/9775/23378/55798/9836/3669/55661/3692/103/51493/27341/6774/57570/6229/4086/4087/2091/55140/9188/9790/25983/6129/2926/79828/6230/60487/11056/63899/112479/8886/192669/92342/6227/51637/5073/1654/10412/54680/26156/55127/23160/9326/51729/1653/10556/54517/1113…
GO:0022836	MF	GO:0022836	gated channel activity	249	0.403973	2.16585	1.00E-10	1.39E-08	9.97E-09	4317	tags=55%, list=36%, signal=36%	9127/2741/8989/10369/3762/3351/3780/6339/1185/6336/1142/81033/1268/1188/27092/3749/30820/23413/2558/778/3765/40/2893/22953/10242/55515/785/2901/10368/9725/10089/2563/6833/79838/23630/6338/782/6326/1136/781/9992/779/1144/783/1181/3785/27035/3710/9033/79054/776/5023/2903/9177/2568/8912/3756/3750/11322/55107/27345/2895/26251/777/6262/2559/3781/3737/1186/1179/8645/775/2900/1180/55879/9780/3760/2561/8…
GO:0006281	BP	GO:0006281	DNA repair	383	-0.311905	-2.03732	1.00E-10	1.39E-08	9.97E-09	2773	tags=37%, list=23%, signal=30%	50485/1054/580/23064/80124/11201/93973/84268/55010/79068/1647/1111/54780/8607/55719/7319/27030/9665/51514/9768/7323/54840/6419/7507/10635/7486/9960/4361/5378/51347/472/3150/55183/6118/4436/641/10714/55284/546/4175/55100/3148/63901/8505/1022/56941/23347/51455/142/6119/7415/5932/7405/7334/1653/5980/571/4292/6749/79728/7341/22890/7874/6117/23503/22976/3981/3146/8930/5984/9100/51366/2547/29072/10933/…
GO:0044057	BP	GO:0044057	regulation of system process	466	0.34729	1.99489	1.00E-10	1.39E-08	9.97E-09	4093	tags=48%, list=34%, signal=33%	6804/553/2741/816/5731/4986/3762/6474/153/156/22839/3060/477/7032/1956/6505/2621/7068/4607/6336/6915/81033/1813/27092/146/4762/4088/10052/27302/183/492/846/147/3488/9228/552/1621/114897/3383/40/10242/7140/2626/26952/1906/6663/859/4881/1393/2257/4987/3164/51083/624/7476/23467/6640/554/10497/126393/2243/3479/3814/8048/3625/1113/478/6833/23630/89/2771/10062/7349/6720/1136/781/9992/4608/4878/6508/531…
GO:0005635	CC	GO:0005635	nuclear envelope	365	-0.304914	-1.98278	1.00E-10	1.39E-08	9.97E-09	2370	tags=34%, list=20%, signal=28%	51514/3843/203068/7779/84516/10280/1192/11342/9330/8605/286148/23369/6622/3643/55183/91782/4086/9798/79647/6683/4258/7514/63931/51495/4925/307/57122/55379/241/2643/5902/79789/10390/142/5048/9818/51374/55705/7175/5743/23333/10128/55706/51155/56255/10927/51230/23291/7341/23155/27243/26509/22890/7444/4001/23165/55914/9805/81565/57142/5058/26092/5108/9972/348995/23592/23001/8480/6240/11335/10907/3267…
GO:0008015	BP	GO:0008015	blood circulation	441	0.346514	1.9819	1.00E-10	1.39E-08	9.97E-09	3702	tags=44%, list=30%, signal=32%	553/56998/1874/10631/3762/6474/83483/80852/1579/23327/153/156/3351/477/1956/6505/4632/2621/7068/4607/6336/6915/81033/1373/1268/1813/7422/1278/146/4088/10052/27302/94/183/492/2828/846/147/6649/367/552/1621/3383/40/22953/10242/116/2626/1906/859/6444/4881/6866/79924/2257/4987/7010/624/4883/11188/6640/554/2642/9353/2243/8048/3792/57835/1113/478/6833/23630/4041/6338/7349/6720/781/9992/4843/4878/6508/7…
GO:0098797	CC	GO:0098797	plasma membrane protein complex	459	0.334376	1.91835	1.00E-10	1.39E-08	9.97E-09	4152	tags=47%, list=34%, signal=32%	2709/8516/10369/3762/477/3780/1956/496/925/3569/6336/5979/1142/27092/54221/2065/10052/94/999/3749/28673/30820/2774/9568/778/2785/1271/479/2893/10242/26047/785/11194/3679/8631/859/6444/2901/6640/10368/57165/127534/650/3479/23418/729/11117/64130/478/6833/23630/4041/6338/782/7535/2771/6326/3135/1136/781/732/9992/3645/5239/3594/1002/2207/779/1144/783/1305/7186/3785/10077/27035/6445/3675/6531/776/3339…
GO:0005684	CC	GO:0005684	U2-type spliceosomal complex	71	-0.547517	-2.77114	1.05E-10	1.43E-08	1.03E-08	1282	tags=51%, list=11%, signal=46%	55234/6636/9775/51690/79753/9716/10946/9129/6629/25949/22938/10907/6635/6634/51362/11157/988/83443/8896/55696/23658/55110/51691/51340/4236/9939/8559/27258/9128/6637/6632/10286/11193/3550/55015/27336
GO:0045229	BP	GO:0045229	external encapsulating structure organization	239	0.39702	2.12577	1.14E-10	1.53E-08	1.10E-08	4028	tags=54%, list=33%, signal=37%	1999/10631/649/29113/2621/81577/165/3569/9509/7093/1278/30008/4088/183/79625/871/1288/2670/4241/11005/7373/56547/7051/11093/64856/23187/1280/1289/9806/650/11117/7490/2295/2294/84168/3549/50509/1301/1471/1305/81621/10609/2022/169611/27035/4629/2191/11095/10585/11174/2113/6624/4327/7837/10266/7042/5340/7101/4313/7143/5045/6692/1302/4035/1296/10218/1298/81792/60681/1277/4320/4326/5156/164656/4316/89…
GO:0000793	CC	GO:0000793	condensed chromosome	180	-0.388454	-2.29935	1.16E-10	1.53E-08	1.10E-08	2605	tags=44%, list=21%, signal=35%	1111/54780/23212/79682/891/10403/27030/10274/11130/84516/6419/1060/4999/9183/55183/23310/7756/6612/641/546/7514/10592/3148/192669/57122/55166/23421/5048/26039/7175/4292/64769/10128/10671/54820/23291/1452/3981/3146/51164/81565/10428/348995/8850/23219/11335/3192/6990/11073/5501/55746/4085/23279/10664/55055/9184/79023/120/4659/81929/5663/6249/8655/1783/79003/25936/324/5885/51111/23122/25909/10735/10…
GO:0019866	CC	GO:0019866	organelle inner membrane	362	-0.309171	-2.02338	1.23E-10	1.59E-08	1.15E-08	2699	tags=40%, list=22%, signal=32%	25813/2235/4976/4720/26589/10939/27235/4722/30968/8760/57380/4707/28958/51103/79590/1591/55486/26521/51021/5770/51660/51312/514/7386/10280/29078/11342/515/286148/79568/6774/6622/55173/4086/56945/122704/63875/55168/7818/55750/6392/4708/4580/63931/7385/4713/55013/1355/3945/29088/539/51373/65080/4704/1345/55972/4729/55863/5743/28977/25915/23788/4710/64976/23333/521/10128/63933/56255/29103/54148/4694…
GO:0071013	CC	GO:0071013	catalytic step 2 spliceosome	67	-0.559315	-2.82889	1.34E-10	1.65E-08	1.19E-08	2614	tags=52%, list=22%, signal=41%	3187/3185/6636/9775/3178/51690/55094/9716/10946/4670/6629/25949/8899/22938/3192/23398/6635/6634/51362/3181/988/23517/10236/8896/55596/55696/55110/220988/51340/10492/9939/27258/6637/6632/10286
GO:0015267	MF	GO:0015267	channel activity	334	0.361911	2.01447	1.33E-10	1.65E-08	1.19E-08	4598	tags=54%, list=38%, signal=35%	9127/5349/2741/2709/8989/10369/3762/3351/3780/6339/6505/1185/6336/1142/81033/1268/1188/27092/10052/362/3749/30820/23413/2558/778/10343/3765/40/2893/22953/10242/55515/785/26285/54831/2901/7225/360/10368/57165/127534/9725/10089/2563/6833/79838/23630/6338/782/6326/1136/781/9992/779/527/1144/783/1181/3785/27035/3710/9033/80131/79054/776/359/5023/2903/9177/2568/8912/2707/3756/3750/11322/5348/55107/273…
GO:0022803	MF	GO:0022803	passive transmembrane transporter activity	334	0.361911	2.01447	1.33E-10	1.65E-08	1.19E-08	4598	tags=54%, list=38%, signal=35%	9127/5349/2741/2709/8989/10369/3762/3351/3780/6339/6505/1185/6336/1142/81033/1268/1188/27092/10052/362/3749/30820/23413/2558/778/10343/3765/40/2893/22953/10242/55515/785/26285/54831/2901/7225/360/10368/57165/127534/9725/10089/2563/6833/79838/23630/6338/782/6326/1136/781/9992/779/527/1144/783/1181/3785/27035/3710/9033/80131/79054/776/359/5023/2903/9177/2568/8912/2707/3756/3750/11322/5348/55107/273…
GO:0035770	CC	GO:0035770	ribonucleoprotein granule	188	-0.380439	-2.27396	1.37E-10	1.66E-08	1.19E-08	2243	tags=38%, list=18%, signal=31%	23369/23435/9960/23741/29883/27350/6780/4848/2926/2553/7812/23112/23424/79675/192669/1654/26065/60493/9337/7415/1653/29760/85363/5436/6629/7341/22868/3981/10658/23215/7846/6093/2690/167227/9908/3192/5702/8826/79752/60489/55629/4076/9238/11157/27257/8087/4154/23367/64848/5683/9125/26019/79072/220988/2332/9470/10146/113251/27258/4691/253943/5701/51441/1977/6637/1965/55308/54542/5685/23185/7150
GO:0007606	BP	GO:0007606	sensory perception of chemical stimulus	102	0.5089	2.40901	1.52E-10	1.81E-08	1.30E-08	4285	tags=66%, list=35%, signal=43%	26692/8989/6339/442194/1813/2774/79846/3933/40/22953/54831/1470/26211/50838/127534/26184/8390/6338/4975/50831/7480/29991/26716/7932/3710/9033/6531/765/50834/2780/1472/26648/4025/51308/23538/26664/26538/26476/26212/26658/26659/56656/2779/5284/5330/4994/41/9288/442186/8392/26529/26531/585/5024/50839/2778/8387/26532/4991/26189/8383/26539/81797/51764/2535/50837/5304
GO:0034660	BP	GO:0034660	ncRNA metabolic process	313	-0.319833	-2.06	1.60E-10	1.87E-08	1.35E-08	2882	tags=40%, list=24%, signal=31%	23587/57418/26523/55756/9277/29102/9875/10436/10200/29960/51575/55656/55178/23212/5394/6165/55226/9775/23378/55798/9836/3669/55661/3692/103/51493/27341/6774/57570/6229/4086/4087/2091/55140/9188/9790/25983/6129/2926/79828/6230/60487/11056/63899/79731/112479/8886/192669/92342/6227/51637/5073/1654/55278/51067/65080/10412/54680/26156/55127/23160/9326/51729/1653/10556/54517/11137/22894/84549/54433/266…
GO:0022618	BP	GO:0022618	ribonucleoprotein complex assembly	151	-0.408264	-2.37874	1.85E-10	2.13E-08	1.53E-08	3127	tags=52%, list=26%, signal=39%	6633/23195/9169/1660/10419/6223/5591/22889/192670/51386/6426/3646/1975/26523/8487/23064/6128/8667/23212/6636/8607/7375/6431/3692/103/27341/6430/8664/472/8894/10728/8661/10946/1207/10772/192669/9129/6152/54680/11051/9326/1653/10480/9733/22868/11171/10658/6208/8161/55052/7520/55164/10713/10907/96764/6635/6634/91746/79833/545/10978/10659/55299/11052/28985/51340/8562/51065/8669/3320/54505/8559/11168/…
GO:0006119	BP	GO:0006119	oxidative phosphorylation	96	-0.48213	-2.59564	1.88E-10	2.13E-08	1.53E-08	2654	tags=52%, list=22%, signal=41%	4720/4722/30968/4707/51103/891/514/515/6622/4436/6392/4708/1738/7385/4713/1355/539/4704/1345/7415/4729/2631/4710/521/1716/29103/4694/1340/79736/509/4726/4717/4724/4700/522/27069/4697/4719/7381/4712/4702/10476/4709/23479/1347/4706/11315/1349/54205/4698
GO:0043021	MF	GO:0043021	ribonucleoprotein complex binding	112	-0.463013	-2.55616	2.00E-10	2.24E-08	1.61E-08	1327	tags=39%, list=11%, signal=35%	4528/79048/1654/2146/6629/29789/11171/23107/5292/51009/10465/10196/3192/6726/64135/9147/26135/55037/4869/23367/80155/9221/22849/10289/11052/2332/6728/54505/79139/6731/51068/8531/6729/253943/708/6059/9728/6637/1965/5935/3309/6632/26046/54499
GO:0043062	BP	GO:0043062	extracellular structure organization	238	0.398048	2.12935	2.26E-10	2.49E-08	1.79E-08	4028	tags=54%, list=33%, signal=37%	1999/10631/649/29113/2621/81577/165/3569/9509/7093/1278/30008/4088/183/79625/871/1288/2670/4241/11005/7373/56547/11093/64856/23187/1280/1289/9806/650/11117/7490/2295/2294/84168/3549/50509/1301/1471/1305/81621/10609/2022/169611/27035/4629/2191/11095/10585/11174/2113/6624/4327/7837/10266/7042/5340/7101/56155/4313/7143/5045/6692/1302/4035/1296/10218/1298/81792/60681/1277/4320/4326/5156/164656/4316/8…
GO:0030198	BP	GO:0030198	extracellular matrix organization	237	0.396429	2.11847	2.29E-10	2.49E-08	1.79E-08	4028	tags=54%, list=33%, signal=37%	1999/10631/649/29113/2621/81577/165/3569/9509/7093/1278/30008/4088/183/79625/871/1288/2670/4241/11005/7373/56547/11093/64856/23187/1280/1289/9806/650/11117/7490/2295/2294/84168/3549/50509/1301/1471/1305/81621/10609/2022/169611/27035/4629/2191/11095/10585/11174/2113/6624/4327/7837/10266/7042/5340/7101/4313/7143/5045/6692/1302/4035/1296/10218/1298/81792/60681/1277/4320/4326/5156/164656/4316/8985/20…
GO:0005759	CC	GO:0005759	mitochondrial matrix	361	-0.300197	-1.95932	2.43E-10	2.60E-08	1.87E-08	2265	tags=32%, list=19%, signal=27%	515/79568/2731/6622/57570/57128/27068/36/23590/2066/55173/56945/2926/57107/122704/10531/63875/55168/7818/1738/63899/63931/79731/84869/23424/79675/2744/8505/4191/55379/29088/51067/57001/5162/51373/2908/65080/2230/60493/5165/4704/4942/56922/28977/7978/80224/64976/34/10128/1716/29103/7417/54148/4329/3032/79736/51650/10797/54948/22868/509/9553/23107/3329/81689/78988/6647/55052/51022/25996/10935/55006…
GO:0003697	MF	GO:0003697	single-stranded DNA binding	104	-0.467716	-2.5654	2.68E-10	2.82E-08	2.03E-08	2388	tags=44%, list=20%, signal=36%	7555/54840/6419/10635/6118/4436/641/10592/4175/3148/5813/63901/56941/3507/6119/10051/5932/51729/4292/23635/10128/5436/7013/6117/3146/3329/55388/54386/3192/7247/3181/254394/8939/6742/7257/2073/5937/25913/51444/10923/10111/51567/5965/64710/64859/7150
GO:0051606	BP	GO:0051606	detection of stimulus	224	0.396724	2.10902	2.71E-10	2.82E-08	2.03E-08	4340	tags=56%, list=36%, signal=37%	26692/8989/25861/2986/442194/2645/24/54209/409/3651/846/778/10343/40/22953/10242/1755/6608/859/1470/26211/9293/50838/23418/8048/26184/2294/8390/50831/10392/2868/4671/706/1301/9094/26716/3000/10002/7932/23349/9033/79054/2191/4923/765/5995/50834/2780/1472/5957/5961/5475/26648/50508/4025/55107/27345/3105/23538/26664/5158/3673/54825/26538/4804/26476/6262/26212/26658/6387/3170/611/26659/9780/63895/270…
GO:0045211	CC	GO:0045211	postsynaptic membrane	219	0.404903	2.14458	3.50E-10	3.59E-08	2.58E-08	4340	tags=54%, list=36%, signal=36%	9127/88/2741/6900/2912/10369/4986/80852/288/1142/27253/8787/1813/27092/79953/409/8828/9568/2558/6536/4916/2893/1627/2901/5913/6640/10368/2048/64130/10243/2563/8829/11178/1136/23109/1144/107/27065/1305/1272/10505/322/6531/80758/5023/1056/6546/81926/2903/9177/2568/2043/747/3756/3750/54910/2895/1132/55906/23426/53826/53616/2559/10160/775/2900/491/869/22871/7402/23017/55879/2561/8001/2560/6801/1141/3…
GO:0000819	BP	GO:0000819	sister chromatid segregation	152	-0.402491	-2.34245	3.92E-10	3.96E-08	2.85E-08	2583	tags=41%, list=21%, signal=33%	23212/55795/1843/891/55719/10403/8881/10274/11130/4361/9928/1060/472/9183/91782/55743/9787/23310/7756/546/10592/8766/10051/7175/27243/23047/3192/25978/29127/79892/7155/9493/5925/4085/10664/55055/55781/9184/81929/1499/5901/8678/6421/9525/79003/25936/324/5885/23244/26271/80218/8452/51115/10735/51510/8243/3550/23137/9126/23063/8697/10464/51143
GO:0098813	BP	GO:0098813	nuclear chromosome segregation	196	-0.368395	-2.21878	4.12E-10	4.11E-08	2.96E-08	2532	tags=37%, list=21%, signal=30%	55795/1843/891/55719/10403/27030/8881/10274/11130/152185/4361/9928/1060/472/9183/91782/55743/9787/23310/7756/546/10592/8766/55166/10051/7175/4292/55706/27243/7013/23047/3192/25978/29127/79892/7155/9493/5925/10096/4085/10664/80010/55055/55781/9184/1894/10097/81929/1499/5901/8678/6421/9525/79003/25936/324/5885/23244/26271/80218/8452/51115/7320/10735/51510/8243/3550/23137/9126/23063/8697/10464/51143
GO:0072594	BP	GO:0072594	establishment of protein localization to organelle	330	-0.311513	-2.0132	4.78E-10	4.71E-08	3.39E-08	2241	tags=31%, list=18%, signal=26%	23435/79568/6774/8546/22930/10575/6747/9141/10531/55750/8766/8504/11261/57122/10134/9709/9818/59286/55705/7175/5743/28972/9648/54832/5295/3841/29103/7251/7341/7013/868/7203/93974/9804/64112/908/51366/9765/3329/79158/9972/8027/6726/950/51501/57506/11231/9868/3838/55746/64089/8031/9512/3301/55187/3842/7332/1894/58477/4121/9221/27072/55696/53371/5663/23471/56947/1871/9695/5901/3308/51569/5194/9789/1…
GO:0051236	BP	GO:0051236	establishment of RNA localization	134	-0.424286	-2.41851	4.88E-10	4.75E-08	3.41E-08	2565	tags=44%, list=21%, signal=35%	677/55916/55795/9775/3178/10212/23180/9984/472/7514/57122/51637/9818/7175/10128/55706/8563/7013/65109/23165/9804/29072/9972/348995/8480/9908/3267/6428/9444/55746/91746/65110/1069/23299/3181/545/23279/4869/79023/26019/53371/56943/81929/29074/55110/5901/220988/11052/2332/80145/10657/6741/9939/11260/22916/25909/55308/1070/5903
GO:0005201	MF	GO:0005201	extracellular matrix structural constituent	141	0.444767	2.20912	5.16E-10	4.95E-08	3.56E-08	5055	tags=67%, list=42%, signal=40%	176/10631/1291/4237/165/10394/7450/64129/1278/30008/8425/1288/7373/4240/64856/258/4586/54829/5553/1280/1289/1404/10085/2243/11117/84034/5549/50509/1301/1305/3339/5118/7837/3909/3730/7059/920/1302/1893/1294/10418/56955/1296/4053/1298/78987/633/1277/79812/7148/2331/4256/7783/1306/1310/4811/79875/7045/25890/8292/80781/10516/3912/4585/1116/3914/7007/375790/6779/1293/4239/3910/3490/2200/1308/1285/1300…
GO:0003012	BP	GO:0003012	muscle system process	365	0.346882	1.95024	7.85E-10	7.44E-08	5.35E-08	3707	tags=44%, list=31%, signal=32%	9127/88/2741/816/1837/3762/80852/23327/10316/156/477/4632/4607/6336/6915/1813/8736/4762/4088/10052/27302/183/1410/147/3488/22953/7140/2626/1906/58529/859/2257/3164/624/6640/126393/4626/3479/8048/28999/6769/1113/6833/23630/89/6338/7349/1136/26287/781/1160/9992/4608/4878/7423/8811/4604/779/5318/1144/783/8398/3357/322/4629/6926/776/4151/8735/6781/7134/5023/1908/4842/5592/6546/80763/8912/9464/8106/88…
GO:0005743	CC	GO:0005743	mitochondrial inner membrane	316	-0.30827	-2.00266	8.26E-10	7.64E-08	5.49E-08	2699	tags=40%, list=22%, signal=32%	25813/2235/4976/4720/26589/10939/27235/4722/30968/8760/57380/4707/28958/51103/79590/1591/55486/26521/51021/5770/51660/51312/514/7386/29078/515/79568/6774/6622/55173/56945/122704/63875/55168/7818/55750/6392/4708/4580/63931/7385/4713/55013/1355/3945/29088/539/51373/65080/4704/1345/55972/4729/55863/28977/25915/23788/4710/64976/521/63933/29103/54148/4694/1340/3032/51650/54948/509/4726/25874/4717/4724…
GO:0031966	CC	GO:0031966	mitochondrial membrane	497	-0.266055	-1.809	8.22E-10	7.64E-08	5.49E-08	2005	tags=35%, list=16%, signal=31%	4830/51566/25813/2235/4976/4720/26589/10939/27235/4722/30968/8760/57380/4707/28958/51103/79590/1591/55486/26521/51021/8560/5770/51660/51312/514/7386/29078/515/8605/79568/6774/6622/55173/56945/23786/122704/841/63875/55168/7818/55750/6392/4708/4580/63931/7385/10059/4713/55013/55669/1355/3945/51309/6233/80777/597/29088/539/51373/65080/4704/80342/1345/55972/4729/55863/2631/28977/25915/23788/4710/6497…
GO:0006120	BP	GO:0006120	mitochondrial electron transport, NADH to ubiquinone	36	-0.673893	-2.94147	9.23E-10	8.43E-08	6.06E-08	2654	tags=75%, list=22%, signal=59%	4711/4720/4722/4707/51103/6622/4708/1738/4713/4704/4729/4710/29103/4694/4726/4717/4724/4700/4697/4719/4712/4702/4709/23479/4706/11315/4698
GO:0034976	BP	GO:0034976	response to endoplasmic reticulum stress	194	-0.36708	-2.2118	1.03E-09	9.31E-08	6.70E-08	2539	tags=40%, list=21%, signal=32%	10952/9217/8893/55432/11236/5770/9601/54870/2213/23435/30001/467/23753/7844/26003/57003/2932/10206/80267/9097/1654/10134/9709/5611/7415/10613/51136/7993/5295/5516/51439/23392/7873/9451/54431/51009/5366/2923/11160/4780/51465/7353/55161/5771/4690/29761/4217/837/3093/51283/51506/4121/9354/23376/29982/9695/29978/51569/3708/23411/4189/10959/79139/64764/7184/11315/10955/81542/7494/10987/1965/3309/23071…
GO:0009060	BP	GO:0009060	aerobic respiration	139	-0.416495	-2.38117	1.07E-09	9.57E-08	6.89E-08	2654	tags=46%, list=22%, signal=36%	4720/4722/30968/4707/51103/891/3658/514/9650/515/6622/4436/6392/3417/4708/1738/7385/4713/1355/4191/539/5162/4704/1345/7415/4729/2631/4710/521/1716/29103/4694/1340/79736/509/4726/3091/4717/4724/4700/522/27069/80025/4190/4697/4719/7381/4712/6834/8801/4702/10476/4709/6390/23479/3419/1347/4706/11315/23530/1349/54205/4698/8803
GO:0050657	BP	GO:0050657	nucleic acid transport	131	-0.418822	-2.37255	1.15E-09	9.99E-08	7.19E-08	1953	tags=37%, list=16%, signal=31%	7514/57122/51637/9818/7175/10128/55706/8563/65109/23165/9804/29072/9972/348995/8480/9908/3267/6428/9444/55746/91746/65110/1069/23299/3181/23279/4869/79023/26019/53371/56943/81929/29074/55110/5901/220988/11052/2332/80145/10657/6741/9939/11260/22916/25909/55308/1070/5903
GO:0050658	BP	GO:0050658	RNA transport	131	-0.418822	-2.37255	1.15E-09	9.99E-08	7.19E-08	1953	tags=37%, list=16%, signal=31%	7514/57122/51637/9818/7175/10128/55706/8563/65109/23165/9804/29072/9972/348995/8480/9908/3267/6428/9444/55746/91746/65110/1069/23299/3181/23279/4869/79023/26019/53371/56943/81929/29074/55110/5901/220988/11052/2332/80145/10657/6741/9939/11260/22916/25909/55308/1070/5903
GO:1903320	BP	GO:1903320	regulation of protein modification by small protein conjugation or removal	182	-0.368818	-2.18358	1.34E-09	1.15E-07	8.28E-08	2479	tags=38%, list=20%, signal=31%	10625/819/8767/7375/2034/11146/1407/9532/10253/7046/55743/2729/23077/55100/11261/57162/1654/9709/9474/5601/7415/7334/6502/9733/7314/868/22976/3091/26191/51366/10363/10210/6187/10196/329/6659/23560/9373/3301/4085/4869/7332/7189/23376/10054/54778/5663/9978/25950/1499/9111/54165/8864/330/3320/7321/10055/79139/6500/26271/8452/11315/5716/9320/9646/3309/9529/8915/7337/25898
GO:0007059	BP	GO:0007059	chromosome segregation	244	-0.338645	-2.13035	1.39E-09	1.18E-07	8.49E-08	2532	tags=36%, list=21%, signal=29%	55795/1843/891/55719/10403/11011/27030/8881/10274/11130/56271/152185/23369/4361/9928/1060/472/9183/91782/1457/55743/8239/9787/23310/7756/546/10592/8766/55166/1654/2908/10051/7175/7405/4292/55706/54820/27243/7013/81565/55207/348995/23047/3192/25978/29127/79892/7155/9493/5925/10096/4085/10664/80010/55055/55781/9184/79023/1894/10097/81929/1499/5901/8678/6421/9525/79003/25936/324/5885/23244/26271/802…
GO:0005125	MF	GO:0005125	cytokine activity	180	0.414706	2.15551	1.62E-09	1.36E-07	9.81E-08	4868	tags=62%, list=40%, signal=38%	6363/29949/8995/649/5008/6375/4838/3569/1437/9210/7422/27302/2247/3578/9350/9573/353500/7066/10220/959/3446/6346/7481/1906/26525/7476/3589/650/3625/3449/3452/7480/6366/9244/3592/655/8600/3596/9547/1435/1270/7076/2920/7042/7471/2662/6367/3451/10850/6370/57152/6357/11009/6387/55258/8200/27190/6354/653/3467/6356/970/6369/7472/3441/3456/7482/7477/7040/3439/9518/652/10148/3605/64388/59067/8744/8741/36…
GO:0006888	BP	GO:0006888	endoplasmic reticulum to Golgi vesicle-mediated transport	95	-0.467433	-2.51715	1.80E-09	1.49E-07	1.07E-07	2853	tags=53%, list=23%, signal=41%	79090/55973/55014/9218/27095/3998/9217/51693/11236/22820/11014/56681/9183/6683/60684/378/3638/6845/10134/1314/81555/7415/51124/26984/22878/10972/8615/4253/29097/10427/53407/23256/5861/10282/10342/50999/1315/372/5537/10484/10959/64764/22872/9554/8452/9871/9276/51128/9527/10802
GO:0030594	MF	GO:0030594	neurotransmitter receptor activity	88	0.513531	2.37075	1.81E-09	1.49E-07	1.07E-07	4340	tags=66%, list=36%, signal=43%	2741/153/3351/1142/1813/2558/2893/2901/2563/3360/1136/706/1144/1816/3362/3357/11255/2903/9177/2568/2895/1132/26538/3269/2559/2900/55879/2561/8001/2560/1141/3363/2897/2898/3361/2550/1815/8416/2185/57053/2905/2899/1129/1138/2906/1133/26532/2570/1145/26539/3350/2566/2554/3352/8973/2902/2567/134
GO:0016072	BP	GO:0016072	rRNA metabolic process	173	-0.375717	-2.22951	1.90E-09	1.53E-07	1.10E-07	2816	tags=44%, list=23%, signal=34%	9277/29102/9875/10436/10200/29960/51575/55178/23212/5394/6165/55226/9775/23378/3669/55661/3692/27341/6229/2091/9188/9790/25983/6129/6230/11056/63899/112479/8886/92342/6227/65080/10412/54680/26156/55127/23160/9326/51729/10556/11137/22894/84549/54433/6208/8850/55164/10813/55006/11340/53918/23560/51118/25926/11157/10885/9045/23517/55781/9221/51096/11103/55299/55035/5303/27292/10775/64216/404672/5144…
GO:0099240	CC	GO:0099240	intrinsic component of synaptic membrane	135	0.449649	2.22234	1.90E-09	1.53E-07	1.10E-07	3550	tags=50%, list=29%, signal=36%	6804/9127/2741/6900/2912/10369/4986/3351/6336/27253/1268/8745/1813/27092/492/5818/8828/2558/5030/6536/4916/2901/10368/2048/10243/2563/8829/6326/5789/1144/107/1272/6531/23385/5023/1056/6546/81926/2903/2043/747/3756/2895/53826/53616/2693/3737/2900/2239/22871/1948/3760/2561/1141/388336/1949/3361/54413/79414/57053/22865/6538/3736/9746/3746/5024/4985
GO:0003735	MF	GO:0003735	structural constituent of ribosome	116	-0.439451	-2.46245	2.25E-09	1.79E-07	1.29E-07	3065	tags=53%, list=25%, signal=40%	28973/6223/6133/6136/6171/6235/6168/51121/6138/6128/26589/6161/6160/6146/6165/6191/79590/6170/51021/6229/56945/6129/122704/63875/55168/7818/6230/63931/6157/6227/6233/29088/51373/65080/6152/28977/6205/6164/51650/54948/6210/9553/6208/78988/6187/55052/51318/65005/9045/6166/51187/10240/28998/29074/10884/29093/51065/9801/60488/55133/11222
GO:0046873	MF	GO:0046873	metal ion transmembrane transporter activity	323	0.353267	1.96124	2.27E-09	1.79E-07	1.29E-07	3842	tags=47%, list=32%, signal=33%	8989/10369/6555/3762/3351/477/79815/3780/6339/6505/496/26266/80024/6336/6539/81033/1268/27092/6528/3749/492/30820/27173/23413/60482/6536/778/10343/3765/479/40/10242/55515/785/9498/6560/6570/2901/7225/9990/81894/57468/10368/3954/57835/10089/9153/55532/478/6833/23630/6338/782/6326/6554/10686/781/9992/6550/8671/779/783/3785/6540/64078/495/3710/9033/79054/6531/776/8884/6524/6546/2903/8912/6568/3756/7…
GO:0006913	BP	GO:0006913	nucleocytoplasmic transport	244	-0.335185	-2.10858	2.46E-09	1.90E-07	1.37E-07	1875	tags=31%, list=15%, signal=27%	2932/7514/11261/57122/10768/6310/9818/6672/55705/7175/5743/55706/5295/3841/7341/8563/868/65109/11214/23165/23325/51366/29072/9972/8480/10541/3267/6428/51501/57506/5501/9147/3838/55746/91746/5781/65110/10553/3181/23279/4869/55341/55781/3842/1894/9221/26019/55696/53371/56943/4659/5663/1871/5901/11052/80145/51569/10657/10527/6741/3717/11260/51068/22916/11315/6059/3839/7295/55308/5530/29969/26953/260…
GO:0051169	BP	GO:0051169	nuclear transport	244	-0.335185	-2.10858	2.46E-09	1.90E-07	1.37E-07	1875	tags=31%, list=15%, signal=27%	2932/7514/11261/57122/10768/6310/9818/6672/55705/7175/5743/55706/5295/3841/7341/8563/868/65109/11214/23165/23325/51366/29072/9972/8480/10541/3267/6428/51501/57506/5501/9147/3838/55746/91746/5781/65110/10553/3181/23279/4869/55341/55781/3842/1894/9221/26019/55696/53371/56943/4659/5663/1871/5901/11052/80145/51569/10657/10527/6741/3717/11260/51068/22916/11315/6059/3839/7295/55308/5530/29969/26953/260…
GO:0016050	BP	GO:0016050	vesicle organization	230	-0.340211	-2.09035	2.82E-09	2.15E-07	1.55E-07	2306	tags=36%, list=19%, signal=29%	5007/56681/8546/6622/91782/9798/23603/9847/51479/10490/8766/55654/6809/11261/3638/2149/6845/26286/10451/81555/5048/23673/7405/5584/7251/8417/8411/27243/55204/5873/10972/7110/23325/8615/55207/9839/9765/64083/8867/51552/8934/8027/84079/25978/950/29887/9482/10427/8773/10228/5861/10282/10342/23317/8301/27072/164/2773/1385/5537/9525/10484/1182/10959/200576/22872/26271/9519/9554/8452/9101/9871/23607/51…
GO:0070469	CC	GO:0070469	respirasome	65	-0.531548	-2.65386	3.24E-09	2.45E-07	1.76E-07	3100	tags=62%, list=26%, signal=46%	1329/9167/54902/29796/4711/4720/4722/4707/51103/7386/6392/4708/7385/4713/1355/4704/1345/4729/4710/4694/1340/4726/4717/4724/4700/4697/4719/7381/4712/6834/4702/4709/6390/1347/4706/23530/1349/54205/4698/25994
GO:0003955	MF	GO:0003955	NAD(P)H dehydrogenase (quinone) activity	31	-0.69278	-2.89986	3.44E-09	2.58E-07	1.86E-07	2861	tags=68%, list=24%, signal=52%	4711/4720/4722/4707/4708/84869/4713/4704/4729/4710/4694/4726/4717/4724/4700/4697/4719/4712/4702/4709/4698
GO:0042773	BP	GO:0042773	ATP synthesis coupled electron transport	64	-0.535274	-2.63544	3.61E-09	2.65E-07	1.91E-07	2877	tags=58%, list=24%, signal=44%	29796/4711/4720/4722/4707/51103/891/6622/6392/4708/1738/4713/1355/4704/1345/4729/4710/1716/29103/4694/4726/4717/4724/4700/27069/4697/4719/7381/4712/4702/4709/23479/1347/4706/11315/54205/4698
GO:0042775	BP	GO:0042775	mitochondrial ATP synthesis coupled electron transport	64	-0.535274	-2.63544	3.61E-09	2.65E-07	1.91E-07	2877	tags=58%, list=24%, signal=44%	29796/4711/4720/4722/4707/51103/891/6622/6392/4708/1738/4713/1355/4704/1345/4729/4710/1716/29103/4694/4726/4717/4724/4700/27069/4697/4719/7381/4712/4702/4709/23479/1347/4706/11315/54205/4698
GO:0000779	CC	GO:0000779	condensed chromosome, centromeric region	111	-0.439538	-2.4382	3.87E-09	2.80E-07	2.02E-07	2521	tags=49%, list=21%, signal=39%	79682/891/10403/11130/84516/1060/4999/9183/23310/7756/6612/546/7514/57122/55166/23421/5048/26039/7175/64769/10671/54820/23291/1452/51164/81565/10428/348995/8850/23219/11335/3192/6990/5501/55746/4085/23279/55055/9184/79023/4659/81929/5663/6249/8655/1783/79003/25936/324/51111/23122/25909/8243/51143
GO:0051301	BP	GO:0051301	cell division	458	-0.267949	-1.80883	3.89E-09	2.80E-07	2.02E-07	2224	tags=28%, list=18%, signal=24%	6840/9928/1060/54801/9183/91782/9798/55743/8239/6683/23310/7756/641/79733/3622/10592/8766/8872/1022/56034/25847/2908/6993/5586/23421/5048/5934/10051/5932/84440/7175/7405/54820/26574/7251/1452/27243/80254/7013/10769/2131/23503/10776/3981/55207/55521/7846/23111/29072/6093/6651/348995/4674/9738/8480/23047/1163/10713/3192/10907/25978/29127/5921/6990/5500/1213/5501/905/894/7443/53918/79892/2124/6787/1…
GO:0006402	BP	GO:0006402	mRNA catabolic process	168	-0.380283	-2.25278	4.30E-09	3.07E-07	2.21E-07	2328	tags=43%, list=19%, signal=35%	373863/79068/5394/677/55795/9775/51690/51594/23369/23435/472/29883/3184/4848/7812/10949/23112/79675/192669/79899/5073/79048/60493/9337/4670/4292/2935/5436/22894/65109/22868/90806/10658/6093/167227/3192/56829/11340/53918/65110/55629/9238/26135/11157/10605/27257/8087/4869/23367/10236/57472/9125/26019/23658/79072/22849/55110/2332/10492/6741/9939/8531/8559/22916/253943/55181/51441/54542/10140/23185/9…
GO:0007423	BP	GO:0007423	sensory organ development	432	0.322235	1.83947	4.48E-09	3.16E-07	2.28E-07	4727	tags=52%, list=39%, signal=33%	7070/3714/25861/1956/4237/6505/7068/5979/2290/1813/9355/8736/7422/25987/4762/4088/94/362/2247/525/5818/5754/54845/9573/2558/55764/1410/8022/4916/1417/429/1906/6469/1280/7476/1289/5089/2048/650/579/23418/4613/6496/57835/7490/1414/51168/2295/2736/91355/8829/10736/4041/3549/25794/30062/3280/5816/9992/7480/30813/1301/10319/22926/2138/655/1181/7849/10002/9321/4867/1826/5080/6531/3975/5764/64220/54549/…
GO:0046540	CC	GO:0046540	U4/U6 x U5 tri-snRNP complex	27	-0.727671	-2.93281	4.93E-09	3.42E-07	2.46E-07	1208	tags=59%, list=10%, signal=53%	6636/51690/9129/10465/10713/10907/6635/6634/11157/23658/51691/8559/27258/9128/6637/6632
GO:0097526	CC	GO:0097526	spliceosomal tri-snRNP complex	27	-0.727671	-2.93281	4.93E-09	3.42E-07	2.46E-07	1208	tags=59%, list=10%, signal=53%	6636/51690/9129/10465/10713/10907/6635/6634/11157/23658/51691/8559/27258/9128/6637/6632
GO:0036464	CC	GO:0036464	cytoplasmic ribonucleoprotein granule	173	-0.368364	-2.18588	5.00E-09	3.43E-07	2.47E-07	2243	tags=36%, list=18%, signal=30%	23369/23435/9960/23741/29883/27350/6780/4848/2553/7812/23112/23424/192669/1654/26065/9337/7415/1653/29760/85363/5436/6629/3981/10658/23215/7846/6093/2690/167227/9908/3192/5702/8826/79752/60489/55629/4076/11157/27257/8087/4154/23367/5683/9125/26019/2332/9470/10146/113251/27258/4691/253943/5701/51441/1977/6637/1965/55308/54542/5685/23185/7150
GO:0008083	MF	GO:0008083	growth factor activity	137	0.443142	2.20719	5.82E-09	3.96E-07	2.85E-07	2677	tags=44%, list=22%, signal=35%	8817/3714/649/2246/5008/4838/3569/1437/79874/8823/9210/7422/27302/183/7039/2247/8822/3578/9573/353500/7066/10220/8074/2251/2688/258/2257/3589/650/3479/3625/29937/4908/7423/3592/655/5764/1435/1270/5967/4803/7076/7042/2668/7031/2662/2671/29948/2259/9048/26291/2258/2147/6387/8200/1444/685/9542/653/8909
GO:0120114	CC	GO:0120114	Sm-like protein family complex	61	-0.540525	-2.63349	6.53E-09	4.40E-07	3.17E-07	1959	tags=43%, list=16%, signal=36%	10946/1207/10565/9129/10614/6629/11171/10465/10713/10907/96764/6635/6634/79833/11157/27257/83443/23658/51691/8559/27258/9128/6637/6632/55015/27336
GO:0007218	BP	GO:0007218	neuropeptide signaling pathway	76	0.530573	2.39852	6.61E-09	4.42E-07	3.18E-07	2884	tags=51%, list=24%, signal=39%	5697/2741/4986/5539/10316/3060/9427/6753/4888/2925/11248/181/116/3061/8484/3062/6866/4987/51083/64106/1363/7349/4878/8811/4923/4828/51289/27344/27297/1241/4158/4852/2922/4935/8001/6752/6755/4879/11247
GO:0034702	CC	GO:0034702	ion channel complex	212	0.388027	2.05384	7.90E-09	5.24E-07	3.77E-07	4615	tags=55%, list=38%, signal=35%	2741/10369/3762/3780/6339/6336/1142/1188/27092/3749/30820/2558/778/2893/10242/26047/785/11194/26285/54831/2901/7225/10368/2563/6833/23630/6338/782/6326/1136/781/9992/779/1144/783/1181/3785/9033/80131/776/2903/9177/2568/8912/3756/3750/55107/27345/2895/26251/777/6262/2559/3737/775/2900/1180/487/55879/1364/3760/2561/8001/7223/27094/2560/1141/5566/388336/774/8514/8913/6334/2898/30819/3739/3786/3764/2…
GO:0005216	MF	GO:0005216	ion channel activity	304	0.351439	1.93382	8.10E-09	5.32E-07	3.83E-07	4104	tags=49%, list=34%, signal=33%	9127/5349/2741/8989/10369/3762/3351/3780/6339/6505/1185/6336/1142/81033/1268/1188/27092/10052/3749/30820/23413/2558/778/10343/3765/40/2893/22953/10242/55515/785/26285/54831/2901/7225/10368/9725/10089/2563/6833/79838/23630/6338/782/6326/1136/781/9992/779/527/1144/783/1181/3785/3710/9033/80131/79054/776/5023/2903/9177/2568/8912/3756/3750/11322/5348/55107/27345/2895/26251/777/6262/2559/3781/3737/118…
GO:0140534	CC	GO:0140534	endoplasmic reticulum protein-containing complex	96	-0.448402	-2.41406	9.28E-09	6.01E-07	4.33E-07	2539	tags=49%, list=21%, signal=39%	10952/11124/819/11236/10328/51594/9183/23753/567/5277/79071/6890/3638/83460/171546/7415/28972/5033/6184/55831/51439/5279/54431/26043/51009/2923/84061/7353/6726/1603/51141/11231/10026/4217/58477/5479/9789/79139/7184/56851/23204/10558/3309/23480/60559/6400/9694
GO:0050684	BP	GO:0050684	regulation of mRNA processing	104	-0.436746	-2.39553	9.32E-09	6.01E-07	4.33E-07	1929	tags=38%, list=16%, signal=33%	10772/1859/9588/10768/26528/11051/79811/10284/10658/6651/22938/3192/6428/9444/10179/10914/9584/91746/83989/8087/4869/4154/9589/10659/22849/11052/2332/10657/9939/22916/4691/708/9646/29896/5935/6434/10150/79577/64783/23210
GO:0005179	MF	GO:0005179	hormone activity	91	0.49815	2.30683	9.68E-09	6.20E-07	4.46E-07	4485	tags=70%, list=37%, signal=45%	2797/5697/5539/3060/27302/183/1114/7066/2688/181/116/4880/51052/1906/7038/79924/51083/3641/3479/3625/7349/797/7276/4878/434/2520/6750/6781/1908/4295/3630/80763/551/4828/11172/79006/2691/55908/6370/4852/2695/2922/6013/1444/5744/4879/2641/1081/1907/3623/885/1392/2056/56729/1442/5020/5443/3624/2200/1325/10911/3375/2689/4922
GO:0006364	BP	GO:0006364	rRNA processing	168	-0.373381	-2.2119	1.03E-08	6.51E-07	4.68E-07	2816	tags=43%, list=23%, signal=34%	9277/9875/10436/10200/29960/51575/55178/23212/5394/6165/55226/9775/23378/3669/55661/3692/27341/6229/2091/9188/9790/25983/6129/6230/11056/63899/112479/8886/92342/6227/10412/54680/26156/55127/23160/9326/51729/10556/11137/22894/84549/54433/6208/8850/55164/10813/55006/11340/23560/51118/25926/11157/10885/9045/23517/55781/9221/51096/11103/55299/55035/5303/27292/10775/64216/404672/51441/23076/29081/5101…
GO:0017148	BP	GO:0017148	negative regulation of translation	119	-0.420197	-2.3597	1.09E-08	6.84E-07	4.92E-07	3009	tags=50%, list=25%, signal=38%	5610/192670/7298/3646/26523/678/1612/373863/79068/677/9775/11236/3658/3692/23435/6774/27102/29883/3184/4848/23112/192669/5813/5073/1654/26065/5997/9337/7175/4292/54517/5436/22894/9451/10658/6093/167227/6726/11340/4076/27257/8087/23367/10236/28998/57472/9125/22849/2332/9470/55024/10492/4691/253943/51441/1977/1965/54542/10140
GO:0099699	CC	GO:0099699	integral component of synaptic membrane	124	0.450937	2.2094	1.40E-08	8.72E-07	6.28E-07	3550	tags=50%, list=29%, signal=36%	6804/9127/2741/2912/10369/4986/3351/6336/27253/1268/8745/1813/27092/492/5818/8828/2558/5030/6536/4916/2901/10368/2048/2563/8829/6326/5789/1144/107/6531/23385/5023/1056/6546/2903/2043/747/3756/2895/53826/53616/2693/3737/2900/22871/1948/3760/2561/1141/388336/1949/3361/54413/79414/57053/22865/6538/3736/9746/3746/5024/4985
GO:0050136	MF	GO:0050136	NADH dehydrogenase (quinone) activity	29	-0.695166	-2.86564	1.54E-08	9.51E-07	6.84E-07	2861	tags=69%, list=24%, signal=53%	4711/4720/4722/4707/4708/4713/4704/4729/4710/4694/4726/4717/4724/4700/4697/4719/4712/4702/4709/4698
GO:0000776	CC	GO:0000776	kinetochore	103	-0.434529	-2.37214	1.55E-08	9.51E-07	6.84E-07	2521	tags=49%, list=21%, signal=39%	79682/891/10403/11130/84516/1060/4999/9183/7756/6612/7514/57122/55166/23421/5048/26039/7175/64769/10671/54820/23291/1452/51164/81565/10428/348995/8850/23219/3192/6990/5501/55746/4085/23279/55055/9184/79023/4659/81929/5663/6249/8655/1783/79003/25936/324/23122/25909/8243/51143
GO:0015931	BP	GO:0015931	nucleobase-containing compound transport	171	-0.364584	-2.15858	1.57E-08	9.55E-07	6.87E-07	1953	tags=34%, list=16%, signal=29%	7514/10257/9197/57122/51637/9818/7175/23169/10128/55706/8563/961/65109/23165/9804/29072/9972/348995/8480/9908/3267/6428/9444/55746/91746/23443/65110/1069/23299/3181/23279/10237/4869/79023/26019/53371/56943/81929/29074/55032/55110/5901/220988/11052/2332/80145/10657/29957/6741/9939/11260/22916/25909/55308/10559/81034/1070/5903
GO:0030532	CC	GO:0030532	small nuclear ribonucleoprotein complex	54	-0.555236	-2.64365	1.64E-08	9.87E-07	7.10E-07	1959	tags=41%, list=16%, signal=34%	10946/10565/9129/10614/6629/10465/10713/10907/96764/6635/6634/11157/83443/23658/51691/8559/27258/9128/6637/6632/55015/27336
GO:0050804	BP	GO:0050804	modulation of chemical synaptic transmission	354	0.331975	1.86191	1.66E-08	9.93E-07	7.14E-07	4624	tags=53%, list=38%, signal=34%	6804/816/6900/2912/64854/10369/3351/22839/3060/477/26059/1956/6505/23096/5923/794/27253/1268/1813/27092/999/183/1395/25837/409/2670/1201/766/65018/2914/23413/5030/9228/815/6770/4130/10858/116/5582/1906/9498/1627/2901/7476/11188/5913/23467/10368/2048/57338/6855/9495/3814/5581/8938/11178/2771/23373/7349/4908/1136/8224/5575/5789/23542/575/5071/1816/783/107/27065/8398/23349/3710/1009/5764/23385/5023/…
GO:0008236	MF	GO:0008236	serine-type peptidase activity	141	0.422382	2.09793	1.72E-08	1.02E-06	7.37E-07	4937	tags=60%, list=41%, signal=36%	3004/25823/440387/649/64063/5653/7093/56649/25807/10747/9159/9407/5654/29122/23430/5046/23436/5648/11012/11330/922/5327/43847/1636/2191/5126/28983/49/5646/4327/2161/5340/1506/4313/5045/327/339105/715/2147/5624/3083/43849/4320/11202/164656/4316/8909/4318/7177/1513/2160/354/25818/1512/101/3249/64499/9028/2159/4322/5645/4314/5328/154754/2999/5650/4323/3426/9361/6768/1803/7113/3818/5649/5652/80975/10…
GO:0004252	MF	GO:0004252	serine-type endopeptidase activity	127	0.449641	2.20827	2.08E-08	1.23E-06	8.82E-07	4937	tags=64%, list=41%, signal=38%	3004/25823/440387/649/64063/5653/7093/56649/25807/10747/9159/9407/5654/29122/23430/5046/23436/5648/11012/11330/922/5327/43847/2191/5126/28983/49/5646/4327/2161/5340/1506/4313/5045/327/339105/715/2147/5624/3083/43849/4320/11202/164656/4316/4318/7177/1513/2160/354/25818/1512/101/3249/64499/9028/2159/4322/5645/4314/5328/154754/2999/5650/4323/3426/9361/6768/1803/7113/3818/5652/80975/10699/716/10136/3…
GO:0098800	CC	GO:0098800	inner mitochondrial membrane protein complex	96	-0.439401	-2.3656	2.59E-08	1.52E-06	1.09E-06	3100	tags=54%, list=26%, signal=41%	1329/10989/9167/3313/29796/4711/80273/25813/4720/10939/4722/4707/51103/514/7386/515/55750/6392/4708/4580/7385/4713/55013/539/4704/1345/4729/4710/521/29103/4694/509/4726/4717/4724/4700/522/4697/4719/7381/4712/4702/10476/4709/6390/54927/139322/1347/4706/10440/221154/4698
GO:0048568	BP	GO:0048568	embryonic organ development	340	0.333325	1.85727	2.64E-08	1.53E-06	1.10E-06	4227	tags=48%, list=35%, signal=32%	3211/2709/51294/1046/6474/25861/4237/4838/79879/7173/7004/1437/3373/3217/2290/10265/7422/3219/6615/4762/4088/525/5754/27173/55764/7481/6608/2623/2626/1906/6469/1280/5089/2048/579/3233/4613/6496/51168/2295/2736/9421/2294/10736/3549/3280/5426/2019/1301/2138/1305/2022/655/7547/7849/187/8928/6926/5080/3975/64220/53615/2737/5916/4188/3235/8820/9464/8854/7042/2668/60529/3880/7471/10763/6692/9968/6886/3…
GO:0008137	MF	GO:0008137	NADH dehydrogenase (ubiquinone) activity	28	-0.701441	-2.87088	2.67E-08	1.54E-06	1.11E-06	2861	tags=71%, list=24%, signal=55%	4711/4720/4722/4707/4708/4713/4704/4729/4710/4694/4726/4717/4724/4700/4697/4719/4712/4702/4709/4698
GO:0005747	CC	GO:0005747	mitochondrial respiratory chain complex I	31	-0.667485	-2.79398	2.80E-08	1.55E-06	1.12E-06	2861	tags=71%, list=24%, signal=54%	4711/4720/4722/4707/51103/4708/4713/4704/4729/4710/4694/4726/4717/4724/4700/4697/4719/4712/4702/4709/4706/4698
GO:0030964	CC	GO:0030964	NADH dehydrogenase complex	31	-0.667485	-2.79398	2.80E-08	1.55E-06	1.12E-06	2861	tags=71%, list=24%, signal=54%	4711/4720/4722/4707/51103/4708/4713/4704/4729/4710/4694/4726/4717/4724/4700/4697/4719/4712/4702/4709/4706/4698
GO:0045271	CC	GO:0045271	respiratory chain complex I	31	-0.667485	-2.79398	2.80E-08	1.55E-06	1.12E-06	2861	tags=71%, list=24%, signal=54%	4711/4720/4722/4707/51103/4708/4713/4704/4729/4710/4694/4726/4717/4724/4700/4697/4719/4712/4702/4709/4706/4698
GO:0009582	BP	GO:0009582	detection of abiotic stimulus	104	0.462078	2.19233	2.78E-08	1.55E-06	1.12E-06	4775	tags=63%, list=39%, signal=39%	8989/25861/2986/24/409/778/10343/40/859/9293/23418/8048/2868/1301/9094/3000/10002/23349/9033/79054/4923/5995/2780/5957/5961/50508/55107/5158/3673/4804/6387/611/9780/63895/2779/6010/79955/2898/2047/63982/27039/4914/3249/11190/57053/6295/3736/9600/80036/1000/7287/7439/5270/58473/2063/5146/59335/3728/134/1040/6247/54112/10893/23596/6869/23746
GO:0045333	BP	GO:0045333	cellular respiration	165	-0.365638	-2.15939	2.77E-08	1.55E-06	1.12E-06	2654	tags=41%, list=22%, signal=33%	4720/4722/30968/4707/51103/891/3658/514/7386/9650/515/6622/4436/3588/6392/3417/4708/1738/7385/4713/1355/4191/539/5162/4704/1345/7415/4729/2631/4710/521/1716/29103/4694/1340/79736/509/4726/3091/4717/4724/4700/522/5290/27069/80025/4190/4697/4719/7381/4712/6834/8801/4702/10476/4709/6390/23479/3419/1347/4706/11315/23530/1349/80219/54205/4698/8803
GO:0031396	BP	GO:0031396	regulation of protein ubiquitination	155	-0.371486	-2.1831	2.82E-08	1.55E-06	1.12E-06	2479	tags=39%, list=20%, signal=32%	10625/819/8767/7375/11146/1407/9532/10253/7046/55743/2729/23077/55100/11261/57162/1654/9709/9474/5601/7334/6502/7314/868/22976/26191/51366/10210/6187/10196/329/6659/23560/9373/3301/4085/4869/7332/7189/23376/54778/5663/9978/9111/54165/8864/330/3320/7321/79139/6500/26271/8452/11315/5716/9320/9646/3309/9529/8915/7337/25898
GO:0005746	CC	GO:0005746	mitochondrial respirasome	60	-0.522824	-2.52751	2.85E-08	1.56E-06	1.12E-06	2877	tags=60%, list=24%, signal=46%	1329/9167/29796/4711/4720/4722/4707/51103/7386/6392/4708/7385/4713/1355/4704/1345/4729/4710/4694/4726/4717/4724/4700/4697/4719/7381/4712/6834/4702/4709/6390/1347/4706/23530/1349/4698
GO:0010721	BP	GO:0010721	negative regulation of cell development	149	0.419259	2.10801	2.92E-08	1.58E-06	1.14E-06	3071	tags=49%, list=25%, signal=37%	23105/81848/57715/7070/10631/4838/3569/9856/51265/54209/9355/8482/7422/9037/22933/4241/4916/64218/2039/116/4880/6663/859/7225/4133/7476/51208/10501/2048/6405/3479/4613/8829/6833/3280/10859/5047/706/655/10505/5080/1600/23500/5764/5309/7101/7143/4099/54910/9723/64689/9283/2931/2664/2258/2147/6911/7869/81/57556/5744/1746/2487/1949/6356/9423/80128/4038/10371/4504/9921/6664/393
GO:0098936	CC	GO:0098936	intrinsic component of postsynaptic membrane	98	0.470559	2.21556	3.05E-08	1.64E-06	1.18E-06	3550	tags=49%, list=29%, signal=35%	9127/2741/6900/2912/10369/4986/27253/1813/27092/8828/2558/6536/4916/2901/10368/2048/2563/8829/1144/107/1272/6531/5023/1056/6546/81926/2903/2043/747/2895/53826/53616/2900/22871/2561/1141/388336/1949/3361/54413/79414/57053/22865/6538/3736/9746/3746/4985
GO:0017171	MF	GO:0017171	serine hydrolase activity	144	0.427734	2.13377	3.13E-08	1.67E-06	1.20E-06	4937	tags=61%, list=41%, signal=37%	3004/25823/440387/649/64063/5653/7093/56649/25807/10747/9159/9407/5654/29122/23430/5046/23436/5648/11012/11330/922/5327/43847/13/8398/1636/2191/5126/28983/49/5646/4327/2161/5340/1506/4313/5045/327/339105/715/2147/5624/3083/43849/4320/11202/164656/4316/8909/4318/7177/1513/2160/43/354/25818/1512/101/3249/64499/9028/2159/4322/5645/4314/5328/154754/2999/5650/4323/3426/9361/6768/1803/7113/3818/5649/56…
GO:0009581	BP	GO:0009581	detection of external stimulus	102	0.469858	2.2242	3.22E-08	1.71E-06	1.23E-06	4775	tags=65%, list=39%, signal=40%	8989/25861/2986/24/409/778/10343/40/859/9293/23418/8048/2294/2868/1301/9094/3000/10002/23349/9033/79054/4923/5995/2780/5957/5961/50508/55107/5158/3673/4804/6387/611/9780/63895/2779/6010/79955/2898/2047/63982/27039/4914/3249/11190/57053/6295/3736/9600/80036/1000/7287/7439/5270/58473/2063/5146/59335/3728/134/1040/6247/54112/10893/23596/23746
GO:0045047	BP	GO:0045047	protein targeting to ER	25	-0.714208	-2.85286	3.31E-08	1.75E-06	1.26E-06	2068	tags=68%, list=17%, signal=57%	6747/9709/28972/6726/11231/58477/4121/23471/9695/9789/7095/6728/6731/6729/3309/23480/60559
GO:0000313	CC	GO:0000313	organellar ribosome	56	-0.539121	-2.59392	3.60E-08	1.86E-06	1.34E-06	2150	tags=55%, list=18%, signal=46%	55173/56945/122704/63875/55168/7818/63899/63931/29088/51373/65080/28977/64976/54148/51650/54948/9553/23107/78988/55052/51318/28957/65005/10240/28998/29074/10884/29093/9801/60488/11222
GO:0005761	CC	GO:0005761	mitochondrial ribosome	56	-0.539121	-2.59392	3.60E-08	1.86E-06	1.34E-06	2150	tags=55%, list=18%, signal=46%	55173/56945/122704/63875/55168/7818/63899/63931/29088/51373/65080/28977/64976/54148/51650/54948/9553/23107/78988/55052/51318/28957/65005/10240/28998/29074/10884/29093/9801/60488/11222
GO:0019646	BP	GO:0019646	aerobic electron transport chain	58	-0.534456	-2.5719	3.60E-08	1.86E-06	1.34E-06	2877	tags=62%, list=24%, signal=48%	1329/9167/29796/4711/4720/4722/4707/51103/6622/6392/4708/1738/4713/1355/4704/1345/4729/4710/29103/4694/4726/4717/4724/4700/4697/4719/7381/4712/4702/4709/23479/1347/4706/11315/54205/4698
GO:0034329	BP	GO:0034329	cell junction assembly	330	0.334341	1.85513	3.69E-08	1.89E-06	1.36E-06	4239	tags=48%, list=35%, signal=32%	29984/5170/88/56125/7070/56130/26280/11187/27253/1813/5010/9344/7422/6615/9379/79953/4088/10052/94/999/183/2042/27445/5818/9231/9647/4916/64218/2039/40/26050/7481/26047/26285/667/1365/7010/7476/51208/9806/2048/9080/8829/7205/89/402/10686/5789/575/23396/5318/51599/1636/187/4867/1826/1009/80823/23129/54549/24146/1056/6624/5364/54674/83660/7082/10266/3691/2895/421/5879/3673/4653/10160/2693/4035/2258…
GO:0048729	BP	GO:0048729	tissue morphogenesis	484	0.307421	1.7775	4.22E-08	2.15E-06	1.55E-06	4287	tags=48%, list=35%, signal=32%	56998/8516/3714/7421/6474/3237/54101/2246/4838/9024/4607/5979/5241/3217/9355/7422/30008/6615/4088/27302/2139/94/183/2247/3651/5754/9231/8828/846/55764/3488/367/26249/7481/55966/9620/6608/10468/2626/1906/6663/859/6469/4524/57664/55625/7476/1289/9353/650/4613/6496/7490/2295/2736/91355/9421/8829/2294/10736/4855/4041/3549/3280/4618/1301/5318/43847/2138/2099/2022/655/11331/7547/7849/7798/187/8928/4867…
GO:0097525	CC	GO:0097525	spliceosomal snRNP complex	48	-0.564225	-2.64276	4.41E-08	2.22E-06	1.59E-06	1959	tags=40%, list=16%, signal=33%	10946/9129/6629/10465/10713/10907/6635/6634/11157/83443/23658/51691/8559/27258/9128/6637/6632/55015/27336
GO:0022904	BP	GO:0022904	respiratory electron transport chain	77	-0.470291	-2.43331	4.40E-08	2.22E-06	1.59E-06	2654	tags=55%, list=22%, signal=43%	2110/1329/9167/29796/4711/4720/4722/4707/51103/891/7386/6622/6392/4708/1738/4713/1355/4704/1345/4729/4710/1716/29103/4694/4726/4717/4724/4700/27069/4697/4719/7381/4712/4702/4709/6390/23479/1347/4706/11315/54205/4698
GO:1903522	BP	GO:1903522	regulation of blood circulation	215	0.376182	1.99256	4.55E-08	2.26E-06	1.63E-06	3607	tags=47%, list=30%, signal=34%	553/3762/6474/153/156/477/1956/6505/7068/6336/6915/81033/1813/146/10052/27302/183/492/846/147/552/1621/3383/40/10242/2626/1906/859/624/6640/554/2243/8048/1113/478/23630/7349/6720/781/9992/4878/6508/5318/783/1636/776/6781/5023/1908/4842/6546/80763/8912/7042/551/5348/27345/29119/26251/4634/659/4159/3269/6262/3781/1674/151/2931/2258/6870/775/491/487/4633/7139/482/3760/6548/274/4625/4624/4635/5566/57…
GO:0003712	MF	GO:0003712	transcription coregulator activity	386	-0.271162	-1.77587	4.56E-08	2.26E-06	1.63E-06	2100	tags=26%, list=17%, signal=23%	79647/4848/3084/10771/84193/2130/10206/1859/23186/3148/5450/55818/10915/6047/9325/2146/26039/3065/10766/5932/10001/3281/1653/51773/85363/7251/5977/9734/87/9774/3146/7110/10284/29117/6882/23429/8850/9994/22938/79718/10153/3192/329/29915/23613/51053/9604/10553/8031/5927/5925/9663/9439/4869/9440/7332/57472/1387/8896/9125/56943/1499/9111/9318/9969/7290/10499/10443/9792/8864/23411/86/55827/221037/9443…
GO:0051028	BP	GO:0051028	mRNA transport	104	-0.423238	-2.32144	4.70E-08	2.31E-06	1.66E-06	1683	tags=36%, list=14%, signal=31%	9818/7175/10128/55706/8563/65109/23165/29072/9972/348995/8480/9908/3267/6428/9444/55746/91746/65110/1069/23299/3181/23279/79023/26019/53371/56943/81929/55110/220988/2332/80145/9939/22916/25909/55308/1070/5903
GO:0048024	BP	GO:0048024	regulation of mRNA splicing, via spliceosome	76	-0.470359	-2.41696	4.85E-08	2.38E-06	1.71E-06	1929	tags=41%, list=16%, signal=35%	10772/1859/9588/26528/10284/10658/6651/22938/3192/6428/9444/10179/9584/91746/83989/8087/4869/4154/9589/10659/2332/10657/9939/4691/708/29896/5935/6434/10150/64783/23210
GO:0019787	MF	GO:0019787	ubiquitin-like protein transferase activity	283	-0.300029	-1.92121	5.09E-08	2.48E-06	1.78E-06	2531	tags=36%, list=21%, signal=30%	79589/54880/26234/55148/114088/7319/11236/51514/64795/26036/8805/27252/25893/84851/7323/27246/10475/11342/23609/23352/50862/55743/7844/6477/4799/55284/56888/10477/23077/10206/23608/55167/57162/57161/6047/8453/81790/9690/10001/7334/8925/51136/85363/23291/6596/868/26994/26190/51592/51366/55521/23014/9039/10210/23304/25820/51465/329/9870/55905/80204/64422/9604/64219/79872/3093/51320/7332/51283/7189/…
GO:0000070	BP	GO:0000070	mitotic sister chromatid segregation	132	-0.387368	-2.20268	5.77E-08	2.77E-06	1.99E-06	2691	tags=42%, list=22%, signal=33%	9918/51203/23212/55795/1843/891/55719/10403/8881/11130/9928/1060/472/9183/91782/9787/23310/7756/546/10592/8766/10051/7175/27243/23047/3192/25978/29127/9493/5925/4085/55055/55781/9184/81929/5901/8678/9525/79003/25936/324/5885/23244/26271/80218/8452/51115/51510/8243/3550/23137/9126/8697/10464/51143
GO:0007411	BP	GO:0007411	axon guidance	184	0.388121	2.02034	5.76E-08	2.77E-06	1.99E-06	3227	tags=47%, list=27%, signal=35%	6900/57715/5979/2290/9355/8482/7422/9037/219699/2042/5818/8828/8022/64218/6608/5365/6469/4917/10501/4781/2048/9353/6405/1947/2736/64221/8829/10716/3800/4684/1002/9638/655/54538/10505/1826/6586/5080/3975/23129/658/2737/4854/5364/3909/2043/2668/7143/54910/9723/3730/5879/2625/659/4804/1942/9048/2909/4035/474/6387/7869/1749/1948/1943/2064/57556/6654/9378/2676/2297/2041/1949/6585/23654/9211/9423/2047/…
GO:0099177	BP	GO:0099177	regulation of trans-synaptic signaling	355	0.330163	1.849	6.08E-08	2.90E-06	2.09E-06	4624	tags=52%, list=38%, signal=33%	6804/816/6900/2912/64854/10369/3351/22839/3060/477/26059/1956/6505/23096/5923/794/27253/1268/1813/27092/999/183/1395/25837/409/2670/1201/766/65018/2914/23413/5030/9228/815/6770/4130/10858/116/5582/1906/9498/1627/2901/7476/11188/5913/23467/10368/2048/57338/6855/9495/3814/5581/8938/11178/2771/23373/7349/4908/1136/8224/5575/5789/23542/575/5071/1816/783/107/27065/8398/23349/3710/1009/5764/23385/5023/…
GO:0006814	BP	GO:0006814	sodium ion transport	177	0.393546	2.03902	7.56E-08	3.58E-06	2.58E-06	3455	tags=46%, list=28%, signal=33%	5349/6555/23327/477/6339/496/26266/80024/288/6336/6539/1813/6528/525/60482/23072/6536/26249/479/40/55515/859/9498/2257/5774/6640/5581/57835/53822/478/6338/6326/6554/6550/8671/5318/6540/79570/54997/64078/495/1272/9033/6531/8884/4734/6524/4842/6546/8912/6568/5348/51297/10991/10246/53826/2259/2258/81/7402/482/6548/6534/7226/57282/6569/9962/57731/8913/9058/6334/54716/64849/41/1815/53827/486/1482/6535…
GO:0015030	CC	GO:0015030	Cajal body	44	-0.580844	-2.64322	7.77E-08	3.66E-06	2.63E-06	2120	tags=50%, list=17%, signal=41%	2091/9879/7514/9129/9733/54433/11325/90806/8161/25820/96764/79664/3181/55341/9221/2332/10208/10285/102157402/9128/23379/4863
GO:0000151	CC	GO:0000151	ubiquitin ligase complex	202	-0.334245	-2.02602	8.79E-08	4.08E-06	2.94E-06	1797	tags=30%, list=15%, signal=26%	51646/8453/25847/56929/10001/7334/6502/7993/23291/80067/51439/26994/25852/51009/23014/10210/23304/25820/23008/10513/1163/51185/11275/6921/26235/80204/64422/55031/81545/9604/79872/7332/23032/1027/9354/27101/55958/6045/11059/79184/9978/54165/8450/7321/55827/79139/9443/55832/6500/8451/8452/7320/10048/64750/10393/6400/8697/1164/5469/25898/8065
GO:0003713	MF	GO:0003713	transcription coactivator activity	214	-0.323337	-1.98501	8.78E-08	4.08E-06	2.94E-06	1949	tags=29%, list=16%, signal=25%	10206/1859/3148/5450/10915/6047/9325/26039/10001/85363/7251/87/3146/7110/29117/6882/8850/22938/10153/329/29915/9604/10553/8031/5927/9663/9439/4869/9440/7332/57472/1387/8896/9125/56943/1499/9969/10499/9792/8864/23411/86/55827/9443/11315/8202/6605/23076/8204/10987/10923/10463/6595/8915/7337/29079/4863/5469/64710/57826/51188/10600
GO:1903313	BP	GO:1903313	positive regulation of mRNA metabolic process	80	-0.4619	-2.4014	1.05E-07	4.84E-06	3.48E-06	2720	tags=49%, list=22%, signal=38%	678/373863/79068/677/891/23435/29883/3184/4848/23112/9588/79899/5073/9337/26528/11051/4292/5436/22894/10658/6093/167227/22938/56829/11340/27257/10236/57472/22849/22916/4691/253943/51441/29896/5935/54542/6434/10140/79577
GO:0033108	BP	GO:0033108	mitochondrial respiratory chain complex assembly	50	-0.553172	-2.60262	1.18E-07	5.42E-06	3.90E-06	3029	tags=64%, list=25%, signal=48%	55471/54902/4711/25813/4720/4722/4707/28958/51103/7386/29078/4708/4713/57001/4704/55863/25915/4710/80224/4694/4717/4724/4700/4719/4712/6834/4702/4709/79072/4706/4698/7019
GO:0097485	BP	GO:0097485	neuron projection guidance	185	0.385527	2.00828	1.20E-07	5.46E-06	3.93E-06	3227	tags=46%, list=27%, signal=35%	6900/57715/5979/2290/9355/8482/7422/9037/219699/2042/5818/8828/8022/64218/6608/5365/6469/4917/10501/4781/2048/9353/6405/1947/2736/64221/8829/10716/3800/4684/1002/9638/655/54538/10505/1826/6586/5080/3975/23129/658/2737/4854/5364/3909/2043/2668/7143/54910/9723/3730/5879/2625/659/4804/1942/9048/2909/4035/474/6387/7869/1749/1948/1943/2064/57556/6654/9378/2676/2297/2041/1949/6585/23654/9211/9423/2047/…
GO:0001501	BP	GO:0001501	skeletal system development	408	0.313102	1.77741	1.29E-07	5.83E-06	4.20E-06	3847	tags=45%, list=32%, signal=32%	176/3211/8817/3714/7421/6474/649/4838/7004/63827/3373/3217/10265/1278/3219/6615/55870/25987/4762/4088/27302/94/2247/5745/871/9350/9573/353500/27173/7066/10220/51741/60676/2251/7481/2688/4880/10468/1906/4209/1044/6469/7010/1280/7476/4883/51208/1404/9104/4781/650/579/3233/3479/4613/2736/91355/9421/3231/10736/89/4041/3549/10859/2134/5549/7480/202018/2019/1301/2138/2101/1305/2022/655/9321/8600/80263/…
GO:0071005	CC	GO:0071005	U2-type precatalytic spliceosome	42	-0.578038	-2.5906	1.31E-07	5.91E-06	4.25E-06	2581	tags=52%, list=21%, signal=41%	55234/6636/51690/79753/10946/9129/6629/10907/6635/6634/11157/83443/23658/55110/51691/4236/27258/9128/6637/6632/11193/3550
GO:0001823	BP	GO:0001823	mesonephros development	82	0.485667	2.21508	1.33E-07	5.94E-06	4.28E-06	4466	tags=68%, list=37%, signal=43%	56998/3237/2246/5979/3217/7422/4088/183/2247/9350/7481/6608/6469/9353/650/7490/10736/3280/2138/9244/655/7849/3975/2737/2668/7471/80000/2625/3611/5076/6943/4435/6385/2297/5972/7482/2253/652/5727/793/5914/7475/6662/6495/116039/2302/10252/54361/3207/847/5915/6382/6422/2263/26585/3911
GO:0010494	CC	GO:0010494	cytoplasmic stress granule	59	-0.505646	-2.44608	1.35E-07	6.01E-06	4.32E-06	2243	tags=44%, list=18%, signal=36%	23369/23435/6780/7812/1654/26065/7415/1653/10658/23215/6093/9908/79752/4076/4154/23367/2332/10146/113251/253943/51441/1977/1965/55308/54542/23185
GO:0006260	BP	GO:0006260	DNA replication	209	-0.322755	-1.98014	1.36E-07	6.01E-06	4.33E-06	2773	tags=41%, list=23%, signal=32%	50485/3725/11201/84268/29803/4673/30968/1111/9837/11124/51514/9768/1602/7270/5001/9984/6419/5558/1950/7486/4361/4999/8099/6118/9188/641/79733/10714/6241/11177/10533/546/4175/5813/63901/51455/6119/55704/5980/5557/23595/6749/7013/6117/3981/1854/5984/51507/55388/5983/22944/6240/253461/54107/5931/11073/79892/4683/51053/23560/5515/6418/545/80010/64318/27101/254394/6742/5000/5111/54465/26057/11198/1092…
GO:0048562	BP	GO:0048562	embryonic organ morphogenesis	221	0.361631	1.92474	1.39E-07	6.12E-06	4.40E-06	4802	tags=59%, list=40%, signal=36%	3211/6474/25861/4237/4838/3373/3217/2290/10265/3219/4762/4088/525/5754/27173/7481/6608/2626/1906/6469/1280/2048/579/3233/4613/6496/51168/2295/2736/9421/2294/10736/3549/3280/1301/2138/2022/655/7547/7849/187/8928/6926/5080/3975/64220/2737/5916/4188/3235/8820/9464/60529/7471/9968/3203/5456/2625/5076/5595/6262/4920/1942/3221/3200/3216/474/6911/8092/6943/10660/1749/1746/5156/5396/123872/2487/2304/2735…
GO:0030433	BP	GO:0030433	ubiquitin-dependent ERAD pathway	60	-0.504665	-2.43972	1.46E-07	6.38E-06	4.59E-06	2119	tags=48%, list=17%, signal=40%	7844/57003/10206/80267/9097/10134/9709/7415/10613/7993/51439/23392/54431/51009/11160/4780/51465/7353/4121/9354/9695/29978/4189/79139/7184/3309/79982/6400/5706
GO:0000932	CC	GO:0000932	P-body	66	-0.494186	-2.48662	1.58E-07	6.85E-06	4.93E-06	2164	tags=42%, list=18%, signal=35%	29883/27350/4848/7812/23112/192669/26065/9337/85363/5436/167227/5702/60489/55629/4076/11157/27257/5683/9125/9470/27258/253943/5701/51441/1977/54542/5685/7150
GO:0034655	BP	GO:0034655	nucleobase-containing compound catabolic process	302	-0.290911	-1.86955	1.57E-07	6.85E-06	4.93E-06	2328	tags=36%, list=19%, signal=30%	373863/79068/5394/677/272/6036/55795/9775/8654/3669/51690/1806/6419/51594/23369/23435/79077/11163/55270/472/29883/27350/3184/4848/4860/2926/7812/10949/23112/79675/192669/79899/953/5073/4907/79048/65080/60493/9337/7415/4670/4292/2935/10128/10924/5436/22894/5142/9583/65109/5511/22868/6039/1854/8930/90806/10658/6093/3251/167227/3192/56829/10179/11340/53918/246243/65110/60489/55629/9238/26135/11157/1…
GO:0002181	BP	GO:0002181	cytoplasmic translation	109	-0.399891	-2.21176	1.70E-07	7.30E-06	5.25E-06	3119	tags=50%, list=26%, signal=38%	2107/1660/6223/6133/4733/6136/51386/3646/6171/1975/6235/23708/6168/51121/6138/6128/51372/6161/8667/6160/6146/6165/6191/6170/7555/51611/6229/8664/8894/6129/8661/6230/6157/6227/6233/6152/6205/10480/2935/6164/6210/6208/6187/4690/55854/120526/9045/22849/2332/28985/8562/8669/54505/8531/51441
GO:0019003	MF	GO:0019003	GDP binding	60	-0.502092	-2.42729	1.74E-07	7.46E-06	5.37E-06	2097	tags=43%, list=17%, signal=36%	6016/5912/6009/5908/5862/5873/3845/5906/55207/2633/51552/8934/11031/54471/8801/5868/4893/5901/2773/23011/6729/5911/64121/5898/57826/51143
GO:0001653	MF	GO:0001653	peptide receptor activity	130	0.419004	2.06623	1.82E-07	7.73E-06	5.56E-06	4768	tags=62%, list=39%, signal=38%	553/4986/10316/2986/6753/4888/1395/5745/2696/2925/552/3061/8484/2840/4881/3062/4987/51083/624/64106/4883/554/2642/887/2826/8811/1237/3000/187/7433/2692/4923/6344/10266/51289/4157/4159/57007/27297/1241/1394/9283/4158/6865/6870/1909/4935/6752/2829/6755/2740/3577/9294/1238/11054/3973/2833/6754/4882/185/4985/10663/680/4142/51763/4160/4889/623/23620/886/5746/4161/2847/7434/799/1240/6751/2832/6869/2811
GO:0022900	BP	GO:0022900	electron transport chain	130	-0.378729	-2.14784	1.94E-07	8.10E-06	5.82E-06	2877	tags=48%, list=24%, signal=37%	79689/2110/1329/444/50507/9167/29796/4711/231/10495/4720/4722/4707/51103/891/8560/7386/2731/6622/6392/6715/4708/1738/4713/8574/1355/80777/2230/4704/1345/4729/4710/1716/29103/4694/1340/5860/4726/4717/4724/4700/1528/27069/51022/4697/4719/7381/4712/6834/4702/4200/4709/6390/23479/2108/128/1347/1353/4706/11315/1349/54205/4698
GO:0034249	BP	GO:0034249	negative regulation of cellular amide metabolic process	138	-0.371514	-2.11398	1.95E-07	8.10E-06	5.82E-06	2958	tags=46%, list=24%, signal=35%	192670/29095/7298/3646/26523/5562/678/1612/373863/79068/677/9775/11236/3658/3692/23435/6774/27102/29883/3184/4848/23112/192669/5813/5073/1654/26065/5997/9337/7175/4292/54517/5436/22894/9451/57142/10658/6093/6252/167227/6726/11340/4076/27257/8087/23367/10236/28998/57472/9125/5621/22849/2332/9470/55024/10492/4691/253943/51441/1977/1965/54542/10140
GO:0002009	BP	GO:0002009	morphogenesis of an epithelium	395	0.3104	1.75875	1.93E-07	8.10E-06	5.82E-06	4287	tags=49%, list=35%, signal=33%	56998/3714/7421/3237/54101/2246/4838/9024/5979/5241/3217/9355/7422/6615/4088/94/183/2247/3651/5754/9231/846/55764/3488/367/26249/7481/55966/9620/6608/10468/2626/1906/6663/859/6469/4524/57664/55625/7476/1289/9353/650/4613/7490/2295/2736/91355/9421/8829/2294/10736/4855/4041/3549/3280/43847/2138/2099/2022/655/11331/7547/7849/7798/187/8928/4867/6926/5216/5371/3975/23129/6046/1435/2737/5916/2648/8820/…
GO:0048598	BP	GO:0048598	embryonic morphogenesis	463	0.298401	1.71544	1.93E-07	8.10E-06	5.82E-06	4511	tags=50%, list=37%, signal=33%	3211/2709/8516/3714/6474/1291/25861/4237/4838/10139/5979/3373/3217/2290/9355/1846/10265/3219/6615/4762/4088/2139/2247/525/3651/5754/50937/9350/27173/55764/367/140467/23187/7481/154796/9620/6608/2626/6928/3679/1906/1382/6469/4524/1280/7476/1289/5089/2048/579/3233/4613/6496/51168/2295/2736/91355/9421/2294/10736/4041/3549/3280/2019/1301/2138/2022/655/7547/7849/3357/7798/187/8928/3675/6926/5080/5216/…
GO:0004842	MF	GO:0004842	ubiquitin-protein transferase activity	264	-0.298838	-1.90947	2.05E-07	8.47E-06	6.09E-06	2531	tags=37%, list=21%, signal=30%	79589/54880/26234/55148/114088/7319/11236/51514/64795/8805/27252/25893/84851/7323/27246/10475/11342/23609/23352/50862/55743/7844/6477/4799/55284/56888/10477/23077/10206/23608/55167/57162/57161/6047/8453/81790/9690/10001/7334/8925/51136/85363/23291/6596/868/26994/26190/51592/51366/55521/23014/10210/23304/25820/51465/329/9870/55905/80204/9604/64219/79872/3093/51320/7332/51283/7189/9354/55958/54778/…
GO:0001657	BP	GO:0001657	ureteric bud development	79	0.488141	2.21046	2.55E-07	1.03E-05	7.42E-06	4466	tags=68%, list=37%, signal=44%	56998/3237/2246/5979/3217/7422/4088/183/2247/9350/7481/6608/6469/9353/650/7490/10736/3280/2138/9244/655/7849/3975/2737/2668/7471/80000/2625/3611/5076/6943/4435/6385/2297/7482/2253/652/5727/793/5914/7475/6662/6495/2302/10252/54361/3207/847/5915/6382/6422/2263/26585/3911
GO:0072163	BP	GO:0072163	mesonephric epithelium development	79	0.488141	2.21046	2.55E-07	1.03E-05	7.42E-06	4466	tags=68%, list=37%, signal=44%	56998/3237/2246/5979/3217/7422/4088/183/2247/9350/7481/6608/6469/9353/650/7490/10736/3280/2138/9244/655/7849/3975/2737/2668/7471/80000/2625/3611/5076/6943/4435/6385/2297/7482/2253/652/5727/793/5914/7475/6662/6495/2302/10252/54361/3207/847/5915/6382/6422/2263/26585/3911
GO:0072164	BP	GO:0072164	mesonephric tubule development	79	0.488141	2.21046	2.55E-07	1.03E-05	7.42E-06	4466	tags=68%, list=37%, signal=44%	56998/3237/2246/5979/3217/7422/4088/183/2247/9350/7481/6608/6469/9353/650/7490/10736/3280/2138/9244/655/7849/3975/2737/2668/7471/80000/2625/3611/5076/6943/4435/6385/2297/7482/2253/652/5727/793/5914/7475/6662/6495/2302/10252/54361/3207/847/5915/6382/6422/2263/26585/3911
GO:0099055	CC	GO:0099055	integral component of postsynaptic membrane	94	0.464357	2.16771	2.53E-07	1.03E-05	7.42E-06	4340	tags=55%, list=36%, signal=36%	9127/2741/2912/10369/4986/27253/1813/27092/8828/2558/6536/4916/2901/10368/2048/2563/8829/1144/107/6531/5023/1056/6546/2903/2043/747/2895/53826/53616/2900/22871/2561/1141/388336/1949/3361/54413/79414/57053/22865/6538/3736/9746/3746/4985/1000/27091/5800/2554/10675/152/134
GO:0007188	BP	GO:0007188	adenylate cyclase-modulating G protein-coupled receptor signaling pathway	201	0.366403	1.92604	2.70E-07	1.08E-05	7.80E-06	4596	tags=54%, list=38%, signal=34%	5731/2912/4986/9289/153/3351/6915/1268/1813/146/1395/5745/2828/2696/2914/2774/846/147/116/1906/8484/79924/4987/4883/554/2642/9495/1113/3360/2771/797/575/8811/1816/107/155/1902/23432/7433/776/2692/11255/6344/23566/2780/10266/576/1132/4157/4159/2691/151/2852/1394/9283/2931/4158/53637/2695/1909/5739/5744/6752/2779/2740/222487/10149/9294/2641/3361/64123/2550/1815/2830/3973/2827/108/2835/6754/5138/289…
GO:0061564	BP	GO:0061564	axon development	384	0.31201	1.76181	2.74E-07	1.09E-05	7.88E-06	3175	tags=38%, list=26%, signal=29%	23105/6900/57715/7070/6474/9024/5792/288/5979/9856/51265/6794/1268/2290/1813/9355/9344/8482/7422/6792/25987/9037/219699/2042/5818/8828/8022/64218/4130/26050/2011/6608/23334/1382/1627/5365/6469/4133/4917/7476/10501/4781/2048/9353/27023/6405/3792/1947/2736/64221/8829/10716/3800/575/4684/63923/706/1002/107/9638/655/54538/10505/322/1826/6586/5080/23162/1009/1600/3975/5764/23129/658/29882/23566/2737/1…
GO:0015934	CC	GO:0015934	large ribosomal subunit	76	-0.455404	-2.34012	2.80E-07	1.11E-05	8.01E-06	3061	tags=57%, list=25%, signal=43%	3396/6133/6136/6171/6168/51121/6138/6128/26589/6161/6160/6146/6165/79590/6170/6129/122704/63875/55168/63899/6157/29088/65080/6152/28977/64976/54148/6164/54948/9553/78988/55052/51318/65005/9045/6166/4869/28998/29074/10884/29093/9801/11222
GO:0010959	BP	GO:0010959	regulation of metal ion transport	310	0.334275	1.84333	2.96E-07	1.17E-05	8.43E-06	3732	tags=45%, list=31%, signal=32%	5349/5170/88/816/4986/7070/23327/3060/477/6375/2645/80024/288/8787/54209/1813/183/409/30820/846/23072/6536/815/3383/22953/116/785/859/56848/2257/5774/4987/7225/51083/6640/9104/57165/57338/3792/5581/6769/55532/53822/6833/23630/782/2771/10859/7349/781/9992/4878/8811/706/5318/783/8398/79570/54997/5319/1272/187/776/3596/5031/5371/4923/4734/6781/5023/1908/4842/23566/6546/28954/5957/5348/9001/51297/306…
GO:0071011	CC	GO:0071011	precatalytic spliceosome	43	-0.575007	-2.59329	3.01E-07	1.18E-05	8.52E-06	2657	tags=53%, list=22%, signal=42%	55119/55234/6636/51690/79753/10946/9129/6629/10907/6635/6634/11157/83443/23658/55110/51691/4236/27258/9128/6637/6632/11193/3550
GO:0098803	CC	GO:0098803	respiratory chain complex	58	-0.507643	-2.44287	3.04E-07	1.19E-05	8.57E-06	2877	tags=59%, list=24%, signal=45%	1329/9167/29796/4711/4720/4722/4707/51103/7386/6392/4708/7385/4713/4704/1345/4729/4710/4694/1340/4726/4717/4724/4700/4697/4719/7381/4712/4702/4709/6390/1347/4706/1349/4698
GO:0016607	CC	GO:0016607	nuclear speck	335	-0.276501	-1.78317	3.55E-07	1.38E-05	9.96E-06	2746	tags=36%, list=23%, signal=28%	580/51319/11221/5562/11201/83759/58517/55893/26959/79068/1647/9802/55234/4707/56892/9794/9775/8405/10212/2034/6431/9295/9984/23435/7486/6430/54801/29883/27332/9879/56252/10946/64397/10772/1859/4338/5073/9129/10915/2908/64766/140890/10051/8621/4929/9733/10135/1452/6629/7341/204851/5511/9774/11325/8930/3091/55914/10284/25949/3600/10465/10210/10933/6651/8899/348995/22938/3192/163486/6428/51501/5501/…
GO:1903322	BP	GO:1903322	positive regulation of protein modification by small protein conjugation or removal	103	-0.406205	-2.21751	3.59E-07	1.39E-05	1.00E-05	1831	tags=34%, list=15%, signal=29%	57162/1654/5601/7415/7334/6502/9733/7314/868/22976/26191/10210/6187/329/4869/7332/7189/10054/54778/9978/25950/9111/54165/330/7321/10055/79139/6500/8452/5716/9646/3309/8915/7337/25898
GO:0006941	BP	GO:0006941	striated muscle contraction	147	0.403288	2.01676	3.71E-07	1.43E-05	1.03E-05	4371	tags=56%, list=36%, signal=37%	1837/3762/23327/156/477/4632/4607/6336/10052/27302/147/7140/2626/859/2257/3164/6640/4626/8048/6769/1113/23630/89/7349/781/9992/4608/4878/7423/5318/1144/783/776/4151/6781/7134/4842/6546/7135/29119/4634/6262/3781/2258/775/487/4633/7139/79784/3760/6548/274/4625/9826/4624/4635/5566/7136/8913/23704/3764/5224/70/7125/1482/3753/287/10324/2702/845/59341/6329/9456/7138/226/10848/9722/2475/10021/3728/2946/…
GO:0043410	BP	GO:0043410	positive regulation of MAPK cascade	391	0.309638	1.7519	3.84E-07	1.48E-05	1.06E-05	3398	tags=39%, list=28%, signal=29%	6363/553/8817/5322/4986/2246/5008/6375/1956/4838/2621/3569/5979/54209/1813/9344/8482/7422/7984/146/4486/7039/60401/2247/409/10174/2914/846/7066/6346/147/367/8074/4916/114897/3383/2688/116/2626/1906/3061/23328/7010/7498/10454/7476/3589/4294/5148/650/2243/3479/3814/5581/54550/55532/8829/29937/2771/10912/4908/10392/23542/7077/3965/6366/7186/11331/155/1902/4281/5319/3357/8600/27035/5151/23162/25759/5…
GO:0007409	BP	GO:0007409	axonogenesis	345	0.321014	1.79257	4.19E-07	1.60E-05	1.15E-05	3175	tags=40%, list=26%, signal=30%	23105/6900/57715/7070/6474/9024/288/5979/9856/51265/6794/2290/1813/9355/9344/8482/7422/6792/25987/9037/219699/2042/5818/8828/8022/64218/4130/26050/2011/6608/23334/1382/1627/5365/6469/4133/4917/7476/10501/4781/2048/9353/27023/6405/3792/1947/2736/64221/8829/10716/3800/575/4684/63923/1002/107/9638/655/54538/10505/322/1826/6586/5080/1009/1600/3975/23129/658/29882/23566/2737/4854/5364/4803/3909/2043/2…
GO:0045727	BP	GO:0045727	positive regulation of translation	101	-0.416089	-2.25881	4.33E-07	1.64E-05	1.18E-05	2548	tags=44%, list=21%, signal=35%	28958/55226/9775/6191/55364/8893/51334/7555/3692/8664/3184/1982/8872/1654/5611/5436/65109/22868/23107/6659/4690/65110/10605/8087/4869/23367/55005/51335/79072/22849/2332/10657/113251/51065/54505/8531/253943/708/51441/29081/5935/10140/23185/10600
GO:0060047	BP	GO:0060047	heart contraction	203	0.365838	1.92841	4.33E-07	1.64E-05	1.18E-05	3607	tags=47%, list=30%, signal=33%	3762/6474/23327/153/156/477/6505/4632/7068/4607/6336/81033/1813/146/10052/27302/183/492/147/552/2626/1906/859/6444/2257/6640/8048/1113/478/23630/7349/6720/781/9992/4878/6508/7423/5318/783/1636/6445/776/6781/7134/1908/4842/6546/80763/8912/7042/5348/7135/29119/26251/4634/4159/6262/3781/1674/2931/2258/6870/775/491/487/4633/7139/482/3760/6548/274/4625/4624/4635/5566/7136/57731/8913/30819/10371/23704/…
GO:0007608	BP	GO:0007608	sensory perception of smell	56	0.540551	2.30646	4.52E-07	1.70E-05	1.22E-05	4128	tags=66%, list=34%, signal=44%	26692/442194/1813/79846/54831/26211/127534/26184/8390/4975/29991/26716/7932/6531/26648/23538/26664/26538/26476/26212/26658/26659/56656/4994/442186/8392/26529/26531/585/8387/26532/4991/26189/8383/26539/81797/2535
GO:0003954	MF	GO:0003954	NADH dehydrogenase activity	31	-0.627623	-2.62712	4.87E-07	1.82E-05	1.31E-05	2861	tags=65%, list=24%, signal=49%	4711/4720/4722/4707/4708/4713/4704/4729/4710/4694/4726/4717/4724/4700/4697/4719/4712/4702/4709/4698
GO:0140053	BP	GO:0140053	mitochondrial gene expression	77	-0.443896	-2.29674	4.93E-07	1.84E-05	1.32E-05	2042	tags=40%, list=17%, signal=34%	122704/55168/63899/63931/4528/79675/55278/51067/51373/65080/60493/7978/10128/79736/54948/22868/23107/78988/55006/28957/9238/55037/55005/51335/79072/55699/64216/60488/708/25821/7019
GO:0022890	MF	GO:0022890	inorganic cation transmembrane transporter activity	440	0.297822	1.70378	4.96E-07	1.84E-05	1.32E-05	3918	tags=42%, list=32%, signal=30%	9127/8989/10369/6555/3762/3351/477/79815/3780/6339/6505/496/26266/80024/6336/6539/1142/81033/1268/27092/6528/3749/492/525/30820/27173/23413/60482/6536/778/10343/3765/479/40/2893/22953/10242/55515/785/9498/6560/6570/2901/7225/9990/81894/57468/10368/3954/9725/1346/57835/10089/9153/55532/478/6833/23630/6338/782/6326/6554/1136/10686/781/9992/6550/8671/779/527/1144/783/3785/6540/64078/495/3710/9033/52…
GO:0003018	BP	GO:0003018	vascular process in circulatory system	235	0.352132	1.88588	5.28E-07	1.94E-05	1.39E-05	3173	tags=40%, list=26%, signal=30%	553/56998/23428/83483/80852/153/3351/477/1956/6505/6915/1373/7422/146/183/6528/2828/846/6536/147/6649/552/1621/3383/40/10242/116/28232/4037/1906/4881/9498/7010/624/4883/6640/554/9353/2243/3792/9153/6833/6338/7349/4878/6508/8671/1816/8398/5243/1636/6540/155/3357/8884/11309/5023/1908/6567/4842/5592/3630/6546/7082/10266/551/27345/10991/659/6510/3269/151/2852/2909/4035/6865/1909/6517/5339/482/3827/89…
GO:0007389	BP	GO:0007389	pattern specification process	321	0.327855	1.81802	5.27E-07	1.94E-05	1.39E-05	3571	tags=44%, list=29%, signal=32%	3211/56998/9289/1046/3237/2246/64446/4838/3217/2290/9355/3219/6615/4762/4088/94/2247/9350/54626/8828/367/8022/7481/6608/10468/2626/429/1906/1044/6469/7476/5046/5089/27023/650/579/3233/6405/6496/1947/7490/3223/2736/91355/5681/9421/8829/2294/10736/4041/3549/30062/3280/10716/25790/4618/2019/2138/2022/655/7547/7849/4281/187/8928/23432/6926/5080/3975/23500/6781/658/26508/2737/5986/5916/4188/3235/2648/…
GO:0045165	BP	GO:0045165	cell fate commitment	200	0.3636	1.91284	5.51E-07	2.01E-05	1.45E-05	4352	tags=56%, list=36%, signal=37%	8995/3714/11281/4838/3569/2290/63978/4762/2139/2247/54845/9573/367/8022/4916/7481/6608/2623/2626/429/64641/25803/6469/7476/54738/650/7490/2736/8829/10736/4855/3549/3280/10716/7480/4618/30009/3594/2138/6926/5080/5371/2737/2116/7101/7471/9480/8643/6886/2625/5076/5454/25928/10919/4920/10297/474/2258/7005/50943/3170/6911/7026/10660/8456/23770/1746/5396/56833/6778/89870/9181/79923/4654/9760/7472/7482/…
GO:0035725	BP	GO:0035725	sodium ion transmembrane transport	133	0.409961	2.02859	5.63E-07	2.05E-05	1.47E-05	3455	tags=47%, list=28%, signal=34%	5349/23327/477/6339/496/80024/288/6336/6539/23072/6536/479/40/55515/859/9498/2257/5774/6640/5581/57835/53822/478/6338/6326/6550/8671/6540/54997/64078/495/9033/6531/4734/6524/4842/6546/8912/6568/5348/51297/10246/53826/2259/2258/81/7402/482/6548/6534/7226/57282/6569/8913/6334/54716/41/1815/53827/486/6535/3775/6538
GO:0003015	BP	GO:0003015	heart process	212	0.359857	1.90474	6.04E-07	2.18E-05	1.57E-05	3607	tags=46%, list=30%, signal=33%	3762/6474/23327/153/156/477/6505/4632/7068/4607/6336/81033/1813/146/10052/27302/183/492/147/552/2626/1906/859/6444/2257/6640/8048/1113/478/23630/2771/7349/6720/781/9992/4878/6508/7423/5318/783/1636/6445/776/6781/7134/1908/4842/6546/80763/8912/7042/5348/7135/29119/26251/4634/4159/6262/3781/1674/2931/2258/6870/775/491/487/4633/7139/482/3760/6548/274/4625/4624/4635/5566/7136/57731/8913/30819/10371/2…
GO:0043235	CC	GO:0043235	receptor complex	336	0.319373	1.7784	6.37E-07	2.29E-05	1.65E-05	4648	tags=51%, list=38%, signal=32%	9127/8516/10369/7421/3351/1956/925/3569/5979/1142/27092/9344/2065/4088/4486/9052/94/2042/5745/28673/8828/9568/2558/1271/4916/2893/26050/22953/2688/5618/3679/8631/4881/8029/64109/5365/2901/7010/10368/2048/650/64096/11117/2563/8829/4041/7535/10062/1136/3645/3594/1144/9244/7186/2022/155/10077/3357/7433/3710/9033/3675/4547/23129/658/9180/3566/4854/926/5364/2903/9177/2568/2043/10266/3691/9618/2895/659…
GO:0005643	CC	GO:0005643	nuclear pore	68	-0.463124	-2.34503	6.41E-07	2.29E-05	1.65E-05	1869	tags=38%, list=15%, signal=33%	57122/5902/9818/7175/55706/7341/23165/9972/348995/8480/3267/55746/1069/23299/4085/23279/79023/53371/56943/81929/5901/10527/11260/3839/1070/5903
GO:0043025	CC	GO:0043025	neuronal cell body	427	0.302662	1.7252	6.72E-07	2.39E-05	1.72E-05	3943	tags=43%, list=32%, signal=30%	9127/5170/2741/1723/6900/8516/4986/7070/547/477/25861/3780/6505/5792/5979/1813/4762/94/445/1644/3749/25828/1586/22933/5137/5909/846/2558/60482/1410/79641/778/6770/4130/40/2893/22953/181/26047/116/429/933/9498/1393/5630/2901/1762/51083/4133/64601/57468/2048/57165/3814/55361/2563/8829/478/4975/23373/22983/7349/3800/79791/1136/5816/23109/79608/23542/4878/30009/63923/2868/7077/9026/9638/6750/10505/32…
GO:0050907	BP	GO:0050907	detection of chemical stimulus involved in sensory perception	64	0.513104	2.24634	7.17E-07	2.53E-05	1.82E-05	4285	tags=67%, list=35%, signal=44%	26692/8989/442194/1470/26211/50838/26184/8390/50831/26716/7932/9033/765/50834/2780/1472/26648/4025/23538/26664/26538/26476/26212/26658/26659/56656/2779/5284/4994/442186/8392/26529/26531/50839/8387/26532/4991/26189/8383/26539/81797/50837/5304
GO:0015081	MF	GO:0015081	sodium ion transmembrane transporter activity	120	0.424111	2.06328	7.15E-07	2.53E-05	1.82E-05	3051	tags=45%, list=25%, signal=34%	6555/477/6339/6505/26266/80024/6336/6539/6528/60482/6536/479/40/55515/9498/6570/2901/57835/9153/478/6338/6326/6554/6550/8671/6540/64078/495/9033/6531/8884/6524/6546/8912/6568/10246/6511/2900/6548/6534/7226/57282/6569/9962/2897/8913/9058/6334/2898/6512/54716/64849/6581/41
GO:0000781	CC	GO:0000781	chromosome, telomeric region	118	-0.375635	-2.10681	7.22E-07	2.54E-05	1.83E-05	2368	tags=41%, list=19%, signal=33%	5001/9984/10635/7486/4361/4999/472/55183/6118/4436/10728/641/546/4175/5813/23347/2146/142/5431/6672/23595/8563/7013/6117/54433/3981/2547/54386/7520/11335/5500/5501/4683/3181/545/55791/5000/80145/5111/6741/10951/80351/25913/10111/23137/79577/8520/64859
GO:0048667	BP	GO:0048667	cell morphogenesis involved in neuron differentiation	443	0.294963	1.68958	7.73E-07	2.71E-05	1.95E-05	3141	tags=38%, list=26%, signal=29%	23105/816/6900/6383/57715/7070/6474/547/23327/25861/9024/288/5979/9856/51265/6794/2290/1813/9355/9344/8482/7422/6792/25987/9037/219699/2042/8976/22891/5818/8828/23072/92211/8022/64218/4130/26050/9762/2011/6608/23334/1382/1627/5365/6469/7225/4133/4917/7476/50674/10501/4781/2048/9353/27023/6405/3792/1947/2736/64221/8829/9820/11178/3280/10716/3800/79791/1136/5789/23542/575/4684/63923/1002/107/9638/6…
GO:0034502	BP	GO:0034502	protein localization to chromosome	70	-0.453472	-2.29781	7.93E-07	2.76E-05	1.99E-05	2493	tags=50%, list=21%, signal=40%	55719/10403/10694/10574/9183/10575/91782/6118/4436/546/55166/2146/7415/7013/7203/6117/908/29072/54386/7520/5925/7518/545/10664/55055/9184/254394/79003/10576/5885/80351/25913/3550/23137/23063
GO:0010257	BP	GO:0010257	NADH dehydrogenase complex assembly	36	-0.587477	-2.56428	8.10E-07	2.80E-05	2.01E-05	3029	tags=67%, list=25%, signal=50%	55471/4711/4720/4722/4707/51103/29078/4708/4713/4704/55863/25915/4710/80224/4694/4717/4724/4700/4719/4712/4702/4709/4706/4698
GO:0032981	BP	GO:0032981	mitochondrial respiratory chain complex I assembly	36	-0.587477	-2.56428	8.10E-07	2.80E-05	2.01E-05	3029	tags=67%, list=25%, signal=50%	55471/4711/4720/4722/4707/51103/29078/4708/4713/4704/55863/25915/4710/80224/4694/4717/4724/4700/4719/4712/4702/4709/4706/4698
GO:0044297	CC	GO:0044297	cell body	486	0.290647	1.67946	8.26E-07	2.83E-05	2.04E-05	3943	tags=42%, list=32%, signal=30%	9127/5170/2741/1723/6900/8516/4986/7070/547/477/25861/3780/6505/5792/1809/5979/1813/27092/79953/4762/94/445/1644/3749/25828/1586/2670/22933/5137/65018/5909/846/2558/60482/1410/79641/778/2785/6770/4130/40/2893/22953/181/26047/116/429/933/9498/1393/5630/2901/1762/51083/4133/64601/6017/57468/2048/57165/3814/55361/2563/8829/478/11178/2771/4975/23373/22983/7349/3800/79791/1136/5816/23109/79608/83394/2…
GO:0015276	MF	GO:0015276	ligand-gated ion channel activity	118	0.419945	2.03203	8.42E-07	2.87E-05	2.06E-05	5850	tags=74%, list=48%, signal=39%	9127/2741/8989/3762/3780/6339/1142/2558/3765/40/2893/22953/55515/2901/2563/6833/6338/1136/9992/1144/3710/79054/5023/2903/9177/2568/2895/6262/2559/3781/2900/55879/3760/2561/8001/2560/7226/1141/2897/2898/41/3764/3782/2185/57053/2905/3775/5024/2899/1138/3758/6261/5026/54714/2906/3772/2570/1145/2566/2554/10021/8973/2902/2567/3761/6340/6337/10060/3757/1146/57192/5025/55283/1143/3744/3770/2557/357/2282…
GO:0022834	MF	GO:0022834	ligand-gated channel activity	118	0.419945	2.03203	8.42E-07	2.87E-05	2.06E-05	5850	tags=74%, list=48%, signal=39%	9127/2741/8989/3762/3780/6339/1142/2558/3765/40/2893/22953/55515/2901/2563/6833/6338/1136/9992/1144/3710/79054/5023/2903/9177/2568/2895/6262/2559/3781/2900/55879/3760/2561/8001/2560/7226/1141/2897/2898/41/3764/3782/2185/57053/2905/3775/5024/2899/1138/3758/6261/5026/54714/2906/3772/2570/1145/2566/2554/10021/8973/2902/2567/3761/6340/6337/10060/3757/1146/57192/5025/55283/1143/3744/3770/2557/357/2282…
GO:0061138	BP	GO:0061138	morphogenesis of a branching epithelium	156	0.383419	1.93819	8.76E-07	2.97E-05	2.14E-05	4466	tags=58%, list=37%, signal=37%	56998/7421/3237/2246/5241/3217/7422/183/2247/9231/846/367/9620/6608/1906/6663/859/6469/9353/650/4613/7490/2736/91355/8829/2294/10736/4855/4041/3549/2138/2099/2022/655/11331/7849/6926/5371/3975/23129/1435/2737/54922/2668/7471/6692/8626/80000/9723/3611/5076/4824/1909/6943/4435/4233/2297/6356/5499/54903/10371/7472/7482/1512/8945/2253/2637/3239/10481/652/5727/5361/7475/6662/6495/10252/7080/54361/3207…
GO:0003002	BP	GO:0003002	regionalization	251	0.344113	1.84534	8.87E-07	2.99E-05	2.15E-05	4479	tags=55%, list=37%, signal=35%	3211/56998/9289/1046/3237/2246/4838/3217/2290/9355/3219/6615/4762/4088/94/2247/9350/54626/8828/367/8022/7481/6608/2626/429/1906/1044/6469/7476/5046/5089/27023/650/3233/6405/6496/7490/3223/2736/91355/8829/2294/10736/4041/3280/10716/4618/2019/7849/8928/23432/6926/5080/3975/658/26508/2737/5916/4188/3235/2648/8854/3206/2668/60529/7471/8626/9968/3203/23462/659/5076/2016/25928/54475/4920/3221/3200/3216…
GO:0005261	MF	GO:0005261	cation channel activity	242	0.347225	1.85782	8.91E-07	2.99E-05	2.15E-05	4104	tags=48%, list=34%, signal=33%	9127/8989/10369/3762/3351/3780/6339/6336/1142/81033/1268/27092/3749/30820/23413/778/10343/3765/40/2893/22953/10242/55515/785/2901/7225/10368/9725/10089/6833/23630/6338/782/6326/1136/781/9992/779/527/1144/783/3785/3710/9033/79054/776/5023/2903/9177/8912/3756/3750/55107/27345/26251/777/6262/3781/3737/8645/775/2900/9780/3760/63895/7223/27094/7226/1141/774/8514/2897/8913/6334/2898/30819/3739/3786/237…
GO:0006446	BP	GO:0006446	regulation of translational initiation	63	-0.476643	-2.33782	9.78E-07	3.27E-05	2.35E-05	2612	tags=57%, list=21%, signal=45%	6198/1979/8892/54915/5610/3646/1975/8667/55364/8893/27102/7812/1982/4528/8872/1654/5611/7175/1653/5436/9451/4690/10605/4869/23367/8672/10289/2332/10657/55024/10959/54505/22916/253943/51441/1965
GO:0042391	BP	GO:0042391	regulation of membrane potential	345	0.31522	1.76021	1.04E-06	3.46E-05	2.49E-05	4600	tags=50%, list=38%, signal=32%	6804/9127/88/2741/10369/3762/23327/153/3060/477/80024/288/6336/1142/81033/1268/54209/1813/10052/409/1201/65018/2558/40/22953/10242/116/1906/54831/859/9498/2257/2901/5774/7476/6640/10497/10089/2563/478/23630/23373/6326/1136/781/9992/23542/4878/6508/5071/8671/706/5831/5318/1144/783/8326/776/5764/4923/4734/5023/6546/2903/9177/2568/8912/3756/5348/27345/2895/29119/4355/9699/4653/6262/2559/3781/2259/28…
GO:0008016	BP	GO:0008016	regulation of heart contraction	172	0.380095	1.96065	1.05E-06	3.48E-05	2.50E-05	3607	tags=48%, list=30%, signal=34%	3762/6474/153/156/477/6505/7068/6336/81033/1813/146/10052/27302/183/492/147/552/2626/1906/859/6640/8048/1113/478/23630/7349/6720/781/9992/4878/6508/5318/783/776/6781/1908/4842/6546/80763/8912/7042/5348/29119/26251/4634/4159/6262/3781/1674/2931/2258/6870/775/491/487/4633/7139/482/3760/6548/274/4625/4624/4635/5566/57731/8913/30819/10371/23704/5999/6271/4193/1482/3753/1907/287/6910/6909/2702/845/1129
GO:0005230	MF	GO:0005230	extracellular ligand-gated ion channel activity	60	0.515278	2.22313	1.07E-06	3.53E-05	2.54E-05	4317	tags=65%, list=36%, signal=42%	9127/2741/1142/2558/2893/22953/2901/2563/1136/1144/5023/2903/9177/2568/2895/2559/2900/55879/2561/8001/2560/1141/2897/2898/2185/57053/2905/5024/2899/1138/5026/2906/2570/1145/2566/2554/8973/2902/2567
GO:0008528	MF	GO:0008528	G protein-coupled peptide receptor activity	124	0.412466	2.02091	1.09E-06	3.57E-05	2.57E-05	4768	tags=61%, list=39%, signal=38%	553/4986/10316/6753/4888/1395/5745/2696/2925/552/3061/8484/2840/4881/3062/4987/51083/624/64106/4883/554/2642/887/2826/8811/1237/187/7433/2692/4923/6344/10266/51289/4157/4159/57007/27297/1241/1394/9283/4158/6865/6870/1909/4935/6752/2829/6755/2740/3577/9294/1238/3973/2833/6754/185/4985/10663/680/4142/51763/4160/4889/623/23620/886/5746/4161/2847/7434/799/1240/6751/2832/6869/2811
GO:0008217	BP	GO:0008217	regulation of blood pressure	167	0.375497	1.92422	1.10E-06	3.61E-05	2.60E-05	2376	tags=36%, list=20%, signal=29%	553/10631/80852/1579/153/477/2621/6915/1268/1813/1278/146/4088/94/183/147/367/552/40/22953/1906/4881/6866/79924/4987/4883/11188/554/2642/57835/1113/4041/7349/4843/4878/1816/2013/1636/155/27035/4923/5023/1908/4842/80763/10266/551/1584/5973/659/4159/151/5919/9283/2931/66002/6870/4852/1909/7026
GO:0004984	MF	GO:0004984	olfactory receptor activity	39	0.577011	2.2702	1.14E-06	3.69E-05	2.66E-05	4012	tags=72%, list=33%, signal=48%	26692/442194/26211/26184/8390/26716/7932/26648/23538/26664/26538/26476/26212/26658/26659/56656/4994/442186/8392/26529/26531/8387/26532/4991/26189/8383/26539/81797
GO:0015453	MF	GO:0015453	oxidoreduction-driven active transmembrane transporter activity	47	-0.530663	-2.47418	1.15E-06	3.70E-05	2.66E-05	3256	tags=66%, list=27%, signal=48%	79901/1337/1329/9167/29796/4711/4720/4722/4707/7386/4708/4713/1355/4704/4729/4710/4694/1340/4726/4717/4724/4700/1528/4697/4719/4712/6834/4702/4709/1349/4698
GO:0043270	BP	GO:0043270	positive regulation of ion transport	230	0.346977	1.856	1.14E-06	3.70E-05	2.66E-05	4582	tags=54%, list=38%, signal=34%	5170/88/553/10369/4986/7070/1579/3060/6375/288/8787/54209/1813/27092/183/409/65018/846/6536/552/815/22953/8647/1906/56848/2257/7225/51083/10368/9104/2048/57165/6769/6833/23630/7349/781/9992/4878/8811/706/5318/783/8398/5243/54997/5319/8600/1272/187/776/3596/5031/4923/6781/5023/1908/4842/23566/551/2668/5348/9001/9536/9747/10991/3064/5335/930/6262/2259/2852/6865/2147/6387/11027/487/81/482/6548/50487…
GO:0009593	BP	GO:0009593	detection of chemical stimulus	93	0.446897	2.07417	1.17E-06	3.76E-05	2.71E-05	4012	tags=58%, list=33%, signal=39%	26692/8989/442194/2645/54209/3651/846/22953/10242/1755/1470/26211/50838/26184/8390/50831/26716/7932/9033/765/50834/2780/1472/26648/4025/27345/23538/26664/26538/26476/6262/26212/26658/3170/26659/27094/56656/2779/5284/30819/4994/442186/8392/26529/26531/845/50839/8387/26532/4991/26189/8383/26539/81797
GO:0035270	BP	GO:0035270	endocrine system development	116	0.420755	2.03108	1.20E-06	3.85E-05	2.77E-05	4573	tags=59%, list=38%, signal=37%	5170/3569/1813/4088/999/2247/3651/2696/5909/1021/8022/7481/116/6608/429/7038/6469/50674/650/6496/7490/2736/3280/706/7849/4221/5080/6531/2692/64220/2113/8820/8854/335/9480/2625/2691/5454/5595/3200/2931/3170/2695/653/5156/10272/2304/2735/27122/2253/1081/1482/652/5626/3175/1000/3110/6662/6495/7080/54361/3213/7474/6657/190/4061/5991/4760/4192
GO:0060485	BP	GO:0060485	mesenchyme development	223	0.35472	1.88514	1.22E-06	3.89E-05	2.80E-05	4667	tags=56%, list=38%, signal=35%	57715/4838/3569/5979/8482/6615/4088/9037/94/2042/5754/9231/753/9350/8828/64218/23187/7481/6608/2626/1906/6663/6317/6469/10501/650/6405/55223/1947/7490/2295/9421/8829/2294/10736/4855/9820/3280/202018/2022/655/3357/187/10505/8928/6926/26508/1908/72/9464/8854/7042/2668/54910/9723/2625/23462/659/5076/5595/10439/1942/3170/4040/1909/8092/6943/78987/7869/57556/1277/653/8929/2297/200734/2487/3037/4017/22…
GO:0000956	BP	GO:0000956	nuclear-transcribed mRNA catabolic process	79	-0.431848	-2.25288	1.29E-06	4.10E-05	2.95E-05	2913	tags=53%, list=24%, signal=41%	3646/23708/26523/678/5394/677/55795/9775/51690/51594/472/29883/4848/7812/23112/5073/79048/9337/4292/2935/5436/22894/65109/167227/11340/53918/65110/55629/27257/57472/26019/22849/55110/6741/9939/8559/22916/55181/54542/10140/9652/55149
GO:0032200	BP	GO:0032200	telomere organization	109	-0.375946	-2.07933	1.38E-06	4.35E-05	3.13E-05	2580	tags=41%, list=21%, signal=33%	5394/55226/3178/10694/10574/7486/4361/472/10575/55183/3184/6118/10728/641/56252/546/5073/142/6119/6672/7013/7203/7874/6117/54433/908/2547/54386/167227/7520/3192/140609/4683/3181/545/1499/5111/51002/10576/3320/80351/25913/5981/10111/23137
GO:0060562	BP	GO:0060562	epithelial tube morphogenesis	260	0.331874	1.7971	1.43E-06	4.49E-05	3.23E-05	4028	tags=50%, list=33%, signal=34%	56998/7421/3237/2246/4838/5979/5241/3217/9355/7422/4088/94/183/2247/5754/9231/846/55764/367/26249/7481/9620/6608/2626/1906/859/6469/4524/9353/650/4613/7490/2736/91355/9421/8829/2294/10736/4855/4041/3549/3280/2138/2099/2022/655/11331/7547/7849/7798/187/8928/6926/5216/5371/3975/23129/6046/1435/2737/5916/2648/8820/9464/2043/7042/54922/2668/7471/6692/54910/80000/9723/9968/2625/3611/5076/25928/6262/36…
GO:0048880	BP	GO:0048880	sensory system development	306	0.320379	1.76469	1.43E-06	4.49E-05	3.23E-05	4820	tags=54%, list=40%, signal=34%	7070/4237/6505/7068/5979/1813/9355/8736/7422/25987/4088/94/362/2247/5818/9573/55764/1410/1417/6469/7476/1289/5089/2048/23418/6496/57835/7490/1414/2295/91355/8829/4041/3549/25794/30062/30813/10319/22926/655/1181/10002/4867/1826/5080/6531/3975/5764/64220/54549/658/22899/5145/2737/1270/56006/5309/5916/8820/5961/8854/7042/631/7101/10763/2625/5158/22989/659/5076/1411/6297/10152/2909/1296/10218/7431/77…
GO:0048812	BP	GO:0048812	neuron projection morphogenesis	499	0.289622	1.67813	1.52E-06	4.74E-05	3.41E-05	3254	tags=38%, list=27%, signal=29%	23105/816/6900/6383/57715/7070/10631/6474/547/23327/1956/9024/288/5979/9856/51265/6794/2290/1813/9355/9344/8482/7422/6792/25987/9037/219699/2042/8976/22891/5818/8828/63925/23072/8022/64218/4130/26050/9762/26047/2011/6608/23334/1382/1627/5365/6469/7225/4133/4917/7476/50674/10501/4781/2048/9353/27023/6405/3792/1947/2736/64221/8829/9820/11178/10716/3800/4908/79791/1136/5789/23542/575/4684/63923/5071…
GO:0071526	BP	GO:0071526	semaphorin-plexin signaling pathway	37	0.587554	2.28575	1.53E-06	4.75E-05	3.42E-05	3483	tags=73%, list=29%, signal=52%	57715/8482/9037/8828/64218/5365/10501/6405/9855/8829/4684/10505/23129/396/5364/9464/2668/54910/9723/5879/7869/57556/4233/23654/10371/5361/56920
GO:0001763	BP	GO:0001763	morphogenesis of a branching structure	167	0.3737	1.91501	1.53E-06	4.75E-05	3.42E-05	4466	tags=57%, list=37%, signal=37%	56998/7421/6474/3237/2246/5241/3217/1813/7422/183/2247/9231/846/367/9620/6608/1906/6663/859/6469/9353/650/4613/7490/2736/91355/8829/2294/10736/4855/4041/3549/2138/1305/2099/2022/655/11331/7849/6926/5371/3975/23129/1435/2737/54922/2668/7471/6692/8626/80000/9723/3611/5076/4824/1909/6943/4435/1746/4233/2297/6356/5499/54903/10371/7472/7482/1512/8945/2253/2637/3239/10481/639/652/5727/5361/7475/6662/64…
GO:0072599	BP	GO:0072599	establishment of protein localization to endoplasmic reticulum	28	-0.647431	-2.64983	1.54E-06	4.75E-05	3.42E-05	2166	tags=64%, list=18%, signal=53%	22930/6747/9709/28972/6726/11231/58477/4121/23471/9695/9789/7095/6728/6731/6729/3309/23480/60559
GO:0046700	BP	GO:0046700	heterocycle catabolic process	329	-0.263643	-1.69998	1.58E-06	4.83E-05	3.48E-05	2328	tags=31%, list=19%, signal=26%	51690/1806/6419/51594/23369/23435/79077/11163/55270/472/29883/27350/3184/4848/4860/2926/7812/10949/23112/79675/192669/79899/953/5073/4907/79048/65080/60493/9337/7415/4670/4292/2935/10128/10924/5436/22894/4329/5142/9583/65109/5511/22868/6039/1854/8930/90806/10658/6093/4780/3251/167227/3192/56829/10179/11340/53918/246243/65110/60489/55629/9238/26135/11157/10605/27257/8087/4869/38/23367/23517/22978/…
GO:0007610	BP	GO:0007610	behavior	474	0.291245	1.67862	1.60E-06	4.90E-05	3.52E-05	2792	tags=32%, list=23%, signal=26%	5697/2741/6900/2912/64854/4986/5539/9099/4808/153/3351/3060/477/1956/6505/5923/7068/1437/27253/1268/54209/1813/9379/4762/183/525/409/1201/2925/846/2558/79846/552/1271/6770/4097/1621/4130/64856/2334/22953/10882/181/55515/26047/116/51052/5582/3061/8484/3062/1393/79924/2257/4987/51083/57468/9293/8528/2048/92552/57338/127534/27023/5581/51168/6833/23373/6326/463/10716/7349/4908/1136/5575/23542/434/201…
GO:0098742	BP	GO:0098742	cell-cell adhesion via plasma-membrane adhesion molecules	178	0.374016	1.94215	1.63E-06	4.96E-05	3.57E-05	3751	tags=45%, list=31%, signal=32%	6900/56125/51294/5792/56130/5979/27253/5010/4359/999/5818/1014/92211/3383/9620/26285/56112/5365/1365/51208/30835/650/23418/9080/64221/7216/10686/5789/1825/1002/54538/1826/1009/1600/57863/54549/24146/5817/7042/335/4099/5598/2895/421/2196/1013/54825/5101/5068/2239/869/22871/1364/1951/56132/23654/11141/56146/1015/1016/56124/23562/64405/1005/1004/79414/26011/53827/56139/56123/22865/11122/9746/5819/19…
GO:0034703	CC	GO:0034703	cation channel complex	157	0.387601	1.9638	1.76E-06	5.32E-05	3.83E-05	5348	tags=64%, list=44%, signal=36%	10369/3762/3780/6339/6336/27092/3749/30820/778/2893/10242/26047/785/11194/2901/7225/10368/6833/23630/6338/782/6326/781/9992/779/783/3785/9033/776/2903/9177/8912/3756/3750/27345/26251/777/6262/3737/775/2900/487/3760/7223/27094/5566/388336/774/8514/8913/6334/2898/30819/3739/3786/3764/2185/2905/3775/3753/3736/3746/2899/786/169522/845/5524/3758/6261/6329/2906/7224/27091/3748/773/2280/57828/10021/2902…
GO:0007601	BP	GO:0007601	visual perception	161	0.381378	1.94377	1.77E-06	5.33E-05	3.83E-05	4881	tags=58%, list=40%, signal=35%	3257/2741/407/2986/11281/1409/24139/8787/24/10265/10052/778/51475/7288/1417/1280/6017/5148/23418/6496/1414/25794/30062/30813/50700/1301/10319/3983/22926/783/9094/3000/10002/5080/51151/5145/5995/7299/2780/5957/5961/7101/6425/5158/368/5076/1411/611/4935/1277/1420/22999/57282/2779/1141/6010/4901/1418/53904/9227/11190/7045/5950/1413/585/80781/1001/3299/54714/7078/2055/7287/7439/2570/5146/6004/2918/46…
GO:0140640	MF	GO:0140640	catalytic activity, acting on a nucleic acid	403	-0.250048	-1.64973	1.77E-06	5.33E-05	3.83E-05	2787	tags=33%, list=23%, signal=27%	10436/50485/57523/6594/23064/90957/29960/4830/11201/55703/55178/79068/5394/6036/9775/8607/9044/10212/55798/9836/3669/55661/54840/6419/51493/7486/4361/57570/29883/2091/4436/9716/10728/4848/9188/641/10714/9879/79828/81875/546/60487/11056/63899/79731/4175/112479/8886/192669/5073/51163/1654/80205/55278/1022/51067/51455/23586/8458/9337/5431/5932/1653/5980/5557/2186/10556/6596/5436/22894/7013/51651/551…
GO:0050770	BP	GO:0050770	regulation of axonogenesis	135	0.394216	1.94836	1.80E-06	5.40E-05	3.89E-05	3122	tags=47%, list=26%, signal=35%	23105/6900/57715/7070/6474/9024/5979/9856/51265/6794/8482/7422/6792/9037/64218/2011/1382/1627/5365/4133/7476/10501/2048/9353/6405/3792/8829/1002/10505/1826/1600/23129/29882/23566/5364/4803/2043/7143/4099/54910/9723/79006/659/3611/5454/1942/2909/4035/2664/2258/6387/7869/57556/1949/23654/9423/80128/4038/10371/1123/4504/393/627
GO:0061014	BP	GO:0061014	positive regulation of mRNA catabolic process	57	-0.480045	-2.32267	1.88E-06	5.60E-05	4.03E-05	2720	tags=49%, list=22%, signal=38%	678/373863/79068/677/23435/29883/3184/4848/23112/79899/5073/9337/4292/5436/22894/10658/6093/167227/56829/11340/27257/10236/57472/22849/253943/51441/54542/10140
GO:0000228	CC	GO:0000228	nuclear chromosome	151	-0.33771	-1.96766	1.98E-06	5.87E-05	4.22E-05	2809	tags=44%, list=23%, signal=35%	10388/50485/3725/23064/93973/9918/29803/1111/23212/3066/10902/9837/8607/27030/8805/5001/5558/23435/4999/58516/1457/6118/641/10714/11177/10467/3622/546/10592/4175/192669/23347/6119/3065/5557/4292/10128/23595/6117/55388/10933/54386/3192/54107/11073/7528/51377/120/55791/81611/5000/11052/5111/54465/55193/5885/86/6605/10111/8243/3550/9126/23063/8467/64431/54556/7150
GO:0045178	CC	GO:0045178	basal part of cell	220	0.341957	1.81234	1.98E-06	5.87E-05	4.22E-05	4461	tags=50%, list=37%, signal=32%	23428/1956/288/117247/5010/4359/89845/65012/2065/4486/362/7039/5745/525/409/1838/846/1014/5030/6536/479/23187/6521/55966/1906/667/7010/9990/360/64130/6554/10392/4671/4640/8671/23539/6540/10351/3675/2191/4547/5031/8884/359/26119/9356/5967/7082/4025/3691/10991/659/368/57127/3673/9053/6510/540/768/4035/491/7018/1364/2064/3077/6548/7223/4233/57282/9962/25876/1015/10599/64849/1740/5155/5871/51458/947/…
GO:0007187	BP	GO:0007187	G protein-coupled receptor signaling pathway, coupled to cyclic nucleotide second messenger	57	0.523326	2.24157	2.03E-06	5.97E-05	4.30E-05	4248	tags=67%, list=35%, signal=44%	3351/6753/1268/183/5745/8484/3360/3362/155/3357/7433/11255/23566/1132/4157/4159/26538/3269/4158/4852/5739/6752/2829/6755/3363/3361/1815/3973/6754/4985/1129/4544/1133/26532/26539/3350/4161/3352
GO:0008324	MF	GO:0008324	cation transmembrane transporter activity	473	0.286073	1.64564	2.04E-06	5.98E-05	4.30E-05	3918	tags=42%, list=32%, signal=29%	9127/23428/8989/10369/6555/3762/3351/477/79815/3780/6339/6505/496/26266/80024/6336/6539/1142/81033/1268/27092/6528/3749/492/525/30820/27173/23413/60482/6536/778/10343/3765/479/40/2893/22953/10242/55515/785/10166/9498/6560/6570/2901/7225/9990/81894/57468/10368/3954/9725/1346/57835/10089/9153/55532/478/6833/23630/6338/782/6326/6554/1136/10686/781/9992/6550/8671/779/527/1144/783/3785/54946/6540/6407…
GO:0001654	BP	GO:0001654	eye development	298	0.318335	1.74557	2.08E-06	6.08E-05	4.37E-05	4820	tags=54%, list=40%, signal=34%	7070/4237/6505/7068/5979/1813/9355/8736/7422/25987/4088/94/362/2247/5818/9573/55764/1410/1417/6469/7476/1289/5089/2048/23418/6496/57835/7490/1414/2295/91355/8829/4041/3549/25794/30062/30813/10319/22926/655/1181/10002/4867/1826/5080/6531/3975/5764/64220/54549/658/22899/5145/2737/1270/56006/5309/5916/8820/5961/8854/7042/631/7101/10763/2625/5158/22989/659/5076/1411/6297/10152/2909/1296/10218/7431/77…
GO:0050953	BP	GO:0050953	sensory perception of light stimulus	163	0.385524	1.97123	2.11E-06	6.12E-05	4.40E-05	4881	tags=58%, list=40%, signal=35%	3257/2741/407/25861/2986/11281/1409/24139/8787/24/10265/10052/778/51475/7288/1417/1280/6017/5148/23418/6496/1414/25794/30062/30813/50700/1301/10319/3983/22926/783/9094/3000/10002/5080/51151/5145/5995/7299/2780/5957/5961/7101/6425/5158/368/5076/1411/611/4935/1277/1420/22999/57282/2779/1141/6010/4901/1418/53904/9227/11190/7045/5950/1413/585/80781/1001/3299/54714/7078/2055/7287/7439/2570/5146/6004/2…
GO:0048732	BP	GO:0048732	gland development	386	0.30022	1.69417	2.11E-06	6.12E-05	4.40E-05	3517	tags=39%, list=29%, signal=29%	1723/1999/7421/2246/1956/4838/3569/6794/5241/1373/1813/1628/6143/7422/3219/55870/4088/999/445/7039/2247/3651/25807/5909/2194/3488/367/4357/8022/51043/7481/116/6608/429/6928/5618/6663/7038/859/5589/6469/5774/7498/2267/9104/4781/6927/27023/650/6496/7490/2736/91355/8829/2294/4855/4041/3549/3280/887/706/2356/51599/1896/2099/655/1181/11331/7547/7849/8600/6926/5080/6531/2692/5371/5764/64220/23129/2113/…
GO:1904813	CC	GO:1904813	ficolin-1-rich granule lumen	114	-0.377868	-2.10671	2.16E-06	6.24E-05	4.49E-05	2590	tags=44%, list=21%, signal=35%	6727/210/3615/5836/5708/272/2990/1520/10694/9535/5713/10875/2799/4860/3043/56888/10533/3417/1654/51646/6993/8621/7415/2992/55860/3146/5719/2547/4332/5689/5702/5695/5686/5683/9861/10097/10549/47/3320/5717/25797/55832/178/5701/51719/51071/5718/10213/3608/317
GO:2001252	BP	GO:2001252	positive regulation of chromosome organization	63	-0.465725	-2.28427	2.19E-06	6.27E-05	4.51E-05	2502	tags=48%, list=21%, signal=38%	3178/55719/10694/10574/4361/472/10575/3184/546/54737/5073/7175/22880/7203/3981/908/7520/140609/4683/3181/545/6742/1499/6421/10576/5885/80351/25913/10111/23137
GO:0022843	MF	GO:0022843	voltage-gated cation channel activity	101	0.433136	2.04252	2.18E-06	6.27E-05	4.51E-05	5348	tags=71%, list=44%, signal=40%	10369/3762/3351/3780/81033/1268/27092/3749/23413/778/3765/785/10368/6833/23630/782/781/9992/779/783/3785/776/2903/8912/3756/3750/26251/777/3781/3737/775/3760/774/8514/8913/30819/3739/3786/23704/3764/3782/2185/2905/3775/3753/3736/3746/786/169522/6616/3758/6261/2906/3772/27091/3748/773/10021/2902/3761/1020/3741/10060/3778/8911/9256/3745/3757/7881/9312/3744/3770
GO:0043488	BP	GO:0043488	regulation of mRNA stability	112	-0.378323	-2.08861	2.28E-06	6.52E-05	4.69E-05	2243	tags=37%, list=18%, signal=30%	23369/23435/29883/3184/4848/10949/23112/79675/5073/60493/9337/4670/4292/5436/22894/22868/90806/10658/6093/167227/3192/11340/9238/26135/10605/27257/8087/4869/23367/10236/57472/79072/22849/2332/10492/8531/253943/51441/54542/10140/23185
GO:0150063	BP	GO:0150063	visual system development	301	0.317662	1.74642	2.39E-06	6.81E-05	4.90E-05	4820	tags=54%, list=40%, signal=34%	7070/4237/6505/7068/5979/1813/9355/8736/7422/25987/4088/94/362/2247/5818/9573/55764/1410/1417/6469/7476/1289/5089/2048/23418/6496/57835/7490/1414/2295/91355/8829/4041/3549/25794/30062/30813/10319/22926/655/1181/10002/4867/1826/5080/6531/3975/5764/64220/54549/658/22899/5145/2737/1270/56006/5309/5916/8820/5961/8854/7042/631/7101/10763/2625/5158/22989/659/5076/1411/6297/10152/2909/1296/10218/7431/77…
GO:0000723	BP	GO:0000723	telomere maintenance	108	-0.380491	-2.09637	2.51E-06	7.11E-05	5.11E-05	2580	tags=42%, list=21%, signal=33%	5394/55226/3178/10694/10574/7486/4361/472/10575/55183/3184/6118/10728/641/56252/546/5073/142/6119/6672/7013/7203/7874/6117/54433/908/2547/54386/167227/7520/3192/140609/4683/3181/545/1499/5111/51002/10576/3320/80351/25913/5981/10111/23137
GO:0051303	BP	GO:0051303	establishment of chromosome localization	62	-0.472793	-2.31229	2.60E-06	7.34E-05	5.28E-05	2583	tags=48%, list=21%, signal=38%	23212/891/10403/152185/9928/1060/9183/91782/9787/8766/55166/4292/54820/27243/7013/81565/3192/25978/10096/10097/81929/8678/9525/79003/8452/51115/7320/51510/8697/10464
GO:0044706	BP	GO:0044706	multi-multicellular organism process	197	0.360225	1.88902	2.69E-06	7.56E-05	5.44E-05	2760	tags=40%, list=23%, signal=31%	1723/4184/7421/5672/4838/5241/1268/63978/7422/55870/183/1594/7356/5016/3488/367/552/259/181/116/85360/27120/5618/1906/1393/6866/56848/5069/5670/8528/2057/6833/3549/7216/7349/7142/4878/3965/43847/2013/8398/2099/4221/5675/3675/5673/5764/6781/5023/2113/49/7076/10266/4313/3691/10991/5858/659/3673/5595/151/2693/1394/7005/2695/7026/6013/29924/1364/3077/6406/5744/5676/397/4316/8909/4318/8061
GO:0042330	BP	GO:0042330	taxis	498	0.284298	1.64639	2.75E-06	7.71E-05	5.55E-05	3735	tags=40%, list=31%, signal=29%	6363/6900/8817/8995/57715/2246/6375/2621/27237/3569/80024/5979/8823/2290/54209/9355/8482/7422/3219/4088/9037/219699/2042/2247/409/5818/8828/846/9647/6346/8022/4916/64218/154796/6608/1906/5365/6469/3164/4917/10501/4781/2048/9353/6405/1947/2736/1113/64221/8829/10716/3800/4908/57509/7423/23396/2826/4684/1002/3965/2207/6366/9638/8398/3592/655/1237/1902/5319/54538/8600/10505/1826/6586/5080/3975/5764/9…
GO:0061157	BP	GO:0061157	mRNA destabilization	54	-0.484667	-2.30765	2.84E-06	7.89E-05	5.68E-05	2720	tags=48%, list=22%, signal=38%	678/373863/79068/677/23435/29883/3184/4848/23112/5073/9337/4292/5436/22894/10658/6093/167227/11340/27257/10236/57472/22849/253943/51441/54542/10140
GO:0006352	BP	GO:0006352	DNA-templated transcription, initiation	100	-0.388432	-2.1075	2.84E-06	7.89E-05	5.68E-05	1821	tags=35%, list=15%, signal=30%	902/1022/6879/2960/51773/6877/5436/9774/22976/3146/6882/2958/8493/2963/10302/9439/9440/1871/9969/1810/1385/9443/64216/55832/54700/404672/9519/2959/10923/6873/8467/29079/5469/5706/7019
GO:0048754	BP	GO:0048754	branching morphogenesis of an epithelial tube	128	0.403733	1.98466	2.98E-06	8.27E-05	5.95E-05	4028	tags=58%, list=33%, signal=39%	56998/7421/3237/2246/5241/3217/7422/183/2247/9231/846/367/9620/6608/1906/859/6469/9353/650/4613/7490/2736/91355/8829/2294/10736/4855/4041/3549/2138/2099/2022/655/11331/7849/6926/5371/3975/23129/1435/2737/54922/2668/7471/80000/9723/3611/5076/4824/1909/6943/4435/4233/2297/6356/5499/54903/7472/7482/1512/8945/2253/2637/652/5727/7475/6662/6495/10252/7080/54361/3207/4851/4323
GO:0016655	MF	GO:0016655	oxidoreductase activity, acting on NAD(P)H, quinone or similar compound as acceptor	40	-0.547886	-2.45038	3.05E-06	8.38E-05	6.03E-05	3021	tags=60%, list=25%, signal=45%	8644/873/4711/4720/4722/4707/4708/84869/4713/9946/4704/4729/4710/4694/4726/4717/4724/4700/4697/4719/4712/4702/4709/4698
GO:0050911	BP	GO:0050911	detection of chemical stimulus involved in sensory perception of smell	40	0.572448	2.26625	3.04E-06	8.38E-05	6.03E-05	4012	tags=70%, list=33%, signal=47%	26692/442194/26211/26184/8390/26716/7932/26648/23538/26664/26538/26476/26212/26658/26659/56656/4994/442186/8392/26529/26531/8387/26532/4991/26189/8383/26539/81797
GO:0051961	BP	GO:0051961	negative regulation of nervous system development	120	0.408174	1.98575	3.11E-06	8.53E-05	6.14E-05	3071	tags=48%, list=25%, signal=36%	23105/57715/7070/3569/9856/51265/54209/9355/8482/9037/22933/4916/64218/116/6663/7225/4133/7476/10501/2048/6405/4613/8829/6833/3280/706/655/10505/5080/1600/23500/5764/5309/7101/7143/4099/54910/9723/64689/9283/2664/2258/2147/869/7869/57556/1746/1949/6585/6356/9423/80128/4038/10371/4504/9921/6664/393
GO:0006605	BP	GO:0006605	protein targeting	231	-0.292998	-1.79871	3.15E-06	8.61E-05	6.19E-05	2092	tags=30%, list=17%, signal=25%	9847/6747/9141/10531/55750/8504/11261/10134/9709/1121/59286/6746/28972/9648/5584/54832/29103/51125/5873/93974/9804/55914/7534/5058/9765/3329/79158/64108/6726/950/54471/11231/9868/64422/64089/8031/9512/10971/55187/66008/7332/58477/4121/27072/53371/5621/23471/56947/9695/3308/5194/9789/30849/26517/7095/6728/200576/3320/10055/6731/6729/23204/10440/3309/23480/5828/60559/54469/6745
GO:0000209	BP	GO:0000209	protein polyubiquitination	167	-0.326917	-1.93093	3.30E-06	8.97E-05	6.45E-05	2470	tags=37%, list=20%, signal=30%	8405/7319/8881/51514/64795/27252/7323/27246/10475/865/55743/55284/10477/23608/57162/1654/57161/6047/25847/9690/7334/6502/85363/23291/26191/51366/10210/25820/51465/23219/329/9870/55905/81545/9604/9373/3093/7332/51283/7189/9354/54778/11059/9978/1499/9111/80196/7326/7321/6049/80351/6500/8452/9320/7320/64750/10393/54542/8697/7337/7336
GO:0015294	MF	GO:0015294	solute:cation symporter activity	82	0.454834	2.07445	3.38E-06	9.18E-05	6.60E-05	3455	tags=49%, list=28%, signal=35%	6555/6505/26266/6539/6528/60482/6536/9498/6560/6570/9990/57468/57835/9153/6554/8671/6540/64078/5250/6531/51151/8884/6524/6568/10246/6511/56996/6534/57282/6569/9962/9058/6512/54716/64849/6581/79751/10723/6535/6538
GO:0005682	CC	GO:0005682	U5 snRNP	15	-0.763641	-2.63851	3.51E-06	9.45E-05	6.80E-05	1080	tags=40%, list=9%, signal=36%	10907/6635/6634/8559/6637/6632
GO:0051216	BP	GO:0051216	cartilage development	155	0.37947	1.918	3.50E-06	9.45E-05	6.80E-05	3839	tags=54%, list=32%, signal=37%	8817/6474/649/3373/6615/25987/4088/27302/94/2247/5745/871/9350/353500/2251/7481/4880/1906/4209/1280/7476/4781/650/579/4613/2736/9421/10736/3549/7480/202018/1301/2101/655/9321/6781/658/2737/5916/2648/7076/9464/7059/659/1302/1893/5595/4920/3200/11061/8200/81792/85477/633/1277/5744/1746/653/2261/5396/2487/11173/4256/1513/4017/7482/57326/7477/7040/864/7045/652/2121/4322/5914/1116/8538/860/59341/2249/…
GO:0032963	BP	GO:0032963	collagen metabolic process	88	0.443747	2.04859	3.54E-06	9.49E-05	6.82E-05	4096	tags=64%, list=34%, signal=42%	3569/5653/9509/1278/23371/409/871/5184/56547/4261/8710/4880/1289/11117/3549/7349/1471/57332/10609/2022/2191/10536/4327/4313/5045/3673/2147/7431/9902/57333/1277/4320/4326/164656/55214/4316/8985/7148/4318/64066/1513/4324/90993/5345/7040/652/4322/5645/4314/64175/8751/4239/54361/64386/4323/5159
GO:0035637	BP	GO:0035637	multicellular organismal signaling	136	0.387031	1.92078	3.60E-06	9.63E-05	6.93E-05	3705	tags=50%, list=30%, signal=35%	2741/10369/3762/3060/477/288/6336/81033/27092/10052/183/492/552/10242/26047/2257/10368/478/23630/6326/781/9992/6508/5318/1816/783/776/5023/6546/8912/551/7143/4099/27345/29119/3673/6262/3781/2693/2852/3737/775/491/1180/487/5339/482/79784/3760/6548/274/27094/5566/57731/8913/6334/23704/8506/1482/3753/3736/287/6910/5024/2702/845/4544/6329
GO:0015980	BP	GO:0015980	energy derivation by oxidation of organic compounds	237	-0.288778	-1.79501	3.66E-06	9.74E-05	7.01E-05	2682	tags=37%, list=22%, signal=30%	5257/4720/4722/30968/5836/4707/51103/3572/891/3658/514/7386/9650/9852/515/6622/3643/4436/10728/3588/6392/3417/2932/4708/1738/7385/4713/1355/4191/539/5162/5509/4704/1345/7415/4729/2992/2631/4710/34/521/1716/29103/4694/1340/79736/5504/509/3146/4726/3091/4717/4724/4700/522/2632/5290/27069/80025/4190/4697/5500/5501/4719/7381/4712/6834/8801/7360/4702/10476/4709/6390/23479/8864/3419/1347/4706/178/11315…
GO:0071007	CC	GO:0071007	U2-type catalytic step 2 spliceosome	25	-0.646046	-2.58059	3.83E-06	0.000101796	7.32E-05	1481	tags=52%, list=12%, signal=46%	6629/25949/22938/6635/6634/51362/988/8896/55696/51340/6637/6632/10286
GO:0003743	MF	GO:0003743	translation initiation factor activity	40	-0.543051	-2.42875	3.88E-06	0.000102607	7.38E-05	2949	tags=60%, list=24%, signal=46%	51386/3646/1975/8667/8893/3692/8664/8894/8661/1982/4528/10480/1967/8672/10289/28985/9470/1964/8562/8669/54505/1977/10987/1965
GO:0031398	BP	GO:0031398	positive regulation of protein ubiquitination	88	-0.40839	-2.14532	3.90E-06	0.00010278	7.39E-05	1962	tags=35%, list=16%, signal=30%	23077/57162/1654/5601/7334/6502/7314/868/22976/26191/10210/6187/329/4869/7332/7189/54778/9978/9111/54165/330/7321/79139/6500/8452/5716/9646/3309/8915/7337/25898
GO:0034504	BP	GO:0034504	protein localization to nucleus	240	-0.285269	-1.76782	4.05E-06	0.000106506	7.66E-05	2399	tags=30%, list=20%, signal=25%	3843/10694/10574/387082/7507/23435/1495/7486/6774/10575/6612/2932/7514/11261/57122/142/9818/6672/55705/7175/5743/5295/3841/7341/868/7203/9451/908/51366/26092/9972/10210/9258/3192/51501/57506/114882/2634/10542/3838/55746/2752/4869/3842/163590/1894/9221/55696/53371/5663/55035/1871/5901/51569/10527/10576/200576/3717/51068/6500/23515/11315/55726/3839/23607/7295/5530/29969/26953/26060/1434/5903/5469
GO:0050000	BP	GO:0050000	chromosome localization	64	-0.455914	-2.24471	4.08E-06	0.000106716	7.68E-05	2583	tags=47%, list=21%, signal=37%	23212/891/10403/152185/9928/1060/9183/91782/9787/8766/55166/4292/54820/27243/7013/81565/3192/25978/10096/10097/81929/8678/9525/79003/8452/51115/7320/51510/8697/10464
GO:0072078	BP	GO:0072078	nephron tubule morphogenesis	55	0.512247	2.17969	4.16E-06	0.000108448	7.80E-05	3999	tags=67%, list=33%, signal=45%	56998/3237/2246/3217/7422/183/2247/26249/7481/6608/6469/650/7490/10736/3280/2138/7849/3975/2737/2668/7471/80000/2625/3611/5076/6943/4435/2297/7482/2253/652/5727/7475/6662/6495/54361/3207
GO:0051168	BP	GO:0051168	nuclear export	120	-0.364352	-2.04045	4.37E-06	0.000113703	8.18E-05	1974	tags=35%, list=16%, signal=30%	2932/7514/11261/57122/10768/6310/6672/7175/8563/11214/23325/29072/9972/8480/10541/3267/6428/9147/55746/91746/5781/3181/23279/4869/55341/55781/26019/55696/56943/5901/11052/80145/10657/6741/11260/51068/22916/11315/6059/7295/55308/1434
GO:0031965	CC	GO:0031965	nuclear membrane	232	-0.290064	-1.78066	4.46E-06	0.000115609	8.32E-05	2345	tags=33%, list=19%, signal=27%	7779/84516/10280/1192/11342/9330/286148/23369/6622/55183/4086/79647/6683/7514/63931/51495/307/57122/241/2643/79789/10390/5048/9818/7175/5743/23333/10128/55706/51155/56255/10927/51230/7341/23155/26509/22890/4001/23165/55914/9805/5058/26092/5108/9972/23592/23001/11335/10907/25972/114882/894/23560/55746/6945/10885/9589/163590/51096/53371/5621/5663/55151/3708/26057/23411/6049/3930/10434/23200/25909/9…
GO:0006935	BP	GO:0006935	chemotaxis	496	0.283353	1.64094	4.60E-06	0.000118751	8.54E-05	3735	tags=40%, list=31%, signal=29%	6363/6900/8817/8995/57715/2246/6375/2621/27237/3569/80024/5979/8823/2290/54209/9355/8482/7422/3219/4088/9037/219699/2042/2247/409/5818/8828/846/9647/6346/8022/4916/64218/154796/6608/1906/5365/6469/3164/4917/10501/4781/2048/9353/6405/1947/2736/1113/64221/8829/10716/3800/4908/57509/7423/23396/2826/4684/1002/3965/2207/6366/9638/8398/3592/655/1237/1902/5319/54538/8600/10505/1826/6586/5080/3975/5764/9…
GO:0009055	MF	GO:0009055	electron transfer activity	97	-0.386505	-2.08049	4.66E-06	0.000119685	8.61E-05	3176	tags=51%, list=26%, signal=38%	79689/2110/1329/444/50507/9167/29796/4711/231/4720/4722/4707/8560/7386/2731/6392/6715/4708/4713/8574/1355/2230/4704/4729/4710/4694/1340/5860/4726/4717/4724/4700/1528/51022/4697/4719/4712/6834/4702/4200/4709/6390/2108/128/1347/1353/1349/54205/4698
GO:0061013	BP	GO:0061013	regulation of mRNA catabolic process	120	-0.363543	-2.03592	4.67E-06	0.000119685	8.61E-05	2276	tags=38%, list=19%, signal=31%	51594/23369/23435/29883/3184/4848/10949/23112/79675/79899/5073/79048/60493/9337/4670/4292/5436/22894/22868/90806/10658/6093/167227/3192/56829/11340/9238/26135/10605/27257/8087/4869/23367/10236/57472/79072/22849/2332/10492/8531/253943/51441/54542/10140/23185
GO:0008277	BP	GO:0008277	regulation of G protein-coupled receptor signaling pathway	115	0.411605	1.9895	4.85E-06	0.000123805	8.91E-05	3398	tags=43%, list=28%, signal=31%	6900/407/23295/156/3351/2986/5653/8787/1813/409/2696/6002/815/116/1906/4987/55625/6855/5148/54550/1113/2771/2868/43847/3000/3357/187/23349/9628/2870/10266/636/2852/2931/9455/2147/2922/8786/1609/4233/7275/2779/25818/22844/2253/2850/5999/6295/6754
GO:0019783	MF	GO:0019783	ubiquitin-like protein-specific protease activity	70	-0.433551	-2.19686	4.92E-06	0.000125197	9.01E-05	2908	tags=54%, list=24%, signal=42%	54726/54629/4287/80124/27351/8667/55432/7375/57337/9929/9960/23358/8239/9097/26054/7874/9100/7353/84196/55031/29761/51138/219333/51377/23032/79184/51029/7398/10617/10208/1540/79868/9101/10987/7347/10213/10600/55325
GO:0006999	BP	GO:0006999	nuclear pore organization	12	-0.812009	-2.50729	5.09E-06	0.000129066	9.28E-05	1869	tags=83%, list=15%, signal=71%	57122/7175/55706/23165/57142/9972/55746/53371/81929/25909
GO:0002027	BP	GO:0002027	regulation of heart rate	89	0.447919	2.07722	5.38E-06	0.00013596	9.78E-05	3582	tags=51%, list=29%, signal=36%	3762/6474/153/6505/6336/81033/1813/146/183/147/552/1906/859/6640/23630/6720/781/9992/4878/5318/783/776/1908/6546/80763/29119/4159/6262/6870/775/3760/274/4625/4624/5566/57731/8913/10371/23704/5999/4193/3753/1907/287/845
GO:0071166	BP	GO:0071166	ribonucleoprotein complex localization	59	-0.463053	-2.24003	5.41E-06	0.000136387	9.81E-05	2583	tags=49%, list=21%, signal=39%	23212/55795/10212/3692/9984/7514/57122/7175/8563/29072/8480/3267/6428/55746/91746/3181/23279/4869/55341/55781/26019/56943/5901/80145/6741/11260/51068/6059/55308
GO:0032204	BP	GO:0032204	regulation of telomere maintenance	63	-0.452573	-2.21976	5.59E-06	0.000140527	0.000101092	2580	tags=48%, list=21%, signal=38%	5394/55226/3178/10694/10574/4361/472/10575/3184/56252/546/5073/142/7013/7203/7874/908/54386/167227/7520/3192/140609/4683/3181/545/1499/10576/80351/25913/10111
GO:0051924	BP	GO:0051924	regulation of calcium ion transport	203	0.344753	1.81727	5.72E-06	0.000143328	0.000103107	4140	tags=48%, list=34%, signal=32%	5170/816/7070/3060/477/6375/80024/8787/1813/183/409/846/815/3383/22953/785/859/56848/4987/7225/9104/57165/57338/5581/6769/782/2771/10859/7349/781/9992/4878/706/783/8398/5319/187/776/3596/5031/5371/4923/6781/5023/4842/23566/6546/28954/5957/9001/3064/5335/920/930/29763/6262/2259/2852/1394/9455/9454/2147/6387/11027/775/487/6406/6548/274/5566/11151/10288/2641/5155/10681/1815/5999/6271/2185/287/3603/5…
GO:0042273	BP	GO:0042273	ribosomal large subunit biogenesis	54	-0.475807	-2.26546	5.82E-06	0.000145156	0.000104422	3193	tags=54%, list=26%, signal=40%	23195/55759/117246/55153/9875/51121/6128/23212/6165/3692/6129/8886/6152/10412/54680/26156/9326/84549/22868/55052/23560/9045/4869/51187/55299/55003/51388/51018/80135
GO:0005819	CC	GO:0005819	spindle	299	-0.267787	-1.71748	6.04E-06	0.000150277	0.000108106	2350	tags=28%, list=19%, signal=23%	10274/259266/56271/9611/79029/152185/80216/9928/54801/9183/55183/9787/6683/7756/79101/8766/51637/51646/26065/2908/6993/5048/84440/7175/9857/79801/54820/80254/5516/7013/10769/51164/81565/10129/55207/10210/56647/8480/50852/79718/11335/3192/29127/6990/11073/55856/1213/7443/140609/55171/5515/9493/5925/7813/4085/4869/1894/79441/26586/51335/79184/1499/5303/8655/1540/9525/22919/5885/10951/79866/10426/26…
GO:0031123	BP	GO:0031123	RNA 3'-end processing	76	-0.420935	-2.163	6.23E-06	0.000154448	0.000111106	2638	tags=42%, list=22%, signal=33%	55656/1477/5394/677/891/55197/2091/2926/112479/6227/5073/10768/11051/11340/10914/81608/91746/10978/22849/11052/6741/25896/22916/26512/351/57117/9646/64895/22828/51585/79577/55149
GO:0010817	BP	GO:0010817	regulation of hormone levels	423	0.288963	1.64614	6.25E-06	0.000154448	0.000111106	4177	tags=45%, list=34%, signal=30%	6804/23428/4986/57104/1565/5947/4826/5008/1956/9024/2645/3569/5653/7173/80024/1268/117247/1813/3382/6716/23410/183/27445/6528/8425/3651/1586/1646/2696/353500/1594/846/9159/640/8074/1381/6770/114897/10858/116/6928/1906/1382/7038/1393/7923/6469/51083/8608/3589/5046/8528/6927/650/2243/5127/3814/5581/10948/3625/91355/1113/8938/6833/4041/6338/23409/64377/7349/6720/7276/4843/11132/4878/5071/50700/706/2…
GO:0015291	MF	GO:0015291	secondary active transmembrane transporter activity	172	0.365611	1.88594	6.38E-06	0.000157113	0.000113024	2995	tags=38%, list=25%, signal=29%	23428/6555/55508/6505/1185/26266/80024/6539/117247/65012/6528/60482/6536/55343/6521/28232/9498/6560/6570/9990/57468/6576/3954/57835/9153/478/6554/6508/6550/8671/51006/23539/6540/64078/5250/6531/51151/8884/6524/11309/6567/55867/6546/9356/6568/10991/6579/10246/6510/1186/6511/56996/1468/6548/6534/57282/6569/9962/9058/6512/1015/54716/10599/64849/6581
GO:0004386	MF	GO:0004386	helicase activity	118	-0.356332	-1.99855	6.44E-06	0.000158106	0.000113738	2773	tags=43%, list=23%, signal=34%	50485/6594/23064/90957/9775/8607/9044/10212/55661/7486/4361/9716/9188/641/9879/546/11056/4175/8886/1654/80205/23586/8458/1653/6596/11325/5984/55601/2547/5983/7520/79665/64135/2963/57062/10973/23517/64848/79009/254394/10146/1665/54505/5985/55308/10111/23405/6595/1105/5965/8467
GO:0015850	BP	GO:0015850	organic hydroxy compound transport	208	0.346063	1.82697	6.51E-06	0.000159219	0.000114538	3862	tags=46%, list=32%, signal=32%	6804/2912/4986/6555/23762/156/3351/5360/1268/24/54209/1813/25987/183/80765/65018/64137/57476/6770/55937/114897/8647/6570/6469/51083/360/11188/29881/10948/1113/6554/345/10859/10062/5071/706/23539/10351/6531/4547/11255/64220/359/11309/5023/4842/1056/26119/2668/335/5045/91683/6579/114884/222642/151/2693/6721/3737/1394/4035/6387/51760/4040/114881/1109/60/1141/57586/5972/337/5406/127833/1645/5244/1059…
GO:0043487	BP	GO:0043487	regulation of RNA stability	116	-0.364167	-2.0406	6.57E-06	0.00016032	0.000115331	2243	tags=35%, list=18%, signal=29%	23369/23435/29883/3184/4848/10949/23112/79675/5073/60493/9337/4670/4292/5436/22894/22868/90806/10658/6093/167227/3192/11340/9238/26135/10605/27257/8087/4869/23367/10236/57472/79072/22849/2332/10492/8531/253943/51441/54542/10140/23185
GO:0005882	CC	GO:0005882	intermediate filament	87	0.435927	2.00254	6.77E-06	0.000164555	0.000118377	4480	tags=62%, list=37%, signal=39%	57830/5010/3850/2670/9228/8689/9119/667/5630/25984/3883/5493/8829/3889/5318/3891/9118/26119/631/3880/10763/3890/1674/2852/3857/7431/5339/6253/3882/3868/3856/4000/3881/3851/3875/4741/5317/51350/3855/2312/3892/3887/83481/3886/3861/54474/3848/3854/51517/3846/81851/3728/2125/8687
GO:0007004	BP	GO:0007004	telomere maintenance via telomerase	57	-0.466233	-2.25584	6.87E-06	0.000166529	0.000119797	2580	tags=49%, list=21%, signal=39%	5394/55226/3178/10694/10574/4361/472/10575/10728/5073/7013/7203/6117/54433/908/54386/167227/7520/3192/140609/545/1499/10576/3320/80351/25913/5981/10111
GO:0003725	MF	GO:0003725	double-stranded RNA binding	64	-0.445794	-2.19488	7.05E-06	0.000170269	0.000122488	3333	tags=58%, list=27%, signal=42%	4939/4938/27067/79693/1660/5610/192670/1994/7098/1975/26523/29102/51092/23180/103/54840/6780/9188/51663/192669/26065/23586/1653/87/3146/3329/55601/3192/64135/8575/1213/4154/1665/54542/23405/3608/51284
GO:0003205	BP	GO:0003205	cardiac chamber development	139	0.381516	1.89541	7.23E-06	0.00017348	0.000124797	3580	tags=50%, list=29%, signal=35%	6474/4607/27302/5754/8828/7481/6608/2626/859/7010/10454/1363/9353/650/9421/8829/2294/3280/1301/5318/2022/655/7849/9321/7798/187/8928/6586/6926/64220/23129/11174/7134/26508/9464/7042/7135/80000/2625/23462/4634/659/8131/6262/2931/6911/78987/4633/7139/6654/4625/653/4624/54903/7472/6664/6604/2253/7040/4193/639/1482/652/5950/5138/287/6910/6909/2702
GO:0031331	BP	GO:0031331	positive regulation of cellular catabolic process	324	-0.259066	-1.66471	7.23E-06	0.00017348	0.000124797	2644	tags=34%, list=22%, signal=27%	5562/678/1612/55128/81603/373863/79068/10241/677/51099/79589/2308/11124/26234/11236/5770/8767/23287/10475/5700/23435/1950/9532/6622/3643/26137/22930/29883/55743/3184/2729/4848/2926/6885/29110/10533/2932/5705/10206/23112/5286/154/79899/5073/10134/9709/5601/79443/7430/9337/7415/7405/4292/9528/51136/85363/5436/1452/7341/22894/10769/93974/4898/11040/3146/10221/3091/10658/6093/4780/25820/167227/56829/…
GO:0070972	BP	GO:0070972	protein localization to endoplasmic reticulum	51	-0.473088	-2.234	7.36E-06	0.000176072	0.000126662	2824	tags=55%, list=23%, signal=42%	55973/6727/9218/10952/11014/22930/11345/6747/3638/10134/9709/28972/57142/6726/51141/11231/58477/4121/23471/9695/9789/7095/6728/6731/6729/3309/23480/60559
GO:0008234	MF	GO:0008234	cysteine-type peptidase activity	121	-0.359885	-2.01797	7.46E-06	0.000177667	0.00012781	2475	tags=45%, list=20%, signal=37%	54726/54629/10892/4287/80124/27351/8667/55432/834/7375/1520/57337/9929/838/9960/23358/8239/841/1514/9097/23473/8836/1178/115201/836/26054/7874/9805/9100/2923/7353/84196/55031/29761/10026/837/51138/219333/51377/23032/79184/51029/7398/10617/10208/1540/79868/840/839/9101/10987/7347/10213/10600/55325
GO:0035150	BP	GO:0035150	regulation of tube size	128	0.394711	1.94031	7.52E-06	0.000177667	0.00012781	2227	tags=37%, list=18%, signal=30%	553/80852/153/3351/477/1956/6915/1373/146/183/846/147/6649/552/1621/3383/40/10242/116/1906/4881/624/4883/6640/554/2243/3792/6338/7349/4878/1816/8398/1636/155/3357/5023/1908/4842/5592/3630/6546/551/27345/659/3269/151/2852
GO:0035296	BP	GO:0035296	regulation of tube diameter	128	0.394711	1.94031	7.52E-06	0.000177667	0.00012781	2227	tags=37%, list=18%, signal=30%	553/80852/153/3351/477/1956/6915/1373/146/183/846/147/6649/552/1621/3383/40/10242/116/1906/4881/624/4883/6640/554/2243/3792/6338/7349/4878/1816/8398/1636/155/3357/5023/1908/4842/5592/3630/6546/551/27345/659/3269/151/2852
GO:0097746	BP	GO:0097746	blood vessel diameter maintenance	128	0.394711	1.94031	7.52E-06	0.000177667	0.00012781	2227	tags=37%, list=18%, signal=30%	553/80852/153/3351/477/1956/6915/1373/146/183/846/147/6649/552/1621/3383/40/10242/116/1906/4881/624/4883/6640/554/2243/3792/6338/7349/4878/1816/8398/1636/155/3357/5023/1908/4842/5592/3630/6546/551/27345/659/3269/151/2852
GO:0019439	BP	GO:0019439	aromatic compound catabolic process	346	-0.251184	-1.62225	7.75E-06	0.000182353	0.000131181	2328	tags=29%, list=19%, signal=25%	51690/1806/6419/51594/56267/23369/23435/79077/11163/55270/472/29883/27350/3184/4848/4860/2926/7812/10949/23112/79675/192669/79899/953/5073/4907/79048/65080/60493/9337/7415/5445/4670/4292/2935/10128/10924/5436/22894/5142/9583/5860/65109/5511/22868/6039/1854/8930/90806/10658/6093/3251/167227/3192/56829/10179/11340/53918/246243/65110/60489/55629/9238/26135/11157/10605/27257/8087/4869/38/23367/23517/…
GO:0034765	BP	GO:0034765	regulation of ion transmembrane transport	359	0.297599	1.66947	7.83E-06	0.00018364	0.000132106	3732	tags=42%, list=31%, signal=30%	5349/5170/88/10369/4986/7070/3762/23327/477/6375/5923/288/6336/81033/8787/54209/1813/1188/27092/183/3749/30820/65018/23072/6536/778/3765/40/785/859/1393/56848/2257/5774/4987/7225/51083/6640/10368/9104/2048/57165/57338/3792/5581/10089/6769/53822/6833/23630/782/6326/781/9992/23542/4878/8811/779/783/8398/5243/1181/11331/3785/54997/27035/187/776/3596/5031/4923/4734/5023/1908/4842/6546/28954/8912/3756…
GO:0060675	BP	GO:0060675	ureteric bud morphogenesis	53	0.515949	2.17236	8.03E-06	0.000186769	0.000134358	3999	tags=68%, list=33%, signal=46%	56998/3237/2246/3217/7422/183/2247/7481/6608/6469/650/7490/10736/3280/2138/7849/3975/2737/2668/7471/80000/2625/3611/5076/6943/4435/2297/7482/2253/652/5727/7475/6662/6495/54361/3207
GO:0072171	BP	GO:0072171	mesonephric tubule morphogenesis	53	0.515949	2.17236	8.03E-06	0.000186769	0.000134358	3999	tags=68%, list=33%, signal=46%	56998/3237/2246/3217/7422/183/2247/7481/6608/6469/650/7490/10736/3280/2138/7849/3975/2737/2668/7471/80000/2625/3611/5076/6943/4435/2297/7482/2253/652/5727/7475/6662/6495/54361/3207
GO:0043484	BP	GO:0043484	regulation of RNA splicing	114	-0.363638	-2.02737	8.00E-06	0.000186769	0.000134358	1929	tags=34%, list=16%, signal=29%	10772/1859/9588/1195/26528/54407/5295/10284/10658/6651/9991/22938/3192/6428/9444/10179/9584/91746/3189/83989/8087/4869/4154/9589/55696/10659/2332/10657/9939/4691/708/23076/29896/5935/6434/10150/10137/64783/23210
GO:0005178	MF	GO:0005178	integrin binding	127	0.396139	1.94551	8.24E-06	0.000190916	0.00013734	4210	tags=52%, list=35%, signal=34%	88/7070/2246/1956/7450/8745/8482/8425/2247/2670/846/959/11093/4240/3383/667/4185/11188/1289/10085/3479/11117/89/26548/63923/7077/2013/3675/2191/11095/5764/977/2208/83660/3909/58494/3691/8174/53616/3673/3611/3687/6387/81/7402/7148/1015/9294/10979/7087/7045/3689/10516/3912/8751/11082/55612/3696/6696/25975/7103/4323/3385/3695/2200/1285
GO:0031589	BP	GO:0031589	cell-substrate adhesion	303	0.311599	1.71051	8.26E-06	0.000190916	0.00013734	4619	tags=50%, list=38%, signal=32%	29984/5170/88/81848/8516/7070/10631/1029/2621/7450/9344/7422/30008/4088/94/2042/79625/10174/4241/9647/1021/2039/11093/4059/10551/55966/3679/8631/7010/9806/10085/92552/2243/5581/11117/8829/7205/2294/84168/89/402/50509/63923/10319/6366/1896/2013/1305/6614/10894/4221/3675/5764/10232/1398/1435/5340/335/7471/9480/3691/8174/9723/2196/5829/5879/7059/3673/3611/59339/4653/6370/1942/4035/7791/27076/25992/8…
GO:0034250	BP	GO:0034250	positive regulation of cellular amide metabolic process	121	-0.358332	-2.00926	8.64E-06	0.000199109	0.000143234	2548	tags=40%, list=21%, signal=32%	28958/55226/9775/6191/55364/8893/51334/3459/7555/3692/8664/3184/1982/8872/1654/5611/5436/836/65109/22868/23107/4780/6659/4690/65110/10605/8087/4869/23367/8301/55005/51335/79072/22849/2332/10657/113251/51065/54505/8531/253943/708/51441/29081/5935/10140/23185/10600
GO:0010833	BP	GO:0010833	telomere maintenance via telomere lengthening	64	-0.442915	-2.18071	8.70E-06	0.000199837	0.000143758	2580	tags=47%, list=21%, signal=37%	5394/55226/3178/10694/10574/4361/472/10575/10728/5073/142/7013/7203/6117/54433/908/54386/167227/7520/3192/140609/3181/545/1499/10576/3320/80351/25913/5981/10111
GO:0042310	BP	GO:0042310	vasoconstriction	77	0.460843	2.08255	9.22E-06	0.000210503	0.000151431	2372	tags=44%, list=20%, signal=36%	553/80852/3351/477/1956/6915/146/183/846/147/552/1621/3383/40/10242/1906/624/6640/554/2243/3792/6338/1816/1636/3357/5023/1908/6546/551/27345/659/3269/151/1909
GO:0050768	BP	GO:0050768	negative regulation of neurogenesis	117	0.402946	1.94581	9.22E-06	0.000210503	0.000151431	3071	tags=48%, list=25%, signal=36%	23105/57715/7070/3569/9856/51265/54209/9355/8482/9037/22933/4916/64218/116/6663/7225/4133/7476/10501/2048/6405/4613/8829/6833/3280/706/655/10505/5080/1600/23500/5764/5309/7101/7143/4099/54910/9723/64689/9283/2664/2258/2147/7869/57556/1746/1949/6356/9423/80128/4038/10371/4504/9921/6664/393
GO:0016236	BP	GO:0016236	macroautophagy	218	-0.287012	-1.77498	9.53E-06	0.000216907	0.000156038	2327	tags=31%, list=19%, signal=26%	55102/529/51606/3964/22930/11345/10490/6885/29110/10533/528/8992/10206/154/83460/6009/9474/79443/7415/23673/7405/54832/7251/51382/836/27243/523/22878/3091/55207/9140/5290/8027/55254/23001/440026/4534/25978/9550/64422/9373/7416/23256/5861/55187/23367/51506/5868/23376/27072/5663/29978/51569/8678/2773/30849/9525/23411/200576/4077/9554/9821/10558/83452/5289/57103/10254/9559
GO:0071426	BP	GO:0071426	ribonucleoprotein complex export from nucleus	58	-0.463665	-2.23124	9.85E-06	0.000223347	0.000160671	2583	tags=50%, list=21%, signal=40%	23212/55795/10212/3692/9984/7514/57122/7175/8563/29072/8480/3267/6428/55746/91746/3181/23279/4869/55341/55781/26019/56943/5901/80145/6741/11260/51068/6059/55308
GO:0101002	CC	GO:0101002	ficolin-1-rich granule	165	-0.31872	-1.8823	1.01E-05	0.000228227	0.000164181	2820	tags=37%, list=23%, signal=29%	965/6727/1828/210/3920/3615/11314/5836/5708/272/2990/1520/10694/23352/9535/5713/10875/2799/4860/3043/56888/6515/10533/3417/1654/51646/6993/8621/7415/2992/55860/3146/5719/2547/4332/5689/5702/5695/5686/5683/9861/10097/10159/10549/1315/47/8655/3320/5717/25797/55832/178/1604/5701/51719/51071/5718/10213/3608/317/51143
GO:0006986	BP	GO:0006986	response to unfolded protein	106	-0.362981	-1.99121	1.02E-05	0.000228465	0.000164353	2533	tags=38%, list=21%, signal=30%	9217/55432/5770/3337/54870/30001/467/51768/80267/9709/5611/7415/5295/7873/9451/3329/51009/4780/55161/5771/4690/3301/51283/23376/23471/9695/3308/4189/10959/3320/79139/64764/3336/7494/10987/1965/3309/23071/26608/6782
GO:0007005	BP	GO:0007005	mitochondrion organization	360	-0.251936	-1.64407	1.02E-05	0.000228465	0.000164353	2768	tags=35%, list=23%, signal=28%	3725/9530/80273/5562/51566/23593/25813/4976/4720/10939/4722/30968/2730/4707/28958/3998/51103/55486/26521/2034/7323/7386/9650/23287/55102/29078/79568/6774/8546/6622/2066/11345/8743/2729/4124/9141/2553/10531/55750/10533/2932/4708/4580/10059/4713/55669/10134/57001/9474/142/4704/6993/59286/55863/2631/25915/4710/80224/54832/26355/29103/7417/5516/4694/93974/9804/3091/4717/4724/64112/4700/79017/3329/914…
GO:0071824	BP	GO:0071824	protein-DNA complex subunit organization	138	-0.333509	-1.89773	1.04E-05	0.000233999	0.000168334	2193	tags=33%, list=18%, signal=28%	1060/9014/9787/10467/546/3148/6047/6879/23421/2960/2186/51773/9733/7013/26054/3146/23270/29072/6882/2958/4674/10541/54107/51053/5925/6418/10664/4869/25842/81611/7290/1810/1385/79003/11198/23198/55832/54700/404672/7259/2959/6605/8467/64431/8520/5706
GO:0051480	BP	GO:0051480	regulation of cytosolic calcium ion concentration	301	0.30756	1.69089	1.05E-05	0.000234181	0.000168465	4598	tags=49%, list=38%, signal=31%	5170/6363/553/5731/8989/7070/3351/3060/477/6375/794/80024/6915/1268/1813/146/4088/183/2247/5745/492/2828/1201/2696/23413/5030/6346/147/2785/552/114897/22953/116/1906/3061/859/2840/3062/4987/7225/624/57338/3954/3814/5581/797/887/79608/781/2826/8811/6366/783/8398/2099/1237/1902/8326/5319/3357/187/3710/80045/3596/5031/5371/4923/5023/4842/23566/6546/2903/551/4828/9001/3064/5335/930/57007/6262/2852/40…
GO:0098889	CC	GO:0098889	intrinsic component of presynaptic membrane	69	0.466709	2.07455	1.06E-05	0.000235583	0.000169473	3550	tags=55%, list=29%, signal=39%	6804/2741/4986/3351/6336/27253/1268/8745/1813/492/5818/2558/5030/6536/2901/2048/6326/5789/1272/6531/23385/5023/2043/3756/53826/3737/2900/2239/1948/3760/1141/1949/79414/6538/3736/3746/5024/4985
GO:0099056	CC	GO:0099056	integral component of presynaptic membrane	62	0.484767	2.10249	1.08E-05	0.000239773	0.000172487	3550	tags=58%, list=29%, signal=41%	6804/2741/4986/3351/6336/27253/1268/8745/1813/492/5818/2558/5030/6536/2901/2048/6326/5789/6531/23385/5023/2043/3756/53826/3737/2900/1948/3760/1141/1949/79414/6538/3736/3746/5024/4985
GO:0006325	BP	GO:0006325	chromatin organization	265	-0.268548	-1.70875	1.20E-05	0.000266397	0.00019164	2167	tags=29%, list=18%, signal=24%	3150/10473/4602/10771/9675/7403/11177/10467/3622/546/54737/3148/80205/2908/23347/51317/2146/23421/26039/5934/3065/7175/2186/51773/9733/10927/22880/6749/6596/22890/5977/3146/5058/10363/23270/29072/4674/8850/7913/10541/11335/3192/54107/5931/29915/55213/83989/9324/5927/5925/6418/10664/4869/25842/81611/51742/7290/1810/55193/23411/11198/86/23198/54665/7259/6605/6595/22823/6996/9874/57050/8467/64431/64…
GO:0042393	MF	GO:0042393	histone binding	180	-0.306178	-1.81234	1.32E-05	0.000291044	0.00020937	2076	tags=29%, list=17%, signal=25%	23310/10771/3622/546/1514/54737/6879/55705/9678/2186/51773/9733/11137/10927/5929/6749/6772/5977/29117/23270/4674/79718/7913/1163/10541/5931/7443/23613/54454/5927/6418/4869/2956/25842/81611/54969/2332/7290/10527/23411/23512/23198/3717/23515/7259/6595/22823/1105/8467/1164/8520/10600/54556
GO:0007200	BP	GO:0007200	phospholipase C-activating G protein-coupled receptor signaling pathway	92	0.428663	1.98892	1.36E-05	0.0002988	0.00021495	2404	tags=40%, list=20%, signal=33%	88/4986/10316/3060/1813/146/183/5745/2828/2925/846/5030/147/1906/2840/3062/4987/4883/3814/1113/887/8811/1816/2099/1902/3357/7201/80045/5031/23566/55107/636/4159/3269/1241/2147/2922
GO:0006302	BP	GO:0006302	double-strand break repair	183	-0.304957	-1.81547	1.37E-05	0.000300389	0.000216093	2325	tags=32%, list=19%, signal=26%	54840/6419/10635/7486/4361/472/55183/6118/4436/641/4175/55100/3148/56941/23347/142/6119/7415/5932/7405/7334/1653/5980/4292/79728/6117/23503/3981/3146/51366/2547/29072/10933/54386/7520/7913/4683/7528/7518/80010/10097/254394/54969/79184/6421/5885/2073/25913/51111/9320/51444/10111/10213/51567/23137/5965/64710/64859/7336
GO:0005539	MF	GO:0005539	glycosaminoglycan binding	179	0.358903	1.86349	1.38E-05	0.000302175	0.000217378	4451	tags=49%, list=37%, signal=31%	176/9289/10631/2246/5792/1809/63827/50512/54209/7422/30008/9037/8425/2247/79625/8828/23166/6649/5553/6469/1289/1404/26279/5046/9806/64100/9353/8829/5549/10392/50509/7423/1301/1305/2022/655/10894/6586/11095/5764/350/1056/5967/5118/3730/7059/4745/2147/5068/4053/6354/6448/633/3827/5968/4316/7148/6585/2160/2260/80739/50859/55576/9982/4023/652/5727/64388/8292/57115/2249/375790/2264/26032/5104/3273/837…
GO:0044270	BP	GO:0044270	cellular nitrogen compound catabolic process	333	-0.254025	-1.63708	1.45E-05	0.000317086	0.000228105	2328	tags=30%, list=19%, signal=25%	51690/1806/6419/51594/23369/23435/79077/11163/55270/472/29883/27350/3184/4848/4860/2926/7812/10949/23112/79675/192669/79899/953/5073/4907/79048/65080/60493/9337/7415/4670/4292/2935/10128/10924/5436/22894/4329/5142/9583/65109/5511/22868/6039/1854/8930/90806/10658/6093/3251/167227/3192/56829/10179/11340/53918/246243/65110/60489/55629/9238/26135/11157/10605/27257/8087/4869/38/23367/23517/22978/10236…
GO:0000380	BP	GO:0000380	alternative mRNA splicing, via spliceosome	54	-0.462498	-2.2021	1.50E-05	0.000326355	0.000234772	1670	tags=48%, list=14%, signal=42%	51319/58517/55234/3178/6431/1859/8621/4670/10284/11171/10658/3192/10179/91746/83989/8087/4154/9589/10659/2332/10657/6421/9939/6434/10150/64783
GO:0048565	BP	GO:0048565	digestive tract development	110	0.404509	1.94116	1.51E-05	0.000327062	0.000235281	3570	tags=50%, list=29%, signal=36%	5697/6474/1956/4838/5979/1373/4088/445/3651/10551/7481/6608/2626/429/6663/25803/6469/51208/579/2295/2736/2294/10736/3549/3280/887/7547/1600/64220/2737/9139/5967/8854/7042/60529/6425/8626/5919/6293/4852/6943/5156/123872/2304/2735/51339/6664/1026/3239/639/652/55036/1543/64321/6909
GO:0030496	CC	GO:0030496	midbody	145	-0.325417	-1.88646	1.52E-05	0.000327469	0.000235574	2229	tags=30%, list=18%, signal=25%	9960/6840/9928/1060/9798/6683/27309/2079/51646/51097/5586/84440/7405/79801/7251/23503/10640/55207/23111/10210/3192/29127/8826/10190/5501/57149/9493/1894/55958/10659/22849/5901/25932/5962/2773/1540/9525/7184/9101/5911/3309/5289/5291/5898
GO:0005244	MF	GO:0005244	voltage-gated ion channel activity	142	0.372165	1.84846	1.52E-05	0.000327469	0.000235574	4104	tags=51%, list=34%, signal=34%	10369/3762/3351/3780/1185/6336/81033/1268/1188/27092/3749/30820/23413/778/3765/785/10368/10089/6833/23630/782/6326/781/9992/779/783/1181/3785/27035/776/2903/8912/3756/3750/55107/26251/777/3781/3737/1186/8645/775/1180/3760/774/8514/8913/6334/30819/3739/3786/23704/3764/3782/2185/1536/2905/3775/3753/3736/3746/786/169522/6616/3758/6261/6329/2906/3772/27091/56660/3748/773
GO:0022832	MF	GO:0022832	voltage-gated channel activity	142	0.372165	1.84846	1.52E-05	0.000327469	0.000235574	4104	tags=51%, list=34%, signal=34%	10369/3762/3351/3780/1185/6336/81033/1268/1188/27092/3749/30820/23413/778/3765/785/10368/10089/6833/23630/782/6326/781/9992/779/783/1181/3785/27035/776/2903/8912/3756/3750/55107/26251/777/3781/3737/1186/8645/775/1180/3760/774/8514/8913/6334/30819/3739/3786/23704/3764/3782/2185/1536/2905/3775/3753/3736/3746/786/169522/6616/3758/6261/6329/2906/3772/27091/56660/3748/773
GO:0021536	BP	GO:0021536	diencephalon development	67	0.471377	2.08313	1.54E-05	0.000329422	0.000236979	3555	tags=58%, list=29%, signal=41%	4808/1813/9037/999/2247/79625/8828/8022/26047/116/6608/6469/27023/650/6496/2736/8829/30062/3280/5080/6531/2692/5764/2113/8820/8854/7471/9001/2691/5454/1141/2735/10371/2253/2637/652/5626/3746/1392
GO:0006278	BP	GO:0006278	RNA-dependent DNA biosynthetic process	58	-0.456583	-2.19716	1.56E-05	0.000332743	0.000239368	2580	tags=48%, list=21%, signal=38%	5394/55226/3178/10694/10574/4361/472/10575/10728/5073/7013/7203/6117/54433/908/54386/167227/7520/3192/140609/545/1499/10576/3320/80351/25913/5981/10111
GO:0048705	BP	GO:0048705	skeletal system morphogenesis	175	0.350813	1.81287	1.57E-05	0.000335901	0.00024164	4462	tags=55%, list=37%, signal=35%	3211/8817/6474/649/4838/3373/3217/10265/3219/25987/4762/4088/871/9350/27173/51741/60676/2251/4880/4209/1044/7010/1280/7476/579/3233/4613/91355/10736/89/4041/3549/7480/1301/2138/1305/655/9321/249/3975/6781/658/1101/2737/5916/4188/3235/60529/4313/9968/7059/3203/659/54475/4920/3221/3200/3216/8092/1749/1277/1746/2261/5156/5396/6424/3037/4256/2260/6664/2253/6939/652/4322/7703/29123/5914/8538/860/59341…
GO:0015698	BP	GO:0015698	inorganic anion transport	143	0.380834	1.89877	1.59E-05	0.000337325	0.000242664	2720	tags=39%, list=22%, signal=31%	5349/2741/10316/6505/1185/26266/1188/89845/65012/6528/766/846/2558/5030/8074/6521/26285/7038/54831/9498/6560/9990/57468/57835/2563/6508/8671/706/5243/1181/5250/80131/5031/11095/8884/55867/9356/2568/6568/5348/55107/368/2559/1186/56996/1179/1180/55879/1364/1468/2561/8001/2560/6424/57282/6569
GO:0015935	CC	GO:0015935	small ribosomal subunit	53	-0.471323	-2.23351	1.60E-05	0.000339962	0.000244561	2526	tags=47%, list=21%, signal=38%	6191/51021/6229/55173/56945/55168/7818/6230/63931/6227/6233/51373/28977/6205/51650/6210/23107/6208/6187/28957/4869/10240/51065/54505/60488
GO:0072080	BP	GO:0072080	nephron tubule development	73	0.445431	1.99428	1.65E-05	0.000347395	0.000249909	4013	tags=60%, list=33%, signal=41%	56998/3237/2246/5455/3217/7422/183/2247/26249/7481/6608/6928/6469/650/7490/10736/3280/2138/7849/3975/26508/2737/2668/7471/80000/2625/3611/5076/6943/4435/2297/7482/2253/7477/25937/652/5727/793/7475/6662/6495/54361/3207/4851
GO:0043010	BP	GO:0043010	camera-type eye development	264	0.31781	1.72151	1.65E-05	0.000347395	0.000249909	4820	tags=55%, list=40%, signal=34%	7070/6505/7068/5979/1813/9355/8736/7422/25987/4088/94/362/2247/5818/55764/1410/1417/6469/7476/2048/23418/6496/57835/7490/1414/2295/91355/8829/4041/3549/30062/30813/10319/655/1181/10002/4867/1826/5080/6531/3975/5764/64220/54549/658/22899/5145/2737/5309/5916/8820/5961/8854/7042/631/7101/10763/2625/5158/22989/659/5076/1411/10152/2909/1296/10218/7431/775/2703/58158/23770/261734/6654/1746/835/1420/515…
GO:0001708	BP	GO:0001708	cell fate specification	71	0.459322	2.04956	1.66E-05	0.000350066	0.00025183	4352	tags=68%, list=36%, signal=44%	4838/63978/2139/2247/54845/367/8022/4916/7481/6608/429/6469/54738/2736/8829/10736/3549/10716/30009/2138/6926/5080/2737/2116/8643/5076/5454/10919/10297/474/3170/6911/23770/79923/26011/5727/64321/6910/6909/347853/3110/6662/6495/3207/4851/7474/6657/6862
GO:0071855	MF	GO:0071855	neuropeptide receptor binding	27	0.621417	2.25473	1.68E-05	0.000352959	0.000253911	2348	tags=63%, list=19%, signal=51%	5697/5539/3060/181/116/51052/1906/51083/3814/7349/887/4878/434/1908/4828/2691/4852
GO:0001658	BP	GO:0001658	branching involved in ureteric bud morphogenesis	49	0.512249	2.11554	1.69E-05	0.000352959	0.000253911	3999	tags=67%, list=33%, signal=45%	56998/3237/2246/3217/7422/183/2247/6608/6469/650/7490/10736/2138/7849/3975/2737/2668/7471/80000/3611/5076/6943/4435/2297/7482/2253/652/5727/7475/6662/6495/54361/3207
GO:0048285	BP	GO:0048285	organelle fission	353	-0.247426	-1.60771	1.72E-05	0.000358962	0.000258229	2532	tags=31%, list=21%, signal=26%	9897/4976/51203/1111/23212/55795/137886/1843/891/55719/10403/27030/8800/8881/9665/55125/5573/10274/259266/9650/11130/152185/1950/10635/4361/8546/9928/3643/1060/472/9183/91782/55743/23603/9787/6683/23310/7756/2059/3622/546/10592/8766/10059/26065/5902/6152/10051/8621/7175/4292/55706/54820/27243/7013/7314/5719/81565/8799/23304/56647/23047/3192/25978/29127/54471/65084/22887/7155/9493/5925/10096/4085/…
GO:0045182	MF	GO:0045182	translation regulator activity	101	-0.3757	-2.03956	1.75E-05	0.000364032	0.000261877	3348	tags=51%, list=28%, signal=38%	10102/1979/1915/8892/10985/8890/2107/3396/5610/79631/51386/7298/3646/1975/23708/8667/6146/9775/8893/3658/7555/3692/27102/8664/8894/8661/1982/4528/5813/10480/2935/9451/10658/6208/1967/10605/8087/23367/8672/22849/10289/2332/28985/9470/1964/8562/51065/8669/54505/1977/10987/1965
GO:0072073	BP	GO:0072073	kidney epithelium development	116	0.396521	1.9141	1.76E-05	0.000365716	0.000263088	4466	tags=58%, list=37%, signal=37%	56998/3237/2246/5455/5979/3217/7422/4088/183/2247/9350/26249/7481/6608/6928/6469/9353/650/28999/7490/10736/3280/2138/9244/655/7849/3975/26508/2737/2043/2668/7471/80000/2625/3611/5076/6943/4435/6385/2297/7482/2253/7477/25937/652/5727/947/793/5914/7475/6662/6495/2302/9863/10252/54361/3207/4851/7827/847/5915/5800/6382/6422/2263/26585/3911
GO:0006820	BP	GO:0006820	anion transport	380	0.289321	1.63124	1.78E-05	0.000367496	0.000264368	4390	tags=47%, list=36%, signal=31%	5349/553/23428/2741/79581/5322/2912/6555/1579/10316/3351/477/6505/1185/26266/6539/1813/1188/89845/65012/30814/183/6528/2670/1201/766/846/2558/5030/6536/8074/11230/552/89874/6521/64600/8647/28232/63910/1906/26285/10166/7038/54831/9498/6560/9990/624/57468/26279/6576/57835/11136/2563/6554/4843/6508/6550/8671/706/51006/55065/23539/8398/5243/1181/1636/6540/5319/8600/5250/80131/4547/5031/11095/11255/49…
GO:0051983	BP	GO:0051983	regulation of chromosome segregation	68	-0.421131	-2.1324	1.80E-05	0.000371029	0.00026691	2532	tags=44%, list=21%, signal=35%	55795/1843/891/10403/8881/11130/23369/472/9183/1457/55743/9787/7756/7175/3192/5925/4085/55055/55781/9184/8678/324/5885/26271/8452/3550/23137/23063/8697/51143
GO:0015293	MF	GO:0015293	symporter activity	103	0.404674	1.91922	1.83E-05	0.00037695	0.000271169	3455	tags=43%, list=28%, signal=31%	6555/6505/26266/6539/6528/60482/6536/9498/6560/6570/9990/57468/57835/9153/6554/8671/23539/6540/64078/5250/6531/51151/8884/6524/6567/6568/10991/10246/6510/6511/56996/6534/57282/6569/9962/9058/6512/54716/64849/6581/79751/10723/6535/6538
GO:0007565	BP	GO:0007565	female pregnancy	174	0.352334	1.82039	1.88E-05	0.00038527	0.000277155	2760	tags=39%, list=23%, signal=31%	1723/7421/5672/4838/5241/1268/63978/7422/55870/183/1594/7356/5016/3488/367/259/181/116/85360/5618/1393/6866/56848/5069/5670/2057/6833/3549/7216/7349/4878/3965/2013/8398/2099/4221/5675/3675/5673/5764/6781/2113/7076/10266/4313/3691/10991/5858/659/3673/5595/151/2693/1394/7005/2695/7026/6013/29924/1364/3077/5744/5676/397/4316/8909/4318/8061
GO:0098960	MF	GO:0098960	postsynaptic neurotransmitter receptor activity	55	0.490628	2.0877	1.92E-05	0.000391741	0.00028181	4317	tags=64%, list=36%, signal=41%	2741/153/1142/1813/2558/2901/2563/1136/1144/1816/11255/2895/1132/2559/2900/2561/2560/1141/2897/2898/2550/1815/8416/57053/2905/2899/1129/1138/1133/2570/1145/2566/2554/8973/2567
GO:0022612	BP	GO:0022612	gland morphogenesis	105	0.40849	1.94008	1.94E-05	0.00039544	0.000284471	4466	tags=57%, list=37%, signal=36%	1999/7421/2246/3569/5241/7039/3488/367/859/6469/2267/4781/2736/91355/8829/4041/1896/2099/655/11331/6926/5080/5371/5764/23129/1435/2737/5916/7042/8626/6195/25928/4824/6778/6356/2735/9423/10371/8945/2253/7040/3239/3249/10481/55679/652/5727/5361/1361/6909/6662/54361/4851/55294/10818/7474/6422/634/2263/3911
GO:0070646	BP	GO:0070646	protein modification by small protein removal	100	-0.36455	-1.97792	1.98E-05	0.000401788	0.000289038	2475	tags=39%, list=20%, signal=31%	55432/7375/57337/9929/9960/23358/8239/8533/9097/7415/9733/26054/7874/9100/10713/10920/84196/55031/29761/10980/51138/219333/51377/23032/56943/79184/51029/9318/7398/10617/10208/1540/11315/9101/6314/10987/7347/10213/10600
GO:0060284	BP	GO:0060284	regulation of cell development	422	0.281729	1.60506	1.98E-05	0.000402308	0.000289411	3076	tags=34%, list=25%, signal=27%	23105/81848/816/57715/7070/10631/6474/1956/4838/3569/5979/9856/51265/6794/2290/54209/1813/9355/8482/7422/6792/9037/22891/2670/22933/4241/54626/63925/4916/6770/646/64218/2039/116/4880/6608/429/1382/6663/859/1627/5365/6469/2119/7225/4133/7476/51208/10501/2048/57165/9353/650/6405/2243/3479/4613/8829/6833/89/9820/3280/10859/79791/5789/5047/4618/706/1002/655/8600/10505/1826/5080/1600/23500/80823/5764/…
GO:0000315	CC	GO:0000315	organellar large ribosomal subunit	35	-0.550636	-2.35453	2.02E-05	0.000406898	0.000292713	2042	tags=60%, list=17%, signal=50%	122704/63875/55168/63899/29088/65080/28977/64976/54148/54948/9553/78988/55052/51318/65005/28998/29074/10884/29093/9801/11222
GO:0005762	CC	GO:0005762	mitochondrial large ribosomal subunit	35	-0.550636	-2.35453	2.02E-05	0.000406898	0.000292713	2042	tags=60%, list=17%, signal=50%	122704/63875/55168/63899/29088/65080/28977/64976/54148/54948/9553/78988/55052/51318/65005/28998/29074/10884/29093/9801/11222
GO:0035966	BP	GO:0035966	response to topologically incorrect protein	125	-0.336653	-1.90363	2.03E-05	0.000409386	0.000294503	2533	tags=36%, list=21%, signal=29%	9217/55432/5770/3337/54870/30001/467/23753/51768/55284/80267/9709/5611/7415/5295/7873/9451/3329/51009/4780/7353/55161/5771/4690/3301/51283/23376/23471/9695/3308/4189/10959/3320/79139/64764/8452/3336/7494/10987/1965/3309/23071/79982/26608/6782
GO:0072028	BP	GO:0072028	nephron morphogenesis	60	0.477242	2.05903	2.05E-05	0.000412284	0.000296588	4096	tags=65%, list=34%, signal=43%	56998/3237/2246/3217/7422/183/2247/26249/7481/6608/6469/650/7490/10736/3280/2138/655/7849/3975/2737/2668/7471/80000/2625/3611/5076/6943/4435/2297/7482/2253/652/5727/7475/6662/6495/54361/3207/5159
GO:0022624	CC	GO:0022624	proteasome accessory complex	22	-0.640998	-2.47984	2.09E-05	0.000416801	0.000299838	2561	tags=64%, list=21%, signal=50%	5708/5710/5700/5713/5705/5711/5719/5702/9861/5717/5701/5718/10213/5706
GO:0090079	MF	GO:0090079	translation regulator activity, nucleic acid binding	77	-0.397975	-2.05914	2.09E-05	0.000416801	0.000299838	3348	tags=53%, list=28%, signal=39%	10102/1915/8892/10985/8890/2107/3396/79631/51386/7298/3646/1975/23708/8667/8893/3692/8664/8894/8661/1982/4528/5813/10480/2935/10658/1967/10605/23367/8672/22849/10289/28985/9470/1964/8562/51065/8669/54505/1977/10987/1965
GO:0042734	CC	GO:0042734	presynaptic membrane	125	0.381998	1.87111	2.09E-05	0.000416801	0.000299838	4066	tags=54%, list=33%, signal=36%	6804/2741/2912/4986/3351/26059/6336/27253/1268/8745/1813/492/5818/2558/5030/6536/2572/9498/2901/10497/2048/6855/55361/6326/5789/1272/322/6531/23385/5023/2903/2043/3756/53826/1212/9699/2852/3737/2900/2239/1948/3760/9378/22999/1141/1949/8061/2898/2550/8506/1211/79414/5138/9892/6538/3736/3746/5024/2899/4985/6616/1000/9627/2319/2054/6812/3748
GO:0005839	CC	GO:0005839	proteasome core complex	17	-0.688979	-2.49001	2.14E-05	0.000424035	0.000305041	3270	tags=88%, list=27%, signal=65%	5693/5696/5694/5690/9491/5688/5692/5691/5689/5695/5686/5698/5683/5684/5685
GO:0019730	BP	GO:0019730	antimicrobial humoral response	82	0.432109	1.97081	2.26E-05	0.000447758	0.000322107	4405	tags=54%, list=36%, signal=34%	10406/5225/5266/11005/1755/26525/2243/1670/8398/5319/60343/9547/4069/5646/5967/2920/51297/3105/3133/1672/5919/6357/2147/5068/7018/6406/1671/5968/81623/653423/6278/354/25818/2597/3605/5645/57115/6441/5650/3273/4589/8993/2921/78989
GO:0001755	BP	GO:0001755	neural crest cell migration	51	0.505337	2.10696	2.29E-05	0.000451454	0.000324766	3483	tags=59%, list=29%, signal=42%	57715/5979/8482/9037/8828/64218/6608/6663/6469/10501/6405/1947/8829/655/3357/10505/1908/9464/2668/54910/9723/8092/7869/57556/8929/10371/2637/65979/652/56920
GO:0007586	BP	GO:0007586	digestion	103	0.402319	1.90805	2.31E-05	0.000455859	0.000327935	4030	tags=48%, list=33%, signal=32%	5225/5731/440387/4986/7421/7032/4762/362/1646/1208/79924/4987/4883/27159/51302/29881/1118/10062/7349/887/9026/6750/55765/1056/5646/335/7031/2693/56287/337/5406/1645/6718/12/5950/3605/5645/885/1392/51474/4585/7429/4583/6662/6779/1133/5020/2035/64240
GO:0006367	BP	GO:0006367	transcription initiation from RNA polymerase II promoter	67	-0.428074	-2.16511	2.42E-05	0.000475514	0.000342074	1821	tags=40%, list=15%, signal=34%	902/1022/6879/2960/6877/5436/22976/3146/6882/2958/8493/2963/9439/9440/1871/9969/1810/1385/9443/55832/404672/2959/10923/6873/29079/5469/5706
GO:0051960	BP	GO:0051960	regulation of nervous system development	364	0.289977	1.62723	2.43E-05	0.000475514	0.000342074	3319	tags=38%, list=27%, signal=28%	23105/816/57715/7070/6474/1956/3569/9856/51265/6794/2290/54209/1813/9355/8482/7422/55695/6792/79953/9037/22891/2670/9231/22933/54626/63925/4916/6770/64218/40/116/6608/429/1382/6663/7038/1627/5365/6469/2119/7225/4133/7476/10501/2048/57165/9353/650/6405/4613/8829/6833/9820/3280/79791/5789/575/706/1002/655/10505/1826/5080/1600/23500/80823/5764/23129/26508/29882/23566/2737/5309/5916/5364/54674/4803/2…
GO:0006816	BP	GO:0006816	calcium ion transport	330	0.292707	1.62412	2.43E-05	0.000475514	0.000342074	4140	tags=46%, list=34%, signal=31%	5170/6363/816/8989/10369/7070/7421/10316/3060/477/6375/2621/2645/80024/8787/1813/27092/183/2247/492/409/1594/846/23413/778/10343/815/3383/22953/785/859/56848/4987/7225/10368/9104/57165/57338/3954/5581/6769/782/2771/10859/7349/781/9992/4878/706/779/6366/783/8398/5319/3357/187/3710/9033/79054/776/3596/5031/5371/4923/6781/5023/4842/23566/6546/2903/28954/5957/8912/10266/9001/3064/5335/920/930/777/297…
GO:0001508	BP	GO:0001508	action potential	119	0.398673	1.93106	2.47E-05	0.00048083	0.000345898	3705	tags=46%, list=30%, signal=32%	2741/3762/23327/477/288/6336/1268/10052/1201/10242/859/2257/5774/6640/23630/6326/781/9992/6508/5318/783/776/4923/5023/6546/8912/27345/29119/6262/3781/2852/3737/2258/775/1180/79784/3760/6548/274/27094/1141/8514/8913/6334/30819/23704/3764/8506/3753/3736/287/5024/2702/4544/6329
GO:0022824	MF	GO:0022824	transmitter-gated ion channel activity	51	0.504111	2.10185	2.49E-05	0.000481246	0.000346198	4317	tags=63%, list=36%, signal=41%	2741/1142/2558/2893/2901/2563/1136/1144/2903/9177/2895/2559/2900/2561/8001/2560/1141/2897/2898/2185/57053/2905/2899/1138/2906/2570/1145/2566/2554/8973/2902/2567
GO:0022835	MF	GO:0022835	transmitter-gated channel activity	51	0.504111	2.10185	2.49E-05	0.000481246	0.000346198	4317	tags=63%, list=36%, signal=41%	2741/1142/2558/2893/2901/2563/1136/1144/2903/9177/2895/2559/2900/2561/8001/2560/1141/2897/2898/2185/57053/2905/2899/1138/2906/2570/1145/2566/2554/8973/2902/2567
GO:0072088	BP	GO:0072088	nephron epithelium morphogenesis	57	0.489303	2.09584	2.49E-05	0.000481246	0.000346198	3999	tags=65%, list=33%, signal=44%	56998/3237/2246/3217/7422/183/2247/26249/7481/6608/6469/650/7490/10736/3280/2138/7849/3975/2737/2668/7471/80000/2625/3611/5076/6943/4435/2297/7482/2253/652/5727/7475/6662/6495/54361/3207
GO:0000339	MF	GO:0000339	RNA cap binding	13	-0.760985	-2.47538	2.54E-05	0.000490034	0.00035252	801	tags=77%, list=7%, signal=72%	55421/4686/24138/8664/27257/23367/8672/9470/22916/1977
GO:0005838	CC	GO:0005838	proteasome regulatory particle	19	-0.672645	-2.49364	2.62E-05	0.000505062	0.000363331	2561	tags=68%, list=21%, signal=54%	5708/5710/5700/5713/5705/5719/5702/9861/5717/5701/5718/10213/5706
GO:0031124	BP	GO:0031124	mRNA 3'-end processing	46	-0.468395	-2.17457	2.64E-05	0.000506305	0.000364224	955	tags=48%, list=8%, signal=44%	580/1477/677/891/55197/2926/10768/11051/10914/81608/91746/10978/22849/11052/22916/351/9646/64895/22828/51585/79577/55149
GO:0099094	MF	GO:0099094	ligand-gated cation channel activity	94	0.41055	1.91653	2.65E-05	0.000506449	0.000364328	5911	tags=76%, list=49%, signal=39%	9127/8989/3762/3780/6339/1142/3765/40/2893/22953/55515/2901/6833/6338/1136/9992/1144/3710/79054/5023/2903/9177/6262/3781/2900/3760/7226/1141/2897/2898/41/3764/3782/2185/57053/2905/3775/5024/2899/1138/3758/6261/5026/54714/2906/3772/1145/10021/8973/2902/3761/6340/6337/10060/3757/1146/57192/5025/55283/1143/3744/3770/357/22821/53373/3763/3766/2904/3359/54795/610
GO:0050779	BP	GO:0050779	RNA destabilization	56	-0.455554	-2.19185	2.68E-05	0.000511342	0.000367848	2720	tags=46%, list=22%, signal=36%	678/373863/79068/677/23435/29883/3184/4848/23112/5073/9337/4292/5436/22894/10658/6093/167227/11340/27257/10236/57472/22849/253943/51441/54542/10140
GO:0003727	MF	GO:0003727	single-stranded RNA binding	69	-0.419854	-2.1223	2.68E-05	0.000511342	0.000367848	2958	tags=49%, list=24%, signal=37%	192670/1975/26523/24138/3187/3185/5394/9775/3178/7555/9716/51663/192669/1654/26065/6310/23586/26528/1653/5436/3146/55601/3192/64135/10179/51110/8087/2332/10657/6741/113251/5937/51284/23210
GO:0090596	BP	GO:0090596	sensory organ morphogenesis	202	0.336342	1.77095	2.72E-05	0.000517605	0.000372354	4672	tags=54%, list=38%, signal=34%	7070/25861/4237/6505/7068/2290/7422/25987/4762/362/2247/525/5818/5754/55764/1906/1280/1289/2048/579/23418/6496/51168/2295/2736/10736/4041/3549/25794/30813/1301/2138/655/7849/10002/1826/5080/3975/5764/64220/54549/2737/1270/5309/5916/8820/7471/5456/2625/5076/5595/4920/10152/1296/474/1749/5396/2779/2487/79955/9423/6015/2047/4901/1750/7472/55184/7482/6664/53904/2253/2637/3249/57053/639/28996/65979/65…
GO:0071103	BP	GO:0071103	DNA conformation change	169	-0.301272	-1.77729	2.74E-05	0.000518548	0.000373032	2076	tags=30%, list=17%, signal=25%	23310/641/546/10592/4175/3148/5813/1654/80205/23421/10051/1653/7978/51773/9733/6117/3146/5984/2547/23270/5983/4674/7520/10541/2963/4683/10973/7155/6418/3181/10664/4869/25842/254394/6742/7290/10146/23411/23198/7259/25913/5985/10111/23137/23063/1105/5965/8467/8520/7150
GO:0050432	BP	GO:0050432	catecholamine secretion	46	0.516113	2.11038	2.76E-05	0.000520922	0.00037474	3034	tags=52%, list=25%, signal=39%	6804/2912/4986/156/3351/1268/1813/183/65018/11188/1113/5071/11255/2668/91683/151/2693/3737/6387/51760/1141/57586/127833/6623
GO:0006959	BP	GO:0006959	humoral immune response	196	0.336792	1.76585	2.76E-05	0.000520922	0.00037474	4165	tags=45%, list=34%, signal=30%	10406/5225/5266/2220/3569/54209/4068/11005/10747/3446/3263/1755/26525/2243/729/3449/5648/1670/732/3452/2219/725/922/8398/5319/60343/731/9547/4069/5646/5967/2208/2920/51297/3105/5452/3133/2625/3451/1672/715/9156/713/5199/5919/6357/2147/5068/7018/6406/7942/1671/5968/3467/733/81623/722/653423/6278/3441/3456/354/25818/2597/3439/55061/2/10148/3605/5645/57115/11326/6441/4153/3448/2302/3848/5650/3543/32…
GO:0000139	CC	GO:0000139	Golgi membrane	461	-0.226194	-1.53347	2.90E-05	0.000545177	0.000392188	1901	tags=24%, list=16%, signal=21%	10059/10565/9197/11261/10905/10125/6868/757/26286/6009/56034/1314/80342/54503/10198/4249/23673/55080/5862/26035/5584/9528/23155/22862/55204/9583/51124/51125/2131/913/152559/2804/3845/10972/7110/79694/8615/79158/2633/51552/6093/6252/950/6480/11235/5321/25972/56913/51363/4247/2634/3838/23443/22818/51026/10228/53407/23256/5861/10282/10237/114548/259230/4121/9917/10175/5663/4893/55032/9867/164/1315/1…
GO:0061333	BP	GO:0061333	renal tubule morphogenesis	59	0.474094	2.04156	2.95E-05	0.000552005	0.0003971	3999	tags=63%, list=33%, signal=42%	56998/3237/2246/3217/7422/183/2247/26249/7481/6608/6469/650/7490/10736/3280/2138/7849/3975/2737/2668/7471/80000/2625/3611/5076/6943/4435/2297/7482/2253/652/5727/7475/6662/6495/54361/3207
GO:0009896	BP	GO:0009896	positive regulation of catabolic process	379	-0.235931	-1.53742	2.95E-05	0.000552005	0.0003971	2644	tags=31%, list=22%, signal=25%	55128/81603/373863/79068/10241/677/51099/79589/2308/11124/26234/11236/5770/51514/8767/23287/10475/5700/23435/1950/9532/6622/3643/26137/22930/29883/1457/55743/3184/2729/4848/2926/6885/29110/10533/2932/5705/10206/23112/5286/154/79899/5073/10134/9709/5601/79443/7430/9337/7415/7405/4292/9528/51136/85363/5436/1452/7341/22894/868/10769/93974/4898/11040/3146/10221/3091/10658/6093/4780/25820/167227/56829…
GO:0140014	BP	GO:0140014	mitotic nuclear division	227	-0.271545	-1.67534	2.97E-05	0.000555185	0.000399388	2605	tags=33%, list=21%, signal=26%	1111/23212/55795/137886/1843/891/55719/10403/8881/55125/10274/11130/152185/1950/9928/3643/1060/472/9183/91782/9787/6683/23310/7756/2059/546/10592/8766/26065/5902/6152/10051/8621/7175/54820/27243/81565/56647/23047/3192/25978/29127/9493/5925/4085/55055/55781/9184/1027/81929/5901/8678/9525/79003/25936/324/5885/79866/23244/26271/80218/8452/51115/23122/10735/51510/8243/3550/23137/9126/8697/10600/10464…
GO:0017038	BP	GO:0017038	protein import	167	-0.304881	-1.80078	3.02E-05	0.000561773	0.000404127	1912	tags=27%, list=16%, signal=23%	8504/11261/57122/9818/55705/7175/5743/5295/3841/29103/7341/868/9804/51366/3329/9972/51501/57506/9868/3838/55746/3842/1894/9221/55696/53371/5663/1871/5901/3308/51569/5194/10527/3320/3717/3839/10440/5530/29969/5828/26953/26060/1434/5903/5469
GO:0043204	CC	GO:0043204	perikaryon	125	0.377843	1.85076	3.04E-05	0.000563811	0.000405594	3613	tags=47%, list=30%, signal=34%	5170/2741/8516/4986/6505/1813/4762/445/22933/60482/1410/79641/778/26047/116/1393/5630/2901/1762/57165/55361/7349/23109/4878/10505/4923/5126/5957/2043/3756/23426/4804/2691/9362/1821/10439/3737/775/1943/8001/5798/5152/7226/57282/5499/23154/1740/3361/10013/57053/5536/3775/3736/2596/885/2899/1392/1996/10814
GO:0005796	CC	GO:0005796	Golgi lumen	84	0.427989	1.95203	3.09E-05	0.000572004	0.000411487	4254	tags=61%, list=35%, signal=40%	176/6383/2621/63827/50512/6649/8074/181/4586/7476/5046/9672/1670/5549/3339/3630/4803/9957/7471/5045/1672/2147/5624/23759/2239/57876/633/4320/1671/6385/2331/51150/727897/5155/7477/7040/1081/27333/2817/2159/7475/4585/4583/375790/54361/4323/4589/3906/7474/10675/6382
GO:0030534	BP	GO:0030534	adult behavior	111	0.395349	1.9011	3.10E-05	0.000572948	0.000412166	3799	tags=51%, list=31%, signal=36%	2741/6900/2912/64854/4986/477/6505/27253/1813/9379/525/409/4097/1621/181/26047/1393/2257/1136/434/2019/5071/1600/4923/23385/3235/2043/2668/53616/10919/2693/9455/6387/3170/4852/2695/7345/5465/51286/9378/1141/1949/57731/6623/54413/1815/2636/28996/1476/585/4985/1138/80243/680/9456/2055/2906
GO:0060078	BP	GO:0060078	regulation of postsynaptic membrane potential	112	0.394354	1.90427	3.36E-05	0.000618188	0.000444711	4570	tags=59%, list=38%, signal=37%	6804/9127/2741/153/3060/1142/1813/409/2558/22953/116/2901/7476/10497/2563/1136/23542/1144/4923/5023/2903/2895/4355/9699/2559/2259/2931/2900/869/22871/2561/8001/2560/9378/22999/1141/2897/2898/9294/2550/54413/1815/5999/2185/57053/2905/3736/5024/2899/1138/5026/8898/2906/2570/1145/10458/6455/2566/2554/8973/2902/2567/134/5649/1020/2911
GO:0006261	BP	GO:0006261	DNA-dependent DNA replication	123	-0.336098	-1.8966	3.36E-05	0.000618188	0.000444711	2387	tags=38%, list=20%, signal=31%	1602/5001/9984/6419/5558/7486/4361/4999/8099/9188/641/79733/10714/11177/10533/546/4175/5813/63901/5980/5557/23595/7013/6117/5984/51507/55388/5983/54107/11073/79892/4683/51053/545/64318/254394/6742/5000/5111/54465/10926/26271/5981/5985/5965/64710/10269
GO:0007588	BP	GO:0007588	excretion	56	0.485606	2.07202	3.41E-05	0.000624875	0.000449521	5029	tags=73%, list=41%, signal=43%	23327/5455/1813/1188/183/525/1201/552/1906/4881/554/6338/2771/1136/10686/4867/6781/80763/551/6865/8645/1141/81693/4879/2981/363/185/3758/5020/7827/64240/134/6340/10699/4192/50617/1811/3778/148/136/1910
GO:0007631	BP	GO:0007631	feeding behavior	76	0.444733	2.01047	3.43E-05	0.000624875	0.000449521	4486	tags=62%, list=37%, signal=39%	5697/64854/4986/5539/3351/3060/1268/1813/183/1271/181/51052/3061/8484/3062/79924/4987/51083/10716/7349/434/2019/8811/64220/3630/9464/4159/2693/6870/4852/7345/5972/2641/8013/9518/6939/885/4985/680/56729/5020/4160/4889/2475/3375/59272/2847
GO:2000177	BP	GO:2000177	regulation of neural precursor cell proliferation	74	0.442857	1.99407	3.43E-05	0.000624875	0.000449521	2258	tags=41%, list=19%, signal=33%	9289/2290/1813/9355/7422/2247/22933/63925/116/6608/429/6663/6469/57165/6496/2736/2771/8326/5080/3975/5764/6567/2737/5309/7101/10763/6692/3611/2016/9283
GO:0015103	MF	GO:0015103	inorganic anion transmembrane transporter activity	117	0.388442	1.87577	3.43E-05	0.000624875	0.000449521	2691	tags=38%, list=22%, signal=30%	5349/2741/6505/1185/26266/1188/89845/65012/6528/2558/6521/26285/54831/9498/6560/6570/9990/57468/57835/2563/6508/8671/1181/80131/6531/11095/55867/9356/2568/6568/5348/55107/368/2559/1186/56996/1179/1180/55879/1364/1468/2561/8001/2560/57282
GO:0009925	CC	GO:0009925	basal plasma membrane	206	0.328892	1.73407	3.44E-05	0.000624875	0.000449521	4461	tags=48%, list=37%, signal=31%	23428/1956/288/117247/4359/89845/65012/2065/4486/362/7039/5745/525/409/1838/846/1014/5030/6536/479/6521/55966/667/7010/9990/360/64130/6554/10392/4671/4640/8671/23539/6540/10351/3675/4547/5031/8884/359/26119/9356/7082/4025/3691/10991/659/368/57127/9053/6510/540/768/4035/491/7018/1364/2064/6548/7223/4233/57282/9962/25876/1015/10599/64849/1740/5155/5871/51458/947/287/10864/83481/10211/1000/9057/7439…
GO:0006613	BP	GO:0006613	cotranslational protein targeting to membrane	19	-0.666795	-2.47195	3.47E-05	0.000626976	0.000451032	2068	tags=68%, list=17%, signal=57%	6727/10952/6747/6746/6726/11231/23471/7095/6728/6731/6729/23204/6745
GO:0010564	BP	GO:0010564	regulation of cell cycle process	478	-0.219203	-1.48555	3.46E-05	0.000626976	0.000451032	2565	tags=29%, list=21%, signal=24%	677/56892/55795/55226/137886/1843/891/138151/55719/10403/23276/8881/51514/1602/29766/5573/11130/9984/6419/152185/1407/1950/10635/4361/6840/9928/51347/3643/472/9183/1457/55743/1112/6118/4436/9787/6683/7756/641/79733/546/7514/8766/6868/1654/5902/6047/56890/2146/5586/5934/8621/84440/7175/7405/27243/80254/8563/7013/10769/26054/23503/22976/29117/25949/261726/29072/8850/9738/8480/81853/3192/25978/29127…
GO:0036503	BP	GO:0036503	ERAD pathway	76	-0.399693	-2.05385	3.49E-05	0.000629636	0.000452946	2158	tags=42%, list=18%, signal=35%	23753/7844/57003/10206/80267/9097/10134/9709/7415/10613/51136/7993/51439/23392/54431/51009/11160/4780/51465/7353/29761/4121/9354/9695/29978/4189/79139/7184/3309/79982/6400/5706
GO:2000027	BP	GO:2000027	regulation of animal organ morphogenesis	96	0.407882	1.90738	3.55E-05	0.000638058	0.000459005	4280	tags=57%, list=35%, signal=37%	2246/3217/7422/183/2247/5754/367/7481/55966/9620/6608/1906/859/6469/57664/7476/650/7490/10736/655/11331/7849/3975/1435/2668/9968/5879/2625/4804/5076/4920/2239/1951/79864/25876/51339/54903/7472/7482/2253/652/947/1952/5083/860/6662/6495/9863/10252/54361/3207/2535/10818/7474/6422
GO:0015370	MF	GO:0015370	solute:sodium symporter activity	61	0.470943	2.03577	3.68E-05	0.000661009	0.000475515	2995	tags=49%, list=25%, signal=37%	6555/6505/26266/6539/6528/60482/6536/9498/6570/57835/9153/6554/8671/6540/64078/6531/8884/6524/6568/10246/6511/6534/57282/6569/9962/9058/6512/54716/64849/6581
GO:0019229	BP	GO:0019229	regulation of vasoconstriction	59	0.471652	2.03105	3.84E-05	0.000685408	0.000493067	2218	tags=44%, list=18%, signal=36%	553/477/1956/6915/146/183/846/147/552/1621/3383/40/10242/1906/624/6640/554/2243/1636/5023/1908/551/27345/659/3269/151
GO:1904064	BP	GO:1904064	positive regulation of cation transmembrane transport	120	0.38173	1.8571	3.84E-05	0.000685408	0.000493067	2566	tags=39%, list=21%, signal=31%	5170/88/10369/4986/7070/6375/288/8787/54209/27092/183/65018/6536/51083/10368/9104/2048/57165/6769/6833/23630/781/9992/4878/8811/783/54997/187/3596/5031/4923/5023/1908/4842/5348/9001/3064/5335/930/6262/2259/2852/2147/487/81/482/6548
GO:0009952	BP	GO:0009952	anterior/posterior pattern specification	155	0.353114	1.78479	3.99E-05	0.000709015	0.00051005	4641	tags=57%, list=38%, signal=36%	3211/56998/1046/4838/3217/3219/4762/4088/9350/54626/6608/2626/1044/6469/5046/27023/650/3233/7490/3223/2736/91355/2294/10736/4041/3280/4618/2019/8928/6926/5080/3975/26508/2737/5916/3235/2648/8854/3206/60529/7471/9968/3203/23462/659/54475/4920/3221/3200/3216/4824/3170/6911/4040/7026/3222/6015/7472/3955/7482/93/2253/2637/3239/6939/28996/652/8861/64321/7703/1952/56983/6497/3207/4851/3213/80055/23237/…
GO:0071805	BP	GO:0071805	potassium ion transmembrane transport	155	0.352843	1.78341	3.99E-05	0.000709015	0.00051005	3671	tags=45%, list=30%, signal=32%	88/4986/3762/23327/477/3780/496/288/81033/54209/3749/30820/3765/479/10242/11194/859/6560/9990/51083/57468/3792/10089/478/6833/23630/9992/4878/6550/8811/3785/495/9033/776/4734/1908/3756/3750/27345/26251/3781/3737/56996/8645/482/3760/6548/274/27094/8514/30819/3739/3786/23704/3764/5999/3782/10723/3249/486/3775/3753/3736/287/3746/169522/6616/845/3758/4544
GO:0005581	CC	GO:0005581	collagen trimer	58	0.477701	2.05803	4.07E-05	0.000722704	0.000519897	4405	tags=66%, list=36%, signal=42%	2220/1291/1278/1288/129080/7373/114897/10882/1280/1289/11117/84034/50509/2219/1301/1896/1305/1302/1294/51435/713/1296/1298/1277/1306/10584/1310/114899/4015/8292/80781/6441/4153/1293/1308/1285/1300/78989
GO:0050433	BP	GO:0050433	regulation of catecholamine secretion	44	0.520891	2.11001	4.14E-05	0.000729634	0.000524883	3034	tags=52%, list=25%, signal=39%	6804/2912/4986/156/3351/1268/1813/183/65018/1113/5071/11255/2668/91683/151/2693/3737/6387/51760/1141/57586/127833/6623
GO:0099634	CC	GO:0099634	postsynaptic specialization membrane	90	0.411462	1.91059	4.14E-05	0.000729634	0.000524883	4260	tags=53%, list=35%, signal=35%	9127/88/2741/10369/8787/27092/79953/2558/2901/5913/10368/64130/10243/1144/107/80758/1056/81926/2903/2043/747/3756/54910/2895/53616/775/491/22871/2561/1141/388336/1949/1740/3361/54413/79414/57053/22865/2905/9746/4985/1000/2906/27091/5800/23237/2554/152
GO:0048762	BP	GO:0048762	mesenchymal cell differentiation	183	0.339811	1.76586	4.14E-05	0.000729634	0.000524883	4511	tags=54%, list=37%, signal=34%	57715/3569/5979/8482/6615/4088/9037/2042/9231/753/8828/64218/23187/7481/6608/1906/6663/6317/6469/10501/650/6405/55223/1947/2295/8829/10736/4855/9820/3280/202018/2022/655/3357/10505/6926/26508/1908/9464/8854/7042/2668/54910/9723/2625/23462/5076/5595/10439/1942/3170/4040/1909/8092/6943/7869/57556/1277/653/8929/200734/2487/3037/4017/2260/10371/7472/10979/6664/2253/7040/25937/2637/3249/65979/652/6949…
GO:0061448	BP	GO:0061448	connective tissue development	204	0.328151	1.72966	4.19E-05	0.000735973	0.000529443	4166	tags=52%, list=34%, signal=35%	8817/6474/649/3373/6615/25987/4088/27302/94/2247/5745/871/2828/9350/353500/846/2251/7481/8710/4880/64641/1906/4209/1280/7476/1289/4781/650/579/4613/7490/2736/91355/9421/10736/4041/3549/7480/202018/1301/2101/655/9321/6781/658/1435/2737/5916/2648/7076/9464/7059/659/1302/1893/5595/4920/3200/11061/8200/81792/85477/633/1277/5744/1746/653/2261/5396/6688/2297/2487/11173/4256/1513/4017/64102/7482/6097/57…
GO:0016482	BP	GO:0016482	cytosolic transport	124	-0.330891	-1.86734	4.20E-05	0.000736783	0.000530026	1706	tags=29%, list=14%, signal=25%	51542/7430/55435/9648/54832/8411/7874/7260/55207/6643/51552/8934/84079/9482/1213/64089/10228/7813/7109/23317/10097/5868/1203/164/5962/8678/23011/9043/200576/5289/55297/3799/27236/9527/9559/2060
GO:0007051	BP	GO:0007051	spindle organization	151	-0.312146	-1.81871	4.39E-05	0.000767888	0.000552402	2501	tags=34%, list=21%, signal=27%	6905/891/10403/55125/203068/10274/259266/9611/152185/54801/9787/6683/7756/546/8766/26065/6047/7430/7415/7175/7405/4292/10671/27243/80254/10769/26054/55521/56647/8480/3192/25978/29127/1213/140609/9493/79441/5901/9525/22919/79866/10426/26271/51115/23122/55726/10735/51510/8243/9126/10464
GO:0098793	CC	GO:0098793	presynapse	409	0.286577	1.62881	4.44E-05	0.000774273	0.000556995	4437	tags=48%, list=37%, signal=31%	8448/6804/2741/8871/2912/4986/547/3351/3060/26059/6505/794/6336/6539/27253/1268/8745/1813/3382/9379/79953/1644/1395/27445/25837/492/525/5818/1201/5338/2914/9143/846/23413/2558/5030/6536/9545/79641/93664/10858/2572/10882/116/5582/9498/1393/6570/2901/3164/282808/7476/10497/2048/6855/51560/5127/64130/55361/8938/6833/6457/6326/7349/4908/8224/5789/23396/63923/5071/783/11331/6540/1272/322/6531/5533/112…
GO:0015844	BP	GO:0015844	monoamine transport	70	0.446971	1.99463	4.49E-05	0.000781677	0.000562321	4474	tags=60%, list=37%, signal=38%	6804/2912/4986/156/3351/1268/1813/183/65018/6570/11188/1113/10859/5071/6531/11255/5023/4842/2668/91683/151/2693/3737/6387/51760/60/1141/57586/127833/6581/6623/1815/2824/1392/1133/5020/3350/5864/5865/152/6582/4061
GO:1902850	BP	GO:1902850	microtubule cytoskeleton organization involved in mitosis	124	-0.329142	-1.85748	4.50E-05	0.000782459	0.000562883	2507	tags=36%, list=21%, signal=29%	137886/6905/891/10403/55125/10274/152185/10253/9183/9787/6683/7756/8766/26065/6993/5048/7415/7175/10671/54820/23291/27243/10769/81565/29072/56647/8480/3192/25978/29127/1213/9493/4085/5901/3688/9525/79866/51115/23122/55726/10735/51510/8243/9126/10464
GO:1903035	BP	GO:1903035	negative regulation of response to wounding	76	0.441573	1.99619	4.56E-05	0.000790616	0.000568752	5027	tags=66%, list=41%, signal=39%	9856/4088/2247/114897/55966/1906/58529/1365/2243/6833/5327/2191/1398/350/5592/2161/2043/5340/7143/2147/5624/11202/5156/3827/2160/5155/5345/58189/947/1361/83481/5328/23332/6696/3848/3273/5270/7103/54361/634/3818/5580/6558/4192/28964/2811/18/5054/325/7124
GO:0051170	BP	GO:0051170	import into nucleus	135	-0.312685	-1.78678	4.79E-05	0.00082786	0.000595544	1875	tags=27%, list=15%, signal=23%	11261/57122/9818/55705/7175/5743/5295/3841/7341/868/51366/9972/51501/57506/3838/55746/10553/3842/1894/9221/55696/53371/5663/1871/5901/51569/10527/3717/3839/5530/29969/26953/26060/1434/5903/5469
GO:0002218	BP	GO:0002218	activation of innate immune response	43	-0.489309	-2.20679	4.91E-05	0.000845695	0.000608375	2034	tags=47%, list=17%, signal=39%	6885/29110/10614/64581/85363/3146/5058/2547/9447/4332/7520/57506/5062/9868/7189/1387/3428/6421/5336/3320
GO:0006836	BP	GO:0006836	neurotransmitter transport	173	0.334166	1.72348	4.91E-05	0.000845695	0.000608375	4278	tags=50%, list=35%, signal=33%	8448/6804/3351/3060/477/26059/6505/6539/1268/1813/3382/9379/1644/27445/2670/2914/9143/23413/60482/5030/6536/815/93664/5582/9498/6570/2901/3164/7476/10497/6855/64130/9153/8938/1136/8224/23396/5071/783/107/6540/6531/11255/8447/5023/4842/2668/27345/91683/9699/2852/6865/6511/22871/55879/6534/9378/22999/127833/6512/6581/6623/41/1815/6813/10755/9900/2824/6535/6538/6616/10814/1138/10211/2055/55117/6572/…
GO:0072507	BP	GO:0072507	divalent inorganic cation homeostasis	420	0.276883	1.57758	4.98E-05	0.000855635	0.000615525	4636	tags=48%, list=38%, signal=31%	5170/6363/553/5731/8989/7070/7421/3351/3060/477/6375/1956/6505/794/80024/288/6915/1268/1813/146/4088/183/2247/5745/492/525/2828/1201/2696/1594/846/23413/5030/6346/147/2785/552/114897/22953/116/1906/3061/859/2840/3062/4987/7225/624/9104/57338/3954/3814/8048/3792/5581/55532/4494/797/887/79608/781/11330/2826/5071/8811/6366/1816/4495/783/8398/2099/1237/1902/8326/5319/3357/8600/187/3710/80045/79054/64…
GO:0000381	BP	GO:0000381	regulation of alternative mRNA splicing, via spliceosome	43	-0.488958	-2.20521	5.09E-05	0.000871327	0.000626813	1318	tags=37%, list=11%, signal=33%	10284/10658/3192/10179/91746/83989/8087/4154/9589/10659/2332/10657/9939/6434/10150/64783
GO:0006813	BP	GO:0006813	potassium ion transport	177	0.340357	1.76344	5.29E-05	0.000904649	0.000650784	3671	tags=45%, list=30%, signal=32%	5349/88/4986/3762/23327/3060/477/3780/496/2645/288/81033/54209/1813/3749/30820/3765/479/10242/116/11194/859/6560/9990/51083/57468/3792/10089/478/6833/23630/9992/4878/6550/8811/3785/495/9033/776/4734/1908/4842/3756/3750/5348/27345/26251/3781/3737/56996/8645/482/3760/6548/274/27094/8514/30819/3739/3786/23704/3764/5999/3782/10723/2185/3249/486/3775/3753/3736/287/3746/169522/6616/2702/845/3758/4544
GO:0055123	BP	GO:0055123	digestive system development	116	0.384332	1.85526	5.35E-05	0.000912721	0.000656591	3570	tags=49%, list=29%, signal=35%	5697/6474/1956/4838/5979/1373/4088/445/3651/10551/7481/6608/2626/429/6663/25803/6469/51208/579/2295/2736/2294/10736/3549/3280/887/9026/7547/1600/64220/2737/9139/5967/8854/7042/60529/6425/8626/5919/6293/4852/2695/6943/5156/123872/2304/2735/51339/6664/1026/3239/639/652/55036/1543/64321/6909
GO:2001251	BP	GO:2001251	negative regulation of chromosome organization	73	-0.400509	-2.03566	5.37E-05	0.000913201	0.000656936	2580	tags=44%, list=21%, signal=35%	5394/55795/55226/1843/3178/891/10403/11130/6419/472/9183/7756/546/142/7175/7013/54386/167227/3192/4683/4085/55055/9184/324/5885/80351/26271/25913/10111/3550/23063/51143
GO:0000280	BP	GO:0000280	nuclear division	319	-0.243576	-1.564	5.59E-05	0.000949485	0.000683039	2532	tags=29%, list=21%, signal=24%	55795/137886/1843/891/55719/10403/27030/8881/9665/55125/5573/10274/259266/11130/152185/1950/10635/4361/9928/3643/1060/472/9183/91782/55743/9787/6683/23310/7756/2059/3622/546/10592/8766/26065/5902/6152/10051/8621/7175/4292/55706/54820/27243/7013/7314/5719/81565/23304/56647/23047/3192/25978/29127/22887/7155/9493/5925/10096/4085/80010/55055/55781/9184/10097/1027/81929/5901/8678/9525/79003/25936/324/…
GO:0060048	BP	GO:0060048	cardiac muscle contraction	116	0.383895	1.85315	5.65E-05	0.00095654	0.000688114	3582	tags=47%, list=29%, signal=34%	3762/23327/156/477/4632/4607/6336/10052/27302/147/2626/859/2257/6640/8048/1113/23630/7349/781/9992/4878/7423/5318/783/776/6781/7134/4842/6546/7135/29119/4634/6262/3781/2258/775/487/7139/3760/6548/274/4625/4624/4635/5566/7136/8913/23704/3764/70/1482/3753/287/2702/845
GO:0006378	BP	GO:0006378	mRNA polyadenylation	33	-0.552102	-2.34051	5.70E-05	0.000958441	0.000689481	955	tags=48%, list=8%, signal=45%	2926/10768/11051/10914/81608/91746/10978/22849/11052/351/9646/64895/22828/51585/79577/55149
GO:0043631	BP	GO:0043631	RNA polyadenylation	33	-0.552102	-2.34051	5.70E-05	0.000958441	0.000689481	955	tags=48%, list=8%, signal=45%	2926/10768/11051/10914/81608/91746/10978/22849/11052/351/9646/64895/22828/51585/79577/55149
GO:0006914	BP	GO:0006914	autophagy	394	-0.230723	-1.51429	5.71E-05	0.000958441	0.000689481	2327	tags=27%, list=19%, signal=22%	55102/529/10475/51606/3964/6774/6622/472/22930/55332/11345/9895/10490/6885/29110/10533/528/8992/2932/10206/1982/5286/10059/154/83460/6009/9474/79443/7415/23673/7405/8925/54832/9528/10135/115201/85363/7251/51382/836/27243/29100/55255/10769/523/93974/11040/22878/3146/3091/26191/55207/9100/9140/6093/8832/5290/8027/55254/23001/440026/4534/25978/9550/1213/64422/9373/7416/23256/5861/7107/55187/23367/23…
GO:0061919	BP	GO:0061919	process utilizing autophagic mechanism	394	-0.230723	-1.51429	5.71E-05	0.000958441	0.000689481	2327	tags=27%, list=19%, signal=22%	55102/529/10475/51606/3964/6774/6622/472/22930/55332/11345/9895/10490/6885/29110/10533/528/8992/2932/10206/1982/5286/10059/154/83460/6009/9474/79443/7415/23673/7405/8925/54832/9528/10135/115201/85363/7251/51382/836/27243/29100/55255/10769/523/93974/11040/22878/3146/3091/26191/55207/9100/9140/6093/8832/5290/8027/55254/23001/440026/4534/25978/9550/1213/64422/9373/7416/23256/5861/7107/55187/23367/23…
GO:0033045	BP	GO:0033045	regulation of sister chromatid segregation	57	-0.430083	-2.08093	5.78E-05	0.00096716	0.000695753	2532	tags=46%, list=21%, signal=36%	55795/1843/891/10403/8881/11130/472/9183/55743/9787/7756/7175/3192/5925/4085/55055/55781/9184/8678/324/5885/26271/8452/3550/8697/51143
GO:0001655	BP	GO:0001655	urogenital system development	287	0.299486	1.63501	5.80E-05	0.000969828	0.000697673	4280	tags=46%, list=35%, signal=31%	56998/8516/3237/1579/2246/5455/5979/6794/3217/7422/23371/4088/27302/445/183/2247/5754/9231/2828/9350/367/26249/4357/7481/8710/6608/6928/6469/7010/9104/2048/9353/27023/650/28999/7490/2736/8829/2294/10736/3280/2138/9244/2099/655/1636/7849/3675/3975/64220/359/23129/11174/26508/2737/5916/11020/2043/8854/7042/2668/7471/8626/80000/2625/3611/5076/54475/4824/5017/6943/4435/5156/10272/6385/6569/2297/4318/…
GO:0019226	BP	GO:0019226	transmission of nerve impulse	62	0.461127	1.99996	5.90E-05	0.000984311	0.000708092	3809	tags=60%, list=31%, signal=41%	2741/10369/3060/288/6336/27092/183/552/10242/26047/2257/10368/6326/1816/5023/8912/551/7143/4099/27345/3673/2693/2852/3737/1180/5339/79784/27094/57731/8913/6334/8506/3736/5024/4544/6329/1133
GO:0001216	MF	GO:0001216	DNA-binding transcription activator activity	367	0.285852	1.60779	6.10E-05	0.00101402	0.000729467	3853	tags=41%, list=32%, signal=29%	3211/1999/1874/1046/1961/1870/4808/2494/63974/5241/3217/9355/1628/4088/7023/11166/171017/26298/2649/367/8022/4097/646/51043/54897/3661/2623/2626/64641/6663/4209/1044/1877/2119/3164/50674/4781/5089/7593/6927/3233/730051/4613/6496/28999/7490/2295/2736/9421/2294/10736/26205/30062/10062/6720/7629/4618/51621/22926/2099/7547/7849/27287/10002/8928/6926/5080/2120/11317/6689/26508/6257/2113/5309/2104/9464…
GO:0030968	BP	GO:0030968	endoplasmic reticulum unfolded protein response	58	-0.434038	-2.08867	6.18E-05	0.00102644	0.0007384	2533	tags=45%, list=21%, signal=36%	9217/55432/5770/54870/30001/467/9709/7415/5295/9451/51009/4780/55161/5771/4690/51283/23376/4189/10959/79139/64764/7494/10987/1965/3309/26608
GO:0007189	BP	GO:0007189	adenylate cyclase-activating G protein-coupled receptor signaling pathway	121	0.378962	1.84496	6.25E-05	0.00103454	0.000744229	4437	tags=55%, list=37%, signal=35%	5731/9289/153/6915/1268/1813/146/5745/2828/2696/2774/147/116/79924/4987/2642/1113/2771/797/575/8811/1816/107/155/1902/23432/2692/23566/10266/576/4157/4159/2691/151/2852/1394/2931/4158/53637/2695/5739/5744/2740/222487/10149/9294/2641/64123/2830/3973/2827/108/2835/6754/2778/4160/112/5737/4161/152/3375/493/30817/8698/114/22859
GO:0061326	BP	GO:0061326	renal tubule development	75	0.434951	1.96378	6.34E-05	0.00104743	0.000753498	4013	tags=59%, list=33%, signal=40%	56998/3237/2246/5455/3217/7422/183/2247/26249/7481/6608/6928/6469/650/7490/10736/3280/2138/7849/3975/26508/2737/2668/7471/80000/2625/3611/5076/6943/4435/2297/7482/2253/7477/25937/652/5727/793/7475/6662/6495/54361/3207/4851
GO:0034762	BP	GO:0034762	regulation of transmembrane transport	432	0.271764	1.55136	6.46E-05	0.00106487	0.000766044	3732	tags=39%, list=31%, signal=28%	5349/5170/88/10369/4986/7070/3762/2887/23327/477/6375/5923/288/6336/81033/25999/8787/54209/1813/1188/27092/183/7015/3749/30820/65018/23072/6536/778/3765/40/2688/785/1906/859/1393/56848/2257/5774/4987/7225/51083/6640/10368/9104/2048/57165/57338/3479/3792/5581/28999/10089/6769/53822/6833/23630/782/6326/781/9992/11132/23542/4878/8811/779/783/8398/5243/1181/11331/3785/54997/5319/27035/187/776/3596/50…
GO:0042383	CC	GO:0042383	sarcolemma	118	0.377966	1.82891	6.51E-05	0.00107075	0.000770271	2700	tags=39%, list=22%, signal=31%	1837/3762/1291/477/288/27092/54221/2251/859/6444/6640/10400/6769/6833/782/6326/781/84033/5239/779/783/113146/6445/776/2692/23385/4842/6546/5348/3880/6262/1674/775/1180/6517/5339/6253/7402/633/3760/6548/274/3856/6442/5152/2318
GO:0050806	BP	GO:0050806	positive regulation of synaptic transmission	132	0.36994	1.82893	6.67E-05	0.00109518	0.000787851	4619	tags=59%, list=38%, signal=37%	6804/10369/1956/6505/794/1268/1813/27092/1395/409/2670/766/65018/10858/116/5582/9498/5913/10368/2048/9495/3814/5581/8938/23373/783/107/27065/3710/5764/23385/3630/2903/2043/7101/7143/9001/91683/4355/9699/253980/4920/2852/6865/7305/2695/22871/9378/22999/9211/2898/10288/54413/4914/2185/4900/2905/9746/793/1392/6616/10211/56729/2906/5020/5270/27091/6812/23237/6844/134/10590/114/5649/1020/6347/9783/111…
GO:0001656	BP	GO:0001656	metanephros development	71	0.439087	1.95927	6.80E-05	0.00111419	0.000801521	4153	tags=61%, list=34%, signal=40%	5455/5979/9231/6608/6469/7490/10736/3280/2138/655/7849/3975/359/2737/2668/80000/2625/5076/4824/6943/4435/5156/2297/5155/1512/2253/7477/25937/652/5727/947/793/64321/6662/6495/116039/2302/10252/54361/3207/7827/5159/2200
GO:0044389	MF	GO:0044389	ubiquitin-like protein ligase binding	265	-0.258548	-1.64512	6.82E-05	0.00111476	0.000801934	2529	tags=33%, list=21%, signal=27%	2308/891/55719/11124/55432/8405/7319/819/11146/203068/5573/387082/9532/11345/4087/6118/6612/91/841/55284/2932/10059/3716/9588/79899/6233/4090/8453/9325/23586/7415/10613/7334/10128/6596/6772/7251/7341/7314/7874/7852/10221/3091/26191/64112/57142/7534/3329/26043/23111/11160/25820/8027/51465/7520/9258/9482/29761/3301/5925/3093/7332/57763/5567/7189/27101/8883/9978/9470/8678/8450/10576/324/3320/80196/7…
GO:0051225	BP	GO:0051225	spindle assembly	92	-0.365934	-1.9492	6.96E-05	0.00113535	0.000816742	2414	tags=36%, list=20%, signal=29%	55125/203068/10274/259266/9611/152185/54801/7756/8766/26065/6047/7175/4292/27243/80254/26054/56647/3192/25978/29127/140609/9493/79441/9525/22919/10426/26271/23122/10735/51510/8243/9126/10464
GO:0042255	BP	GO:0042255	ribosome assembly	45	-0.466642	-2.15257	6.99E-05	0.00113643	0.00081752	3193	tags=49%, list=26%, signal=36%	23195/6223/5591/79631/6128/23212/3692/27341/1654/6152/22868/6208/55052/7520/51001/4869/55299/29093/51065/54505/708/51388
GO:0051928	BP	GO:0051928	positive regulation of calcium ion transport	105	0.394816	1.87513	7.01E-05	0.00113643	0.00081752	4582	tags=54%, list=38%, signal=34%	5170/7070/3060/6375/409/846/815/22953/56848/7225/9104/57165/6769/7349/781/9992/706/783/5319/187/776/3596/5031/4923/6781/5023/23566/9001/3064/5335/930/6262/2259/2852/2147/6387/11027/487/6548/2641/5155/6271/287/5024/1392/5026/9456/2539/623/5159/57158/2902/2946/2847/1020/6347/799
GO:1904062	BP	GO:1904062	regulation of cation transmembrane transport	262	0.308337	1.67138	7.01E-05	0.00113643	0.00081752	3732	tags=42%, list=31%, signal=30%	5349/5170/88/10369/4986/7070/23327/477/6375/5923/288/8787/54209/1813/27092/183/30820/65018/23072/6536/785/859/1393/56848/2257/5774/4987/51083/6640/10368/9104/2048/57165/57338/3792/5581/6769/53822/6833/23630/782/781/9992/23542/4878/8811/783/8398/11331/54997/187/776/3596/5031/4923/4734/5023/1908/4842/6546/28954/5348/9001/51297/3064/5335/53826/930/6262/3781/2259/2852/1394/2258/2147/775/22871/487/81/…
GO:0008135	MF	GO:0008135	translation factor activity, RNA binding	63	-0.416082	-2.04078	7.07E-05	0.00114209	0.000821594	3348	tags=56%, list=28%, signal=40%	10102/1915/8892/10985/8890/2107/3396/79631/51386/3646/1975/23708/8667/8893/3692/8664/8894/8661/1982/4528/10480/2935/1967/8672/22849/10289/28985/9470/1964/8562/8669/54505/1977/10987/1965
GO:0048706	BP	GO:0048706	embryonic skeletal system development	97	0.396964	1.86338	7.08E-05	0.00114209	0.000821594	4439	tags=56%, list=37%, signal=36%	3211/6474/4838/3373/3217/10265/3219/4088/27173/7481/6469/1280/579/3233/4613/3231/10736/3549/202018/1301/2138/655/3975/2737/4188/3235/60529/9968/3203/3221/3200/3216/8092/1277/1746/5156/5396/54903/6664/2253/652/5950/7703/860/6495/10522/116039/3207/4323/3213/7474/3204/80199/2263
GO:0072503	BP	GO:0072503	cellular divalent inorganic cation homeostasis	402	0.270831	1.5374	7.34E-05	0.00118111	0.000849668	4636	tags=48%, list=38%, signal=30%	5170/6363/553/5731/8989/7070/7421/3351/3060/477/6375/6505/794/80024/6915/1268/1813/146/4088/183/2247/5745/492/2828/1201/2696/846/23413/5030/6346/147/2785/552/114897/22953/116/1906/3061/859/2840/3062/4987/7225/624/9104/57338/3954/3814/8048/3792/5581/55532/4494/797/887/79608/781/11330/2826/8811/6366/1816/4495/783/8398/2099/1237/1902/8326/5319/3357/187/3710/80045/79054/645745/3596/5031/5371/4923/678…
GO:0099529	MF	GO:0099529	neurotransmitter receptor activity involved in regulation of postsynaptic membrane potential	41	0.52077	2.0712	7.45E-05	0.00119483	0.000859534	4317	tags=66%, list=36%, signal=43%	2741/153/1142/2558/2901/2563/1136/1144/2895/2559/2900/2561/2560/1141/2897/2898/2550/57053/2905/2899/1138/2570/1145/2566/2554/8973/2567
GO:0006937	BP	GO:0006937	regulation of muscle contraction	136	0.357997	1.77669	7.47E-05	0.00119483	0.000859534	3705	tags=46%, list=30%, signal=32%	156/477/4607/6336/6915/27302/147/7140/2626/1906/859/3164/126393/1113/89/7349/1136/4608/4878/5318/6781/7134/5023/4842/5592/6546/80763/8877/4660/7135/29119/4634/3673/6262/151/2693/2852/6865/2258/6870/775/487/4633/7139/6548/274/4625/6752/5566/7136/4636/1264/7125/1482/3736/1907/287/2702/845/1129/59341/6329
GO:0072001	BP	GO:0072001	renal system development	254	0.307861	1.65765	7.47E-05	0.00119483	0.000859534	4280	tags=47%, list=35%, signal=31%	56998/8516/3237/1579/2246/5455/5979/3217/7422/23371/4088/27302/445/183/2247/5754/9231/2828/9350/26249/4357/7481/8710/6608/6928/6469/7010/9104/9353/650/28999/7490/2736/8829/2294/10736/3280/2138/9244/655/1636/7849/3675/3975/64220/359/23129/11174/26508/2737/11020/2043/8854/7042/2668/7471/80000/2625/3611/5076/54475/4824/5017/6943/4435/5156/10272/6385/6569/2297/4318/1592/3037/5972/4038/284/7482/6664/5…
GO:0004843	MF	GO:0004843	thiol-dependent deubiquitinase	60	-0.413317	-1.99812	7.60E-05	0.00121314	0.000872709	2475	tags=52%, list=20%, signal=41%	54726/54629/4287/80124/55432/7375/9929/9960/23358/8239/9097/7874/9100/7353/84196/55031/29761/219333/51377/23032/79184/51029/7398/10617/1540/79868/9101/10987/7347/10213/10600
GO:0015079	MF	GO:0015079	potassium ion transmembrane transporter activity	113	0.385885	1.86203	7.62E-05	0.00121397	0.0008733	3649	tags=47%, list=30%, signal=33%	3762/477/3780/496/81033/3749/30820/3765/479/10242/6560/2901/9990/57468/10089/478/6833/23630/9992/6550/3785/495/9033/3756/3750/27345/26251/3781/3737/56996/8645/2900/3760/6548/27094/8514/2897/2898/30819/3739/3786/23704/3764/3782/10723/3775/3753/3736/3746/2899/169522/6616/3758
GO:0061630	MF	GO:0061630	ubiquitin protein ligase activity	181	-0.289629	-1.7157	7.69E-05	0.00122291	0.000879731	2480	tags=36%, list=20%, signal=29%	55148/114088/11236/64795/8805/25893/84851/7323/27246/10475/11342/23609/23352/55743/7844/6477/4799/56888/23077/10206/23608/55167/57162/57161/81790/9690/10001/51136/85363/6596/868/26994/51366/10210/23304/25820/329/9870/55905/9604/64219/79872/3093/51320/51283/7189/9354/54778/6045/11059/9978/330/80196/7321/6049/9443/8452/152006/9320/51444/64750/54542/26046/7337/5469/25898
GO:0061842	BP	GO:0061842	microtubule organizing center localization	30	-0.540936	-2.24702	7.99E-05	0.00126759	0.000911879	2914	tags=60%, list=24%, signal=46%	1739/10092/51134/10142/259266/9787/5048/7430/54820/81565/55171/23299/4085/4682/1783/55726/3799/5903
GO:0044770	BP	GO:0044770	cell cycle phase transition	386	-0.228108	-1.49391	8.03E-05	0.00127121	0.000914477	2565	tags=30%, list=21%, signal=24%	677/56892/55795/1843/891/138151/10403/23276/8881/51514/29766/11130/9984/6419/1407/4361/9928/51347/472/9183/91782/55743/1112/6118/4436/9787/6683/7756/2059/641/91/9833/8766/6868/1654/8453/6152/2146/5934/5788/5932/7175/571/6502/2935/27243/80254/8563/10769/10776/11040/22976/29117/25949/261726/8493/81853/6659/11319/11073/894/4683/55031/5781/5925/4085/988/545/4869/55055/55781/7332/9184/900/1027/90/8883…
GO:0045596	BP	GO:0045596	negative regulation of cell differentiation	500	0.265542	1.53845	8.13E-05	0.00128379	0.000923527	4573	tags=48%, list=38%, signal=31%	23105/81848/6900/8995/390999/57715/7070/10631/1956/4838/3569/440560/9856/51265/2290/54209/9355/8482/7422/6615/25987/4088/9037/94/25819/753/22933/4241/11007/5909/9573/3488/1021/8074/4916/64218/2039/51043/116/4880/6608/10468/11025/4037/429/6663/859/25803/6469/7225/7498/4133/7476/51208/1289/10501/2048/650/579/6405/3479/55223/4613/6496/2736/8829/10736/6833/4855/4041/3549/3280/10859/3135/10062/26287/3…
GO:0008307	MF	GO:0008307	structural constituent of muscle	40	0.527494	2.08828	8.31E-05	0.00130907	0.000941714	3264	tags=52%, list=27%, signal=39%	88/4632/4607/8736/4626/8048/89/26287/4608/84033/4604/4629/3880/4634/8470/10529/4633/5339/4606/4636/6525
GO:0007156	BP	GO:0007156	homophilic cell adhesion via plasma membrane adhesion molecules	100	0.39396	1.85461	8.53E-05	0.00134141	0.000964978	3751	tags=47%, list=31%, signal=33%	6900/56125/51294/56130/5979/27253/999/5818/1014/92211/9620/56112/5365/64221/7216/1825/1002/54538/1826/1009/57863/54549/5817/2196/1013/54825/5101/1951/56132/23654/56146/1015/1016/56124/64405/1005/1004/56139/56123/11122/9746/5819/1952/56107/1001/3897/1000
GO:0006821	BP	GO:0006821	chloride transport	85	0.413915	1.88706	8.59E-05	0.00134706	0.000969045	2691	tags=44%, list=22%, signal=34%	5349/2741/10316/6505/1185/1188/65012/766/846/2558/5030/6521/26285/54831/9498/6560/9990/57468/2563/706/5243/1181/5031/2568/5348/55107/2559/1186/56996/1179/1180/55879/1364/2561/8001/2560/57282
GO:0021953	BP	GO:0021953	central nervous system neuron differentiation	126	0.36784	1.80295	8.60E-05	0.00134706	0.000969045	3758	tags=48%, list=31%, signal=34%	6900/4808/2290/1813/25987/79625/8828/63925/8022/6608/23334/429/6469/26468/4133/7476/4781/2048/9353/2736/8829/3280/10716/5080/1009/3975/2737/2043/7101/7471/2895/55906/6886/166614/2016/2909/4852/869/10660/401/23017/1746/2560/51286/57282/1141/8929/57731/2047/9760/10371/25809/2253/2636/2637/5727/8861/1996/26038/2055/3110
GO:0031301	CC	GO:0031301	integral component of organelle membrane	270	-0.255198	-1.61513	8.79E-05	0.00137031	0.000985768	2023	tags=28%, list=17%, signal=24%	567/79071/55750/4580/6890/51495/8504/3638/55013/83460/55669/6845/10134/8879/10170/23673/28972/22987/55831/3895/63933/7993/55711/6856/9583/51124/2131/9804/25874/201562/9451/57142/51669/8799/51009/2923/6252/27069/23592/55161/25972/51141/23443/10026/10228/10282/10237/490/51283/259230/54927/55032/23471/56947/9695/139322/5194/7095/22908/1353/3930/79139/79971/56851/23204/10440/27032/3309/10559/5828/544…
GO:0001228	MF	GO:0001228	DNA-binding transcription activator activity, RNA polymerase II-specific	363	0.28411	1.59339	8.78E-05	0.00137031	0.000985768	3853	tags=41%, list=32%, signal=29%	3211/1999/1874/1046/1961/1870/4808/2494/63974/5241/3217/9355/1628/4088/7023/11166/171017/26298/2649/367/8022/4097/51043/54897/3661/2623/2626/64641/6663/4209/1044/1877/2119/3164/50674/4781/5089/7593/6927/3233/730051/4613/6496/28999/7490/2295/2736/9421/2294/10736/26205/30062/10062/6720/7629/4618/51621/22926/2099/7547/7849/27287/10002/8928/6926/5080/2120/11317/6689/26508/6257/2113/5309/2104/9464/320…
GO:0032206	BP	GO:0032206	positive regulation of telomere maintenance	42	-0.477259	-2.13894	8.95E-05	0.00139296	0.00100207	2502	tags=50%, list=21%, signal=40%	3178/10694/10574/4361/472/10575/3184/546/5073/7203/908/7520/140609/4683/3181/545/1499/10576/80351/25913/10111
GO:0010001	BP	GO:0010001	glial cell differentiation	189	0.325611	1.69725	8.97E-05	0.00139308	0.00100215	4344	tags=49%, list=36%, signal=32%	6900/1956/3569/54209/55695/2065/2247/22891/2670/22933/1021/4916/6608/429/6663/6469/4781/650/23418/4613/28999/3280/10319/80045/5080/1600/23500/5764/23385/2737/1270/57716/9639/2043/54587/7101/4099/6692/3691/9968/79006/6886/53616/79885/3611/5076/5454/745/5595/4653/2016/4920/9283/4035/2147/7431/5339/443/2064/1746/274/7223/2068/8929/208/56978/4504/27339/6664/8506/7040/26011/2817/2596/26227/2950/11076/…
GO:0010453	BP	GO:0010453	regulation of cell fate commitment	20	0.652019	2.18648	9.04E-05	0.00139778	0.00100553	1335	tags=50%, list=11%, signal=45%	8995/2247/54845/9573/367/7481/25803/3280/30009/3594
GO:0120254	BP	GO:0120254	olefinic compound metabolic process	120	0.371704	1.80832	9.03E-05	0.00139778	0.00100553	4639	tags=56%, list=38%, signal=35%	57104/1579/1565/59344/24/6716/1586/1646/6770/10858/64600/27120/8608/650/10948/6338/7276/50700/1181/1571/2166/1572/8912/747/8854/1584/5595/66002/1548/1549/1609/1109/653/57834/2938/1555/57016/5406/1645/27122/8694/9227/242/131/30/2879/5950/125/1543/2950/2053/215/80142/5740/3293/54361/3991/126/9563/3292/2902/2946/54898/8529/53630/10005/1576
GO:0006457	BP	GO:0006457	protein folding	157	-0.297496	-1.74343	9.08E-05	0.00140174	0.00100838	2765	tags=38%, list=23%, signal=30%	10808/9530/80273/56605/10130/51182/3998/6905/3337/5481/9601/10694/10574/30001/9532/26278/4820/10575/23753/1457/51303/10728/57003/9141/567/10491/10294/5611/55664/7265/7266/7203/54431/908/3329/10465/2923/5202/10190/3301/6902/120526/10549/5479/5203/26973/7411/10576/3320/6102/7184/9403/3336/3309/9529/23071/79982/6782/5903/10845
GO:0005868	CC	GO:0005868	cytoplasmic dynein complex	15	-0.696817	-2.40762	9.36E-05	0.00144232	0.00103757	1718	tags=67%, list=14%, signal=57%	6993/7175/51626/51164/6990/8655/1783/1781/8723/51143
GO:0070374	BP	GO:0070374	positive regulation of ERK1 and ERK2 cascade	170	0.342878	1.76575	9.47E-05	0.00145545	0.00104702	4129	tags=48%, list=34%, signal=32%	6363/8817/5322/2246/6375/1956/4838/2621/54209/1813/8482/2247/409/846/7066/6346/8074/3383/116/2626/3061/7010/650/2243/3479/54550/55532/8829/2771/10392/3965/6366/11331/3357/8600/5151/5031/9464/920/57007/6367/5595/6370/2852/6357/4035/26291/6354/2261/5156/112464/6356/6369/5320/6278/2641/4504/10979/284/5155/2253/5345/4914/7040/2324/2185/3265/652/6754/1116/2056/59341/2249/2264/6361/4889/4851/5159/55294…
GO:0030071	BP	GO:0030071	regulation of mitotic metaphase/anaphase transition	48	-0.447385	-2.0955	9.71E-05	0.00148736	0.00106997	2532	tags=48%, list=21%, signal=38%	55795/1843/891/10403/8881/11130/472/9183/9787/7756/7175/5925/4085/55055/55781/9184/324/5885/26271/8452/3550/8697/51143
GO:0001822	BP	GO:0001822	kidney development	249	0.308187	1.65231	9.72E-05	0.00148736	0.00106997	4280	tags=47%, list=35%, signal=31%	56998/8516/3237/1579/2246/5455/5979/3217/7422/23371/4088/27302/445/183/2247/5754/9231/2828/9350/26249/4357/7481/8710/6608/6928/6469/7010/9104/9353/650/28999/7490/2736/8829/10736/3280/2138/9244/655/1636/7849/3675/3975/64220/359/23129/11174/26508/2737/11020/2043/8854/7042/2668/7471/80000/2625/3611/5076/54475/4824/5017/6943/4435/5156/10272/6385/6569/2297/4318/1592/3037/5972/4038/284/7482/6664/5155/1…
GO:2000179	BP	GO:2000179	positive regulation of neural precursor cell proliferation	48	0.492855	2.02606	9.87E-05	0.00150421	0.00108209	1920	tags=44%, list=16%, signal=37%	9289/2290/1813/9355/7422/2247/63925/6608/429/6663/6469/57165/2736/2771/8326/5080/3975/2737/5309/7101/10763
GO:0031625	MF	GO:0031625	ubiquitin protein ligase binding	250	-0.258103	-1.62085	9.85E-05	0.00150421	0.00108209	2529	tags=32%, list=21%, signal=26%	2308/55719/11124/55432/8405/7319/819/11146/203068/5573/9532/11345/4087/6118/91/841/55284/2932/10059/3716/9588/79899/6233/4090/8453/23586/7415/10613/7334/10128/6596/7251/7341/7314/7874/7852/10221/3091/26191/64112/57142/7534/3329/26043/23111/11160/25820/51465/7520/9258/9482/29761/3301/5925/3093/7332/57763/5567/7189/27101/8883/9978/9470/8678/8450/10576/324/3320/80196/7326/7321/79139/8451/8452/7320/5…
GO:0032543	BP	GO:0032543	mitochondrial translation	53	-0.442456	-2.09672	0.000100192	0.00152447	0.00109667	2042	tags=42%, list=17%, signal=35%	122704/55168/63899/63931/4528/55278/51067/51373/65080/10128/54948/22868/23107/78988/28957/55037/55005/51335/79072/55699/60488/708
GO:0008544	BP	GO:0008544	epidermis development	234	0.312948	1.67293	0.000100479	0.00152569	0.00109754	4466	tags=51%, list=37%, signal=33%	2709/3714/7421/25861/1956/9355/2810/6615/60401/54845/11166/11005/9573/1594/9333/3488/4097/646/7051/8689/6608/10468/1382/6469/51083/360/4613/5493/2736/3280/79987/51806/7480/1041/3889/43847/1896/7454/100129271/5080/3891/10555/3909/7042/2118/60529/8626/6820/3890/8643/1294/4804/5454/1775/25928/474/5068/3857/5017/27121/6707/5339/8456/3882/3868/728361/5465/6654/5744/6424/8985/2068/79413/3881/2304/2735/…
GO:0032102	BP	GO:0032102	negative regulation of response to external stimulus	312	0.286373	1.58126	0.00010068	0.00152569	0.00109754	4573	tags=46%, list=38%, signal=30%	4598/57715/9856/54209/1813/8482/55870/4088/9037/2247/409/22933/11005/56547/4795/64218/114897/63906/116/55966/1906/58529/5654/1365/7010/10501/9353/6405/2243/3479/8829/2294/29937/6833/2853/10859/3135/10062/7349/3965/5327/10505/6531/2191/4345/3596/60343/1398/350/5592/3630/80763/2161/5169/2043/59307/5340/335/7143/5045/5598/54910/3105/2895/9723/3133/5335/2625/2693/2852/2147/5624/23170/50943/11027/7869…
GO:0072009	BP	GO:0072009	nephron epithelium development	91	0.402128	1.86217	0.000104386	0.00157865	0.00113565	4025	tags=54%, list=33%, signal=36%	56998/3237/2246/5455/3217/7422/183/2247/26249/7481/6608/6928/6469/650/28999/7490/10736/3280/2138/7849/3975/26508/2737/2668/7471/80000/2625/3611/5076/6943/4435/2297/7482/2253/7477/25937/652/5727/947/793/7475/6662/6495/2302/9863/54361/3207/4851/7827
GO:0060632	BP	GO:0060632	regulation of microtubule-based movement	29	0.565158	2.10171	0.000105701	0.00159376	0.00114651	3511	tags=62%, list=29%, signal=44%	6794/63978/79846/4133/9104/50632/25790/9638/9001/1672/6865/6870/6406/123872/80128/10013/55036/585
GO:0007032	BP	GO:0007032	endosome organization	53	-0.441713	-2.0932	0.00010581	0.00159376	0.00114651	2144	tags=43%, list=18%, signal=36%	91782/9798/23603/8766/55654/7251/8411/27243/5873/23325/8867/8027/25978/950/29887/10228/23317/9525/1182/9101/51510/5289/10254
GO:0032412	BP	GO:0032412	regulation of ion transmembrane transporter activity	191	0.327992	1.71382	0.000107377	0.00161411	0.00116115	3707	tags=45%, list=31%, signal=31%	5349/88/10369/23327/477/5923/288/8787/54209/1813/27092/65018/23072/6536/785/859/1393/56848/2257/5774/4987/7225/51083/10368/9104/2048/57338/5581/6769/53822/6833/23630/782/781/9992/23542/4878/8811/783/8398/5243/11331/54997/776/5031/4923/4734/4842/28954/5348/9001/9747/3064/53826/6262/2259/1394/2258/22871/487/81/7402/482/6548/5566/388336/4318/30819/23704/10681/54413/1815/6271/2185/53827/486/3753/3736…
GO:0090114	BP	GO:0090114	COPII-coated vesicle budding	27	-0.573535	-2.31157	0.000108714	0.00162928	0.00117207	1349	tags=59%, list=11%, signal=53%	9218/9217/56681/3638/10972/10427/5861/10342/5537/10484/10959/22872/8452/9871/51128/10802
GO:0032527	BP	GO:0032527	protein exit from endoplasmic reticulum	34	-0.529017	-2.24437	0.000108822	0.00162928	0.00117207	2539	tags=53%, list=21%, signal=42%	10952/55432/56681/9895/3638/10134/9709/7415/9648/51009/51465/7353/9695/79139/55754/7184/51128/6400
GO:0007160	BP	GO:0007160	cell-matrix adhesion	193	0.322556	1.68504	0.000110419	0.0016499	0.0011869	4167	tags=46%, list=34%, signal=30%	29984/5170/88/8516/7070/10631/1029/9344/7422/30008/4088/94/2042/9647/1021/2039/11093/4059/55966/3679/8631/7010/2243/11117/8829/7205/89/50509/63923/6366/1896/2013/1305/6614/10894/3675/10232/1435/9480/3691/8174/9723/5829/5879/7059/3673/3611/59339/4653/6370/4035/7791/27076/25992/81792/7402/54828/6548/6385/2041/7148/51754/10420/10979/347/4811/2185/2824/2523/8861/3175/947/3689/5328/10516/4585/8394/700…
GO:1904356	BP	GO:1904356	regulation of telomere maintenance via telomere lengthening	47	-0.457822	-2.13457	0.000113243	0.00168871	0.00121482	2580	tags=47%, list=21%, signal=37%	5394/55226/3178/10694/10574/472/10575/5073/142/7013/7203/908/167227/7520/3192/140609/3181/545/1499/10576/80351/25913
GO:0007030	BP	GO:0007030	Golgi organization	108	-0.334896	-1.84516	0.000113489	0.00168903	0.00121505	2595	tags=39%, list=21%, signal=31%	8674/55014/80124/30845/3998/137886/400/10142/22796/9183/26003/10490/60684/10565/6845/81555/9712/5862/9648/1452/55204/2804/22878/10972/8615/7534/64083/8934/11235/51501/7443/10228/53407/5861/10282/50999/10959/9554/23122/83452/9529/9950
GO:0023061	BP	GO:0023061	signal release	385	0.275944	1.55865	0.000115368	0.00171358	0.00123271	4280	tags=45%, list=35%, signal=30%	8448/6804/2912/4986/3351/3060/4826/26059/5008/1956/9024/2645/3569/80024/1268/117247/1813/3382/9379/23410/183/27445/8425/3651/2696/65018/2914/353500/846/23413/5030/640/8074/815/114897/93664/116/5582/6928/1906/9498/1393/2901/3164/51083/7476/11188/3589/10497/6855/6927/2243/5127/3814/5581/64130/3625/91355/1113/8938/6833/4041/23409/10859/7349/6720/1136/8224/4843/11132/4878/23396/5071/783/107/8398/7849…
GO:0065004	BP	GO:0065004	protein-DNA complex assembly	106	-0.334818	-1.83671	0.000116201	0.00172254	0.00123916	2193	tags=33%, list=18%, signal=27%	1060/9014/9787/546/3148/6047/6879/23421/51773/9733/7013/26054/3146/23270/6882/2958/4674/10541/51053/5925/6418/4869/25842/7290/1810/1385/79003/55832/54700/404672/7259/2959/8467/8520/5706
GO:0044304	CC	GO:0044304	main axon	58	0.460344	1.98326	0.000117754	0.00174211	0.00125324	5143	tags=74%, list=42%, signal=43%	6900/7070/288/22933/4130/26047/1393/4133/57165/6326/7349/3785/322/747/3756/4099/4653/3737/274/8514/57731/10382/6334/80128/3786/1740/8506/3736/3746/885/1392/958/286/4131/134/1759/4897/6695/6711/7133/7122/7881/23136
GO:0031281	BP	GO:0031281	positive regulation of cyclase activity	18	0.658538	2.14603	0.00011834	0.00174732	0.00125698	2859	tags=61%, list=24%, signal=47%	9495/4843/7077/1816/5599/776/4842/5957/5595/775/2981
GO:0032392	BP	GO:0032392	DNA geometric change	71	-0.393756	-1.99291	0.00012128	0.0017872	0.00128567	2232	tags=41%, list=18%, signal=34%	7486/4361/641/546/4175/3148/5813/1654/80205/1653/7978/6117/3146/5984/2547/5983/7520/2963/4683/10973/3181/254394/6742/10146/25913/5985/10111/1105/5965
GO:0006606	BP	GO:0006606	protein import into nucleus	131	-0.313437	-1.77556	0.000122372	0.00179976	0.00129471	1875	tags=27%, list=15%, signal=23%	11261/57122/9818/55705/7175/5743/5295/3841/7341/868/51366/9972/51501/57506/3838/55746/3842/1894/9221/55696/53371/5663/1871/5901/51569/10527/3717/3839/5530/29969/26953/26060/1434/5903/5469
GO:0051642	BP	GO:0051642	centrosome localization	29	-0.548425	-2.26074	0.000122949	0.00180471	0.00129827	2550	tags=55%, list=21%, signal=44%	51134/10142/259266/9787/5048/7430/54820/81565/55171/23299/4085/4682/1783/55726/3799/5903
GO:0030176	CC	GO:0030176	integral component of endoplasmic reticulum membrane	117	-0.326624	-1.83873	0.00012524	0.00183474	0.00131987	2087	tags=34%, list=17%, signal=29%	57003/567/79071/6890/51495/3638/83460/10134/8879/10170/28972/55831/3895/7993/2131/201562/9451/57142/51669/51009/2923/6252/55161/51141/10026/10237/51283/259230/23471/9695/7095/22908/79139/56851/23204/3309/54499/26608/9694/10269
GO:0101005	MF	GO:0101005	deubiquitinase activity	61	-0.416177	-2.02765	0.000126765	0.00185345	0.00133333	2908	tags=52%, list=24%, signal=40%	54726/54629/4287/80124/8667/55432/7375/9929/9960/23358/8239/9097/7874/9100/7353/84196/55031/29761/219333/51377/23032/79184/51029/7398/10617/1540/79868/9101/10987/7347/10213/10600
GO:0003073	BP	GO:0003073	regulation of systemic arterial blood pressure	87	0.405622	1.86333	0.000127244	0.00185681	0.00133575	3580	tags=47%, list=29%, signal=33%	553/10631/1579/153/2621/1813/146/183/147/367/552/40/22953/1906/554/57835/4878/1816/2013/1636/155/27035/4923/1908/80763/551/659/5919/9283/2931/66002/7026/4879/5972/354/5155/5345/1907/185/1392/2702
GO:0006405	BP	GO:0006405	RNA export from nucleus	63	-0.407976	-2.00102	0.000127499	0.00185692	0.00133583	1625	tags=35%, list=13%, signal=30%	7175/8563/29072/9972/8480/3267/6428/55746/91746/3181/23279/4869/26019/56943/5901/11052/80145/10657/6741/11260/22916/55308
GO:0032210	BP	GO:0032210	regulation of telomere maintenance via telomerase	43	-0.471305	-2.12559	0.000128899	0.00187367	0.00134788	2580	tags=47%, list=21%, signal=37%	5394/55226/3178/10694/10574/472/10575/5073/7013/7203/908/167227/7520/3192/140609/545/1499/10576/80351/25913
GO:0055074	BP	GO:0055074	calcium ion homeostasis	386	0.272771	1.53927	0.000129993	0.0018859	0.00135667	4598	tags=47%, list=38%, signal=30%	5170/6363/553/5731/8989/7070/7421/3351/3060/477/6375/794/80024/6915/1268/1813/146/4088/183/2247/5745/492/525/2828/1201/2696/1594/846/23413/5030/6346/147/2785/552/114897/22953/116/1906/3061/859/2840/3062/4987/7225/624/9104/57338/3954/3814/8048/3792/5581/797/887/79608/781/11330/2826/8811/6366/1816/783/8398/2099/1237/1902/8326/5319/3357/8600/187/3710/80045/79054/3596/5031/5371/4923/6781/5023/1908/48…
GO:0044772	BP	GO:0044772	mitotic cell cycle phase transition	319	-0.237873	-1.52738	0.000130651	0.00189178	0.0013609	2228	tags=27%, list=18%, signal=23%	4361/9928/51347/472/9183/91782/55743/1112/6118/9787/6683/7756/2059/641/91/9833/8766/6868/1654/8453/6152/2146/5934/5932/7175/571/6502/2935/27243/10769/10776/11040/29117/25949/8493/81853/6659/11319/11073/894/4683/55031/5925/4085/55055/55781/9184/900/1027/90/8883/79184/1871/5128/5962/10657/3688/5537/51379/26057/9525/8450/324/51065/5885/10926/8451/26271/8452/901/23122/351/1977/51499/6873/5530/26060/3…
GO:0004866	MF	GO:0004866	endopeptidase inhibitor activity	131	0.357941	1.76972	0.000132974	0.00192171	0.00138243	4323	tags=53%, list=36%, signal=35%	10406/5266/3699/2621/3698/183/871/11005/5267/1473/332/3933/8710/259/26952/6317/1470/9806/10047/4671/7077/1471/1472/4803/7076/551/390502/5045/6692/3730/5973/5858/1294/6195/27344/3700/274/3827/58503/1447/4504/63893/50859/5345/58189/2597/8530/866/2/12/1476/7429/7078/10816/1474/1293/5104/3273/5274/5270/8996/6694/3697/80760/718/6906/1285/5276/5265/462
GO:0015718	BP	GO:0015718	monocarboxylic acid transport	80	0.419302	1.90504	0.000135654	0.00195406	0.00140571	3455	tags=50%, list=28%, signal=36%	553/5322/6555/6539/1813/30814/846/64600/8647/28232/1906/624/26279/6554/4843/23539/8398/1636/6540/5319/8600/4923/8884/11309/6567/4828/9536/6579/1109/50487/5320/1645/5244/10599/6581/8431/1815/6535/6754/6538
GO:0000910	BP	GO:0000910	cytokinesis	118	-0.31939	-1.79135	0.000135735	0.00195406	0.00140571	2224	tags=32%, list=18%, signal=27%	6840/9928/91782/9798/6683/79733/8766/5586/84440/7405/27243/10769/23503/55521/29072/6093/6651/9738/25978/29127/5921/1069/9493/10096/1894/10097/26586/55958/10617/8678/30849/9525/324/8452/9101/25909/51510/5289
GO:0070839	BP	GO:0070839	metal ion export	40	0.519644	2.0572	0.000138422	0.00198512	0.00142805	3463	tags=60%, list=28%, signal=43%	477/496/80024/8787/492/479/3954/478/23630/9992/4878/8671/495/6546/5348/540/3737/8645/482/6548/30819/23704/486/3753
GO:0000287	MF	GO:0000287	magnesium ion binding	165	-0.293345	-1.73245	0.000138388	0.00198512	0.00142805	2242	tags=34%, list=18%, signal=28%	64781/7486/6622/79077/27068/2729/4436/6885/3417/5723/6009/11213/1326/65125/5557/22880/5494/10797/1854/11329/23387/6197/3251/9943/3612/10914/246243/2752/58478/4217/5495/8801/23012/2956/5567/54974/10054/54861/5901/6789/6788/3419/51765/23200/6102/9252/5911/57205/10396/60496/64121/51567/8803/6996/5634/55149
GO:0009611	BP	GO:0009611	response to wounding	465	0.266661	1.53263	0.000138978	0.00198928	0.00143104	2656	tags=28%, list=22%, signal=23%	10631/7006/2246/1956/6505/5792/2621/1809/3569/5653/6915/9856/7410/7450/54209/1813/7422/25987/2065/4088/94/7039/2247/25828/79625/3651/2670/5754/56649/2828/2696/959/640/4916/2039/114897/11093/1608/79567/6521/55966/2623/2626/1906/58529/859/667/6469/1365/7476/1289/2048/2243/3479/5581/5493/3625/8829/2294/6833/4855/706/725/1606/2207/5327/8527/1816/11331/10894/10077/7454/5080/23162/2191/5764/1398/350/50…
GO:0050767	BP	GO:0050767	regulation of neurogenesis	304	0.28745	1.58171	0.000139522	0.00199325	0.0014339	3076	tags=36%, list=25%, signal=27%	23105/816/57715/7070/6474/1956/3569/9856/51265/6794/2290/54209/1813/9355/8482/7422/6792/9037/22891/2670/22933/54626/63925/4916/6770/64218/116/6608/429/1382/6663/1627/5365/6469/2119/7225/4133/7476/10501/2048/57165/9353/650/6405/4613/8829/6833/9820/3280/79791/5789/706/1002/655/10505/1826/5080/1600/23500/80823/5764/23129/26508/29882/23566/2737/5309/5364/4803/2043/7101/7143/9001/4099/6692/54910/9723/…
GO:0060993	BP	GO:0060993	kidney morphogenesis	74	0.425575	1.91625	0.000141527	0.00201804	0.00145174	4096	tags=61%, list=34%, signal=41%	56998/3237/2246/3217/7422/183/2247/26249/7481/6608/6928/6469/650/7490/10736/3280/2138/655/7849/3975/2737/2668/7471/80000/2625/3611/5076/6943/4435/2297/7482/2253/7477/25937/652/5727/793/7475/6662/6495/2302/51301/54361/3207/5159
GO:0061045	BP	GO:0061045	negative regulation of wound healing	65	0.438126	1.91854	0.000143279	0.00203913	0.00146691	5027	tags=66%, list=41%, signal=39%	4088/2247/114897/55966/1906/58529/1365/2243/6833/5327/2191/1398/350/5592/2161/5340/2147/5624/5156/3827/2160/5155/5345/58189/947/1361/83481/5328/23332/3848/3273/5270/7103/54361/634/3818/5580/6558/2811/18/5054/325/7124
GO:1904315	MF	GO:1904315	transmitter-gated ion channel activity involved in regulation of postsynaptic membrane potential	39	0.509651	2.00518	0.00014535	0.00206468	0.00148529	4317	tags=64%, list=36%, signal=41%	2741/1142/2558/2901/2563/1136/1144/2895/2559/2900/2561/2560/1141/2897/2898/57053/2905/2899/1138/2570/1145/2566/2554/8973/2567
GO:0014046	BP	GO:0014046	dopamine secretion	27	0.579547	2.10281	0.000147248	0.00208374	0.001499	3034	tags=59%, list=25%, signal=45%	2912/4986/3351/1268/1813/65018/5071/2668/91683/3737/6387/51760/1141/57586/127833/6623
GO:0014059	BP	GO:0014059	regulation of dopamine secretion	27	0.579547	2.10281	0.000147248	0.00208374	0.001499	3034	tags=59%, list=25%, signal=45%	2912/4986/3351/1268/1813/65018/5071/2668/91683/3737/6387/51760/1141/57586/127833/6623
GO:0032481	BP	GO:0032481	positive regulation of type I interferon production	49	-0.438132	-2.05615	0.000151191	0.0021355	0.00153623	2015	tags=37%, list=17%, signal=31%	29110/3148/1654/23586/6772/3146/26191/3329/29072/64135/57506/9868/5781/10146/5336/3320/1147/51284
GO:0000153	CC	GO:0000153	cytoplasmic ubiquitin ligase complex	11	-0.748104	-2.24062	0.000154239	0.00217445	0.00156425	1772	tags=73%, list=15%, signal=62%	8453/51439/51009/64422/23032/9978/79139/6400
GO:0032212	BP	GO:0032212	positive regulation of telomere maintenance via telomerase	29	-0.543155	-2.23901	0.000157147	0.00221128	0.00159075	2502	tags=55%, list=21%, signal=44%	4216/3178/10694/10574/472/10575/5073/7203/908/7520/140609/545/1499/10576/80351/25913
GO:1902495	CC	GO:1902495	transmembrane transporter complex	271	0.292375	1.59651	0.000162677	0.00228481	0.00164364	4317	tags=45%, list=36%, signal=30%	2741/10369/3762/477/3780/6339/496/6336/1142/1188/27092/3749/30820/2558/778/479/2893/10242/26047/785/11194/26285/54831/2901/7225/10368/2563/478/6833/23630/6338/782/6326/1136/781/9992/779/1144/783/1181/3785/9033/80131/776/2903/9177/2568/8912/3756/3750/5348/55107/27345/2895/26251/777/6262/2559/3737/54539/775/2900/1180/487/482/55879/1364/3760/2561/8001/6548/7223/27094/2560/1141/5566/388336/774/8514/8…
GO:0061659	MF	GO:0061659	ubiquitin-like protein ligase activity	191	-0.2875	-1.72067	0.000163741	0.00229544	0.00165129	2480	tags=36%, list=20%, signal=29%	55148/114088/11236/64795/26036/8805/25893/84851/7323/27246/10475/11342/23609/23352/55743/7844/6477/4799/56888/23077/10206/23608/55167/57162/57161/81790/9690/10001/51136/85363/6596/868/26994/51366/10210/23304/25820/329/9870/55905/9604/64219/79872/3093/51320/51283/7189/9354/23376/54778/6045/11059/9978/330/80196/7321/6049/9443/8452/152006/9320/51444/64750/54542/26046/7337/5903/5469/25898
GO:0007091	BP	GO:0007091	metaphase/anaphase transition of mitotic cell cycle	49	-0.436308	-2.04759	0.000167294	0.00234086	0.00168396	2532	tags=47%, list=21%, signal=37%	55795/1843/891/10403/8881/11130/472/9183/9787/7756/7175/5925/4085/55055/55781/9184/324/5885/26271/8452/3550/8697/51143
GO:0019935	BP	GO:0019935	cyclic-nucleotide-mediated signaling	81	0.401494	1.83471	0.000169168	0.00236268	0.00169966	3862	tags=53%, list=32%, signal=36%	10900/23295/2986/27445/2696/10486/116/4880/4881/5140/4987/51083/7349/4878/107/3357/187/2692/6344/6954/5592/3630/5598/9699/1672/2695/1609/5152/4879/2740/2981/10411/3361/2185/108/5138/4882/1392/4544/8844/6662/79849/5443
GO:0003206	BP	GO:0003206	cardiac chamber morphogenesis	109	0.368828	1.7634	0.00017143	0.00238981	0.00171917	3570	tags=49%, list=29%, signal=35%	6474/4607/27302/8828/7481/6608/2626/859/7010/1363/9353/650/9421/8829/2294/3280/1301/5318/2022/655/187/8928/6586/6926/7134/26508/9464/7042/7135/2625/23462/4634/659/6262/2931/4633/7139/6654/4625/653/4624/54903/7472/6664/6604/2253/7040/4193/1482/652/5950/6910/6909
GO:0001664	MF	GO:0001664	G protein-coupled receptor binding	223	0.314232	1.66997	0.000172984	0.00240698	0.00173153	4602	tags=52%, list=38%, signal=33%	6363/5697/5731/5539/407/153/156/3060/7032/6375/183/409/2774/6346/552/7481/181/116/51052/1906/51083/624/7476/9495/3814/54550/2771/7349/797/887/2219/7480/4878/434/5071/6366/1636/9547/4734/1908/4295/2780/2920/551/4828/7471/10763/51308/3691/8643/636/2691/6367/10850/1672/4653/6370/4920/6357/9455/51704/9454/57402/6387/4852/54894/4040/2695/6354/7345/65055/9826/7275/2779/6356/6369/9294/2641/7472/7482/729…
GO:0005267	MF	GO:0005267	potassium channel activity	86	0.399706	1.82776	0.000174938	0.00242966	0.00174784	5348	tags=66%, list=44%, signal=37%	3762/3780/81033/3749/30820/3765/10242/2901/10089/6833/23630/9992/3785/9033/3756/3750/27345/26251/3781/3737/8645/2900/3760/27094/8514/2897/2898/30819/3739/3786/23704/3764/3782/3775/3753/3736/3746/2899/169522/6616/3758/3772/56660/3748/10021/3761/3741/10060/3778/56659/3745/3757/7881/9312/3779/3744/3770
GO:0005184	MF	GO:0005184	neuropeptide hormone activity	28	0.572251	2.09689	0.000176056	0.00243615	0.00175251	2404	tags=61%, list=20%, signal=49%	5697/5539/3060/181/116/51052/51083/7349/797/4878/434/80763/551/4828/2691/4852/2922
GO:0061061	BP	GO:0061061	muscle structure development	484	0.262014	1.51496	0.000175845	0.00243615	0.00175251	4474	tags=46%, list=37%, signal=30%	88/23060/6474/9099/101929726/26576/4607/7004/5463/7093/8736/78994/7422/30008/4762/4088/30846/27302/445/183/409/50937/22933/1410/3488/552/1271/5081/2251/22953/7140/6608/2626/3679/1906/58529/4209/859/6444/6469/3164/4892/650/3479/8048/3792/7490/9421/2294/89/3280/463/26548/26287/84033/7480/4878/575/4618/5239/1301/51725/5318/1144/2022/187/8928/6445/4629/6926/2275/64220/7134/26508/4842/3566/1270/6546/3…
GO:0030900	BP	GO:0030900	forebrain development	307	0.287932	1.58682	0.000176727	0.00244092	0.00175594	4595	tags=49%, list=38%, signal=31%	83696/6900/9289/547/4808/477/5455/63974/6753/63827/2290/1813/9355/8482/55695/25987/9037/999/2247/79625/8828/63925/1021/8941/552/8022/26047/116/6608/23334/429/6469/26468/7476/554/50674/10501/4781/2048/9353/27023/650/6496/2736/8829/30062/3280/10716/79969/9638/3362/6926/5080/6531/2692/1600/3975/5764/1398/2113/2737/5592/6546/2648/8820/8854/7101/7471/7143/9001/166614/2691/5454/5101/2016/2145/2909/4035…
GO:0044784	BP	GO:0044784	metaphase/anaphase transition of cell cycle	51	-0.425941	-2.01136	0.00017794	0.00245315	0.00176474	2532	tags=47%, list=21%, signal=37%	55795/1843/891/10403/8881/11130/472/9183/55743/9787/7756/7175/5925/4085/55055/55781/9184/324/5885/26271/8452/3550/8697/51143
GO:0045745	BP	GO:0045745	positive regulation of G protein-coupled receptor signaling pathway	22	0.619147	2.11813	0.000179395	0.00246867	0.0017759	3162	tags=64%, list=26%, signal=47%	6900/5653/1813/5148/54550/1113/43847/2852/2931/2147/2922/25818/2253/2850
GO:0014031	BP	GO:0014031	mesenchymal cell development	78	0.408383	1.84695	0.000179903	0.00247111	0.00177766	3764	tags=53%, list=31%, signal=37%	57715/5979/8482/9037/8828/64218/6608/1906/6663/6469/10501/6405/1947/8829/3280/202018/655/3357/10505/26508/1908/9464/8854/2668/54910/9723/5595/1909/8092/7869/57556/8929/10371/6664/2637/65979/652/6949/56920/1000/6662
GO:0048864	BP	GO:0048864	stem cell development	78	0.408102	1.84568	0.000182979	0.00250875	0.00180474	3483	tags=51%, list=29%, signal=37%	57715/5979/8482/9037/2247/8828/64218/6608/1906/6663/6469/7476/10501/6405/1947/8829/3280/202018/655/3357/10505/1908/9464/8854/2668/54910/9723/5595/1909/8092/7869/57556/8929/10371/6664/2637/65979/652/6949/56920
GO:0031279	BP	GO:0031279	regulation of cyclase activity	45	0.487627	1.9776	0.000185236	0.00253505	0.00182366	2354	tags=42%, list=19%, signal=34%	2912/1813/9568/10486/8484/4883/9495/2771/4843/8811/7077/1816/5599/776/4842/5957/5595/1394/775
GO:0070936	BP	GO:0070936	protein K48-linked ubiquitination	50	-0.436584	-2.05409	0.000186391	0.00254157	0.00182835	2467	tags=46%, list=20%, signal=37%	7319/7323/27246/10477/57162/6047/6502/51366/10210/329/81545/3093/51283/9978/9111/80196/7326/7321/6049/6500/8452/7320/7337
GO:1902099	BP	GO:1902099	regulation of metaphase/anaphase transition of cell cycle	50	-0.436365	-2.05306	0.000186391	0.00254157	0.00182835	2532	tags=48%, list=21%, signal=38%	55795/1843/891/10403/8881/11130/472/9183/55743/9787/7756/7175/5925/4085/55055/55781/9184/324/5885/26271/8452/3550/8697/51143
GO:0085029	BP	GO:0085029	extracellular matrix assembly	40	0.513112	2.03135	0.000187162	0.00254745	0.00183258	4013	tags=72%, list=33%, signal=49%	2621/1278/30008/4088/183/23187/11117/84168/3549/4629/7837/10266/60681/8985/7148/3037/7040/2824/3036/79875/5768/4015/10516/3912/3914/6662/23332/4239/4851
GO:0009583	BP	GO:0009583	detection of light stimulus	48	0.481494	1.97935	0.000188296	0.00255823	0.00184033	4775	tags=62%, list=39%, signal=38%	2986/24/778/40/9293/23418/2868/9094/3000/10002/5995/2780/5957/5961/5158/611/2779/6010/11190/6295/9600/7287/7439/58473/5146/1040/6247/54112/23596/23746
GO:0071715	BP	GO:0071715	icosanoid transport	44	0.492826	1.99632	0.00019354	0.00262472	0.00188816	2063	tags=45%, list=17%, signal=38%	553/5322/1579/1813/89845/30814/64600/28232/1906/624/26279/4843/8398/1636/5319/8600/4923/4828/9536/368
GO:0031300	CC	GO:0031300	intrinsic component of organelle membrane	291	-0.240673	-1.5471	0.000194052	0.0026269	0.00188973	2023	tags=27%, list=17%, signal=23%	567/79071/55750/4580/6890/51495/8504/3638/55013/83460/55669/6845/10134/8879/10170/23673/28972/22987/55831/3895/63933/7993/55711/6856/9583/51124/51125/2131/9804/25874/201562/9451/57142/51669/8799/51009/2923/6252/55686/27069/23592/55161/25972/51141/23443/10026/10228/10282/10237/490/51283/259230/5868/54927/55032/23471/56947/9695/139322/5194/7095/22908/1353/3930/79139/79971/56851/23204/10440/27032/33…
GO:0051272	BP	GO:0051272	positive regulation of cellular component movement	468	0.262303	1.50748	0.00019618	0.00265091	0.00190701	3483	tags=36%, list=29%, signal=27%	29984/5170/6363/23060/8817/8995/57715/7070/10631/83483/2246/6375/1956/2621/3569/5979/6794/3373/8823/54209/63978/8482/7422/6615/4088/9037/183/7015/2247/54859/8828/79846/9647/6346/3488/4916/64218/2039/3383/79567/7481/85360/6608/1906/6317/23328/1365/7010/4133/7476/9806/10501/2048/650/6405/3479/5581/8829/7205/2294/2771/50632/4908/79791/7423/3965/6366/9638/3592/655/284119/10505/3675/5031/5216/5764/421…
GO:0007029	BP	GO:0007029	endoplasmic reticulum organization	54	-0.412169	-1.96247	0.000198478	0.00267712	0.00192586	3095	tags=48%, list=25%, signal=36%	80346/10345/23344/80124/7905/3998/9217/819/10328/22930/57003/83460/55831/9451/57142/57698/55161/53407/163590/23471/55151/10959/22872/56851/23204/9694
GO:0003730	MF	GO:0003730	mRNA 3'-UTR binding	70	-0.379432	-1.92263	0.000207041	0.00278727	0.0020051	2909	tags=46%, list=24%, signal=35%	1994/6171/678/373863/677/549/23369/23435/3184/10949/5073/79048/26156/26528/11051/90806/10658/3192/11340/26135/3181/8087/23367/10236/10659/22849/2332/113251/5937/8531/9728/23185
GO:0010975	BP	GO:0010975	regulation of neuron projection development	371	0.278032	1.56322	0.000207389	0.00278727	0.0020051	3020	tags=36%, list=25%, signal=28%	23105/816/6900/6383/57715/7070/6474/547/23327/9024/5792/1809/5653/5979/9856/51265/6794/1268/8482/7422/6792/25987/9037/183/2042/79625/22891/2670/5754/23413/23072/4916/64218/1608/9762/116/2011/1382/8175/1627/5365/7225/4133/7476/50674/10501/2048/9353/6405/3792/8829/9820/11178/23373/10716/79791/1136/5789/5526/1002/2672/9638/655/1902/1272/10505/322/1826/3675/1600/80823/5764/4734/23129/1398/29882/23566…
GO:0000314	CC	GO:0000314	organellar small ribosomal subunit	21	-0.590303	-2.25523	0.000209277	0.00279759	0.00201252	2449	tags=62%, list=20%, signal=50%	51021/55173/56945/55168/7818/63931/51373/28977/51650/23107/28957/10240/60488
GO:0005763	CC	GO:0005763	mitochondrial small ribosomal subunit	21	-0.590303	-2.25523	0.000209277	0.00279759	0.00201252	2449	tags=62%, list=20%, signal=50%	51021/55173/56945/55168/7818/63931/51373/28977/51650/23107/28957/10240/60488
GO:1901890	BP	GO:1901890	positive regulation of cell junction assembly	80	0.412536	1.8743	0.000208676	0.00279759	0.00201252	3982	tags=54%, list=33%, signal=36%	7070/7422/79953/4088/183/9231/9647/64218/40/26047/1365/7010/7476/2048/8829/5789/575/4867/80823/54674/2895/5879/4653/869/22871/261734/9378/6385/11141/2047/10979/54413/627/4914/22865/3605/9746/6910/10211/375790/5020/3273/54361
GO:0008227	MF	GO:0008227	G protein-coupled amine receptor activity	37	0.508449	1.97801	0.000210207	0.002805	0.00201786	4260	tags=68%, list=35%, signal=44%	153/3351/146/147/3360/3362/155/3357/11255/1132/26538/3269/151/3363/3361/9288/1815/1129/1133/26532/26539/3350/9287/3352/152
GO:0017080	MF	GO:0017080	sodium channel regulator activity	28	0.566011	2.07403	0.000210918	0.00280949	0.00202108	2293	tags=54%, list=19%, signal=44%	5349/23327/10110/859/2257/5774/6640/53822/5318/4734/4842/5348/53826/2259/2258
GO:0048566	BP	GO:0048566	embryonic digestive tract development	28	0.565141	2.07084	0.000214404	0.00285085	0.00205084	3056	tags=57%, list=25%, signal=43%	6474/6469/2295/2736/2294/10736/3549/64220/2737/8854/7042/5919/6293/6943/5156/6664
GO:0022898	BP	GO:0022898	regulation of transmembrane transporter activity	200	0.314616	1.65515	0.000215428	0.00285938	0.00205698	3707	tags=44%, list=31%, signal=31%	5349/88/10369/23327/477/5923/288/8787/54209/1813/27092/65018/23072/6536/785/859/1393/56848/2257/5774/4987/7225/51083/10368/9104/2048/57338/5581/6769/53822/6833/23630/782/781/9992/23542/4878/8811/783/8398/5243/11331/54997/776/5031/4923/4734/4842/3630/28954/5348/9001/9747/3064/53826/6262/2259/1394/2258/22871/487/81/7402/482/6548/60/5566/388336/4318/30819/23704/10681/54413/1815/6271/2185/53827/486/3…
GO:0098984	CC	GO:0098984	neuron to neuron synapse	289	0.285059	1.55795	0.000223211	0.00295745	0.00212752	4477	tags=46%, list=37%, signal=30%	6804/9127/5170/88/8516/10369/80852/6505/8787/1813/27092/6792/79953/27445/409/1838/5818/9231/23413/1410/6536/2785/9228/815/2039/9762/10486/5582/9498/1627/2901/10368/9495/64130/10243/478/11178/6457/23373/1136/8224/5575/5789/23542/575/5071/9026/107/10564/11331/10505/1600/80758/4923/4842/3631/832/6546/81926/2903/2043/747/3756/3750/91683/54910/2895/23426/4355/53616/659/4804/1821/2852/9455/9454/9743/77…
GO:0040017	BP	GO:0040017	positive regulation of locomotion	470	0.258821	1.48778	0.000224897	0.00297452	0.00213981	3777	tags=39%, list=31%, signal=28%	29984/5170/6363/23060/8817/8995/4986/57715/7070/10631/83483/2246/6375/1956/2621/3569/5979/3373/8823/54209/63978/8482/7422/6615/4088/9037/183/7015/2247/54859/8828/846/79846/9647/6346/3488/4916/64218/2039/3383/79567/7481/85360/6608/1906/6317/23328/1365/7010/7476/9806/10501/2048/9353/650/6405/3479/5581/8829/7205/2294/2771/4908/79791/7423/3965/6366/3592/655/284119/10505/1826/3675/5031/5216/5764/4215/…
GO:0016579	BP	GO:0016579	protein deubiquitination	83	-0.362227	-1.89578	0.00022628	0.00298753	0.00214917	2475	tags=37%, list=20%, signal=30%	55432/7375/9929/9960/23358/8239/9097/7415/9733/7874/9100/10713/84196/55031/29761/219333/51377/23032/56943/79184/51029/7398/10617/1540/11315/9101/6314/10987/7347/10213/10600
GO:0008188	MF	GO:0008188	neuropeptide receptor activity	31	0.549038	2.06418	0.00022765	0.00300032	0.00215837	4704	tags=77%, list=39%, signal=48%	10316/6753/4888/2925/8484/3062/51083/64106/8811/4923/4158/6865/6870/4935/6752/6755/6754/680/4889/23620/2847/6751/2832/6869
GO:0016591	CC	GO:0016591	RNA polymerase II, holoenzyme	62	-0.407946	-1.99514	0.000232846	0.00304685	0.00219184	1850	tags=34%, list=15%, signal=29%	6917/902/1022/6879/2960/5431/6877/5436/6882/2958/2963/5440/80349/404672/9519/2959/9646/6873/5828/2965/79577
GO:0051937	BP	GO:0051937	catecholamine transport	59	0.445493	1.9184	0.000233215	0.00304685	0.00219184	5400	tags=73%, list=44%, signal=41%	6804/2912/4986/156/3351/1268/1813/183/65018/11188/1113/5071/6531/11255/2668/91683/151/2693/3737/6387/51760/60/1141/57586/127833/6581/6623/1815/1392/1133/5020/5864/5865/152/6582/4061/6580/18/3745/6861/1812/5028/6530
GO:0014032	BP	GO:0014032	neural crest cell development	74	0.417539	1.88007	0.000232734	0.00304685	0.00219184	3764	tags=54%, list=31%, signal=38%	57715/5979/8482/9037/8828/64218/6608/1906/6663/6469/10501/6405/1947/8829/3280/202018/655/3357/10505/1908/9464/8854/2668/54910/9723/5595/1909/8092/7869/57556/8929/10371/6664/2637/65979/652/6949/56920/1000/6662
GO:0030414	MF	GO:0030414	peptidase inhibitor activity	133	0.35518	1.75752	0.000231615	0.00304685	0.00219184	4323	tags=53%, list=36%, signal=34%	10406/5266/3699/2621/3698/183/871/11005/5267/1473/332/3933/8710/259/26952/6317/1470/9806/10047/4671/7077/1471/1472/4803/7076/551/390502/5045/6692/3730/5973/5858/1294/6195/27344/3700/274/3827/58503/1447/4504/63893/50859/5345/58189/2597/8530/866/2/12/1476/7429/7078/10816/1474/1293/5104/3273/5274/5270/8996/6694/3697/80760/718/6906/1285/5276/5265/462
GO:0001505	BP	GO:0001505	regulation of neurotransmitter levels	176	0.324223	1.67607	0.000232592	0.00304685	0.00219184	4278	tags=49%, list=35%, signal=32%	8448/6804/3351/3060/477/26059/6539/1268/1813/9379/27445/2670/1201/2914/9143/23413/60482/5030/815/1621/93664/2572/5582/4128/9498/6570/2901/3164/7476/10497/6855/64130/8938/1136/8224/23396/5071/783/107/6540/6531/11255/8447/5023/4842/747/2668/27345/91683/9699/2852/7915/6865/6511/22871/9378/22999/127833/6512/6581/43/6623/41/1815/6813/10755/9900/2824/8292/6538/2644/6616/10814/1138/10211/2055/9627/3177/…
GO:0008094	MF	GO:0008094	ATP-dependent activity, acting on DNA	90	-0.351359	-1.84538	0.000239045	0.00311758	0.00224272	2232	tags=34%, list=18%, signal=28%	7486/4361/4436/641/546/4175/1654/80205/1022/8458/1653/2186/6596/5984/2547/5983/7520/2963/10973/7155/2956/254394/10146/5981/5985/10111/6595/9126/1105/5965/8467
GO:0004867	MF	GO:0004867	serine-type endopeptidase inhibitor activity	65	0.42904	1.87876	0.000241275	0.00314118	0.0022597	5039	tags=66%, list=41%, signal=39%	10406/5266/3699/3698/183/871/11005/5267/8710/259/6317/390502/5045/6692/3730/5858/1294/27344/3700/5345/58189/866/2/12/10816/1293/5104/3273/5274/5270/3697/80760/6906/5276/5265/462/5176/6590/6695/90199/5054/27290/6691
GO:0016605	CC	GO:0016605	PML body	90	-0.350512	-1.84094	0.000243598	0.00316593	0.0022775	2408	tags=47%, list=20%, signal=38%	1616/3646/79677/84268/81603/10241/26036/3669/27252/4361/55743/6118/6934/6612/641/546/11262/6047/4149/6672/7341/204851/7874/6117/10210/9994/23001/11073/4683/7750/5925/545/6670/54778/7290/23411/6049/23515/55145/11315/51567/23137
GO:0003014	BP	GO:0003014	renal system process	96	0.383287	1.79237	0.000245232	0.00318164	0.0022888	4340	tags=52%, list=36%, signal=34%	1579/2621/1813/183/525/1201/26249/552/6521/1906/4881/4987/360/4883/554/6927/57835/221395/2771/1136/2013/3675/6781/359/9356/80763/551/63929/66002/685/1364/1141/5566/4879/3037/5972/5155/5345/652/947/185/4162/2702/5020/51763/112/56302/5800/361/134
GO:0008134	MF	GO:0008134	transcription factor binding	490	-0.210528	-1.4368	0.000247765	0.00320894	0.00230844	1984	tags=23%, list=16%, signal=20%	10533/2932/5705/4801/3148/307/5813/55818/4089/1654/8553/10915/6047/9325/6879/2146/142/54680/3065/10766/5932/10001/9326/4929/5295/6772/7341/9935/9734/7874/3146/10221/7110/3091/10284/196/7534/26043/5292/9039/4780/6882/2958/8850/22938/11335/3192/905/4205/5771/4683/23613/51053/9604/9324/3301/5925/6945/988/10664/4208/4869/114548/9440/6670/9221/1387/7024/8896/7159/55791/9978/1499/6789/9969/5111/7290/18…
GO:0034767	BP	GO:0034767	positive regulation of ion transmembrane transport	134	0.346388	1.71332	0.000252009	0.00325827	0.00234393	2566	tags=37%, list=21%, signal=30%	5170/88/10369/4986/7070/6375/288/8787/54209/27092/183/65018/6536/7225/51083/10368/9104/2048/57165/6769/6833/23630/781/9992/4878/8811/783/5243/54997/187/3596/5031/4923/5023/1908/4842/5348/9001/9747/3064/5335/930/6262/2259/2852/2147/487/81/482/6548
GO:1904872	BP	GO:1904872	regulation of telomerase RNA localization to Cajal body	15	-0.667206	-2.30531	0.000254283	0.00328201	0.00236101	2580	tags=73%, list=21%, signal=58%	5394/8607/10694/10574/10575/5073/7203/908/167227/55164/10576
GO:0099572	CC	GO:0099572	postsynaptic specialization	285	0.286313	1.56368	0.000257356	0.00331595	0.00238542	4457	tags=46%, list=37%, signal=30%	6804/9127/5170/88/2741/8516/10369/80852/22839/8787/1813/27092/6792/79953/27445/409/1838/9231/23413/2558/1410/6536/2785/9228/815/2039/9762/10486/5582/1627/2901/5913/10368/9495/64130/10243/11178/6457/23373/1136/8224/23542/575/5071/1144/9026/107/11331/10505/1600/80758/4842/1056/3631/832/6546/81926/2903/2043/747/3756/3750/54910/2895/23426/4355/53616/659/4804/1821/2852/9455/9454/9743/775/491/22871/645…
GO:0140098	MF	GO:0140098	catalytic activity, acting on RNA	245	-0.252533	-1.59007	0.000261198	0.00335967	0.00241687	2812	tags=35%, list=23%, signal=27%	29102/10436/57523/90957/29960/55703/55178/79068/5394/6036/9775/10212/55798/9836/3669/55661/51493/57570/29883/2091/9716/4848/9188/9879/79828/81875/60487/11056/63899/79731/112479/8886/192669/5073/51163/1654/55278/51067/23586/9337/5431/1653/5557/10556/5436/22894/51651/5511/6039/11325/90806/55039/55601/167227/79665/25996/56986/64135/96764/8731/55006/57062/81627/79691/51110/246243/23517/64848/5440/790…
GO:0006275	BP	GO:0006275	regulation of DNA replication	87	-0.360604	-1.90181	0.000266075	0.00341653	0.00245778	2387	tags=38%, list=20%, signal=31%	11124/1602/7270/5001/1950/641/79733/10533/546/55704/23595/7013/5984/5983/253461/4683/51053/23560/5515/545/27101/6742/5111/26057/10926/23244/26271/466/5985/9126/23063/64710/10269
GO:0030117	CC	GO:0030117	membrane coat	68	-0.381373	-1.93108	0.000268954	0.00344169	0.00247588	1791	tags=38%, list=15%, signal=33%	22820/56681/8546/8905/11276/1314/1176/27243/8867/1213/10427/22818/8301/25977/164/1315/372/10484/22872/9871/9276/51128/9685/10802/2060/55745
GO:0048475	CC	GO:0048475	coated membrane	68	-0.381373	-1.93108	0.000268954	0.00344169	0.00247588	1791	tags=38%, list=15%, signal=33%	22820/56681/8546/8905/11276/1314/1176/27243/8867/1213/10427/22818/8301/25977/164/1315/372/10484/22872/9871/9276/51128/9685/10802/2060/55745
GO:0046942	BP	GO:0046942	carboxylic acid transport	207	0.315803	1.66334	0.000275053	0.00351373	0.0025277	4587	tags=52%, list=38%, signal=33%	553/23428/5322/2912/6555/1579/3351/477/6505/6539/1813/89845/65012/30814/183/2670/1201/846/6536/11230/552/89874/64600/8647/28232/1906/10166/624/26279/6576/11136/6554/4843/23539/8398/1636/6540/5319/8600/80131/11255/4923/8884/11309/6567/9356/6568/551/4828/9536/10991/6579/10246/368/6510/6511/1468/7223/1109/6534/50487/9962/9058/5320/6512/54716/1645/5244/10599/64849/6581/8431/1815/10755/9900/5999/79751…
GO:0035967	BP	GO:0035967	cellular response to topologically incorrect protein	91	-0.344238	-1.83416	0.000279054	0.00355877	0.0025601	2533	tags=38%, list=21%, signal=31%	51182/9217/55432/5770/54870/30001/467/23753/51768/55284/9709/7415/5295/9451/3329/51009/4780/7353/55161/5771/4690/51283/23376/4189/10959/79139/64764/8452/7494/10987/1965/3309/79982/26608/6782
GO:0007062	BP	GO:0007062	sister chromatid cohesion	39	-0.464577	-2.06337	0.000282298	0.00356973	0.00256799	1129	tags=36%, list=9%, signal=33%	23047/79892/5925/10664/1499/6421/5885/23244/80218/10735/8243/23137/9126/23063
GO:0008023	CC	GO:0008023	transcription elongation factor complex	39	-0.46445	-2.06281	0.000282298	0.00356973	0.00256799	1702	tags=38%, list=14%, signal=33%	8458/8621/6749/26610/4299/6921/905/79664/11198/80349/9646/55840/23379/5828/79577
GO:0048846	BP	GO:0048846	axon extension involved in axon guidance	32	0.541929	2.04754	0.000281962	0.00356973	0.00256799	2988	tags=66%, list=25%, signal=50%	57715/8482/7422/9037/8828/64218/10501/9353/6405/8829/10505/1826/6586/54910/9723/659/6387/7869/57556/6585/10371
GO:1902284	BP	GO:1902284	neuron projection extension involved in neuron projection guidance	32	0.541929	2.04754	0.000281962	0.00356973	0.00256799	2988	tags=66%, list=25%, signal=50%	57715/8482/7422/9037/8828/64218/10501/9353/6405/8829/10505/1826/6586/54910/9723/659/6387/7869/57556/6585/10371
GO:0072006	BP	GO:0072006	nephron development	121	0.363676	1.77054	0.000281847	0.00356973	0.00256799	4210	tags=51%, list=35%, signal=34%	56998/3237/2246/5455/5979/3217/7422/183/2247/2828/26249/7481/8710/6608/6928/6469/7010/650/28999/7490/10736/3280/2138/655/7849/3675/3975/26508/2737/2668/7471/80000/2625/3611/5076/6943/4435/5156/2297/284/7482/5155/2253/4811/7477/25937/652/5727/947/793/7475/6662/6495/2302/9863/54361/3207/4851/7827/5159/5800/1285
GO:0055078	BP	GO:0055078	sodium ion homeostasis	53	0.46248	1.94724	0.000286116	0.00361192	0.00259833	2758	tags=45%, list=23%, signal=35%	1579/23327/477/496/1813/183/525/552/479/1906/4881/554/478/6338/2771/495/6546/80763/551/4159/66002/482/6548/4879
GO:0007494	BP	GO:0007494	midgut development	13	0.704191	2.09653	0.000290726	0.00365777	0.00263132	1845	tags=69%, list=15%, signal=59%	1956/5979/1373/445/6608/2294/1600/5967/8854
GO:0015837	BP	GO:0015837	amine transport	84	0.394869	1.80098	0.000290611	0.00365777	0.00263132	4468	tags=60%, list=37%, signal=38%	6804/2912/4986/156/3351/477/1268/1813/183/1644/65018/552/6570/1113/1136/5071/11255/4923/551/2668/91683/10991/151/2693/3737/6865/6387/51760/1141/57586/127833/6623/1815/9900/5999/51458/885/1392/5020/2917/4889/6812/5864/8501/5865/152/134/6582/6558/59272
GO:0006900	BP	GO:0006900	vesicle budding from membrane	52	-0.4313	-2.0364	0.000291708	0.00366397	0.00263578	2295	tags=42%, list=19%, signal=34%	56681/8546/91782/3638/26286/5584/55204/10972/64083/10427/5861/10342/8301/5537/10484/10959/22872/8452/9871/51510/51128/10802
GO:0016458	BP	GO:0016458	gene silencing	118	-0.308733	-1.73158	0.000296533	0.00371833	0.00267489	2958	tags=41%, list=24%, signal=31%	192670/23133/1994/55729/26523/29102/373863/23378/9665/3692/103/79753/9611/23369/6774/29883/4086/4087/4848/23112/54737/192669/1654/23347/3065/9337/7175/29066/22880/3146/10658/54107/8575/83989/3181/8087/57472/10978/9125/5901/2332/9470/23411/22916/23405/5530/8467/10269
GO:0007517	BP	GO:0007517	muscle organ development	259	0.296544	1.60099	0.000301745	0.00377737	0.00271735	5207	tags=56%, list=43%, signal=33%	23060/6474/9099/101929726/26576/4607/7004/5463/7093/8736/78994/30008/4762/4088/27302/445/22933/1410/1271/5081/22953/6608/3679/58529/4209/859/6444/6469/3164/650/3479/8048/3792/7490/9421/89/463/26548/26287/7480/575/4618/1301/5318/1144/2022/8928/6445/2275/64220/7134/26508/1270/3235/8912/7042/60529/7135/22989/5077/4634/6262/22808/7026/6943/4633/5339/10660/7139/7402/79784/4625/6442/4624/8929/1106/2010…
GO:0090734	CC	GO:0090734	site of DNA damage	73	-0.372016	-1.89084	0.000302693	0.0037829	0.00272134	2493	tags=45%, list=21%, signal=36%	10092/79677/7508/50485/55719/10094/6419/4361/55183/6118/221443/55100/23347/142/6119/7415/5932/6117/7520/11335/4683/10096/7518/10097/23376/54969/10951/51444/10111/23137/64859/8065/1386
GO:0007080	BP	GO:0007080	mitotic metaphase plate congression	42	-0.453572	-2.03279	0.000304561	0.00379358	0.00272902	2583	tags=48%, list=21%, signal=38%	23212/891/10403/9928/1060/9183/91782/8766/27243/3192/25978/81929/8678/9525/79003/8452/51115/51510/8697/10464
GO:0005813	CC	GO:0005813	centrosome	469	-0.210686	-1.42925	0.000304518	0.00379358	0.00272902	2521	tags=28%, list=21%, signal=23%	79682/137886/891/11104/10403/8881/51514/9768/55125/23637/10694/5573/10142/259266/91754/84516/80071/23352/152185/942/7486/80216/54801/4999/472/10575/9798/9787/9847/80173/6683/79101/117178/2932/10397/6890/8766/7559/51637/4089/1654/56259/51646/5902/56890/9325/5586/5048/23473/55704/11051/84440/7405/9857/23177/10671/54820/23291/1452/50618/204851/5142/51382/80254/23392/22890/10769/5977/65109/51626/2350…
GO:0031644	BP	GO:0031644	regulation of nervous system process	118	0.360366	1.74375	0.000307485	0.00382365	0.00275065	4340	tags=52%, list=36%, signal=34%	6804/2741/4986/22839/3060/27092/183/9228/552/26952/1906/6663/2257/4987/7476/23467/10497/4923/80763/58494/551/7143/4099/3673/9699/745/2693/3687/869/22871/6548/11202/9378/58503/22999/388336/9294/9921/54413/5999/26011/2185/8530/885/5024/4985/4544/9456/11076/4884/8898/2906/5020/4885/27091/10458/6455/2475/152/2902/134
GO:1901616	BP	GO:1901616	organic hydroxy compound catabolic process	67	0.424409	1.87556	0.000309765	0.0038456	0.00276644	3480	tags=45%, list=29%, signal=32%	8871/1579/2820/1594/8074/1621/10858/4128/4952/51302/56623/6531/4923/6822/1056/2712/27124/217/66002/6817/57834/57016/9108/4504/8821/6718/6799/221/11165/26007
GO:0007416	BP	GO:0007416	synapse assembly	129	0.354579	1.74765	0.00031061	0.00384971	0.0027694	4239	tags=51%, list=35%, signal=34%	56125/56130/26280/27253/1813/9379/79953/999/27445/5818/9231/4916/64218/40/26050/7476/9806/2048/5789/575/1826/80823/23129/54549/1056/5364/54674/2895/10160/2693/2258/2239/869/22871/1948/2561/9378/56132/1141/6585/23654/11141/9423/2047/4038/43/54413/627/4914/79414/56123/22865/8292/2596/9746/8927/375790/1000/6495/5020/2566/55203/4131/7474/2554/2049
GO:0005516	MF	GO:0005516	calmodulin binding	170	0.329879	1.69881	0.00031449	0.00389136	0.00279936	4347	tags=51%, list=36%, signal=33%	816/5260/3780/1956/165/492/5137/5116/815/10777/5121/4133/6640/10497/4626/9495/51168/25827/5255/4843/84033/4640/779/107/55930/8398/3785/4629/5533/8735/814/4842/6546/29966/28954/7082/3756/8877/22989/4804/6709/23604/6262/3781/775/491/55755/800/79784/6548/4625/6801/4624/3786/23271/4622/53904/1265/5999/1264/80271/3782/4900/2596/79929/79012/8536/65108/4646/4650/6261/2872/59341/5136/2035/7867/56302/2988…
GO:1904358	BP	GO:1904358	positive regulation of telomere maintenance via telomere lengthening	31	-0.505981	-2.11795	0.000321932	0.00397032	0.00285616	2502	tags=52%, list=21%, signal=41%	3178/10694/10574/472/10575/5073/7203/908/7520/140609/3181/545/1499/10576/80351/25913
GO:1901615	BP	GO:1901615	organic hydroxy compound metabolic process	443	0.261539	1.49812	0.000321414	0.00397032	0.00285616	4073	tags=43%, list=34%, signal=29%	553/4598/8871/51477/57104/1579/1565/2246/2494/6505/23600/7173/5360/117247/1813/6716/6615/25987/2820/8612/1644/6528/2247/5745/1646/1594/8074/6770/1621/10858/8647/27120/4128/10826/7038/4881/8029/56848/8608/51588/3158/4952/51302/650/3479/56623/29881/10948/283871/89/4041/6338/23541/6720/7276/6697/434/5071/8811/50700/8818/2672/1181/55825/1571/7849/6531/5031/51151/5208/4948/4923/6822/6567/1056/26119/72…
GO:0019731	BP	GO:0019731	antibacterial humoral response	35	0.523885	2.02573	0.000322998	0.00397692	0.0028609	3078	tags=51%, list=25%, signal=39%	10406/5225/5266/11005/1755/2243/1670/8398/5319/51297/3105/3133/1672/7018/6406/1671/354/25818
GO:0034620	BP	GO:0034620	cellular response to unfolded protein	74	-0.374328	-1.89813	0.000324202	0.00398518	0.00286685	2624	tags=41%, list=22%, signal=32%	51182/9217/55432/5770/54870/30001/467/51768/9709/7415/5295/9451/3329/51009/4780/55161/5771/4690/51283/23376/4189/10959/79139/64764/7494/10987/1965/3309/26608/6782
GO:0050808	BP	GO:0050808	synapse organization	332	0.280752	1.55983	0.000331891	0.00407301	0.00293003	4239	tags=42%, list=35%, signal=28%	816/6900/56125/10369/547/26059/6505/5792/56130/288/26280/63827/27253/54209/1813/6792/9379/79953/999/27445/8976/22891/5818/9231/1201/8828/4916/64218/40/26050/22953/10882/9762/785/1627/7476/5913/6640/9806/10497/2048/6405/10243/8829/782/9758/5789/575/783/8326/1826/3675/5216/80823/5764/4734/23129/54549/1056/22899/9118/29882/3630/81926/5364/54674/2043/2668/7143/2895/9723/55906/1821/713/1942/10160/2693…
GO:0046822	BP	GO:0046822	regulation of nucleocytoplasmic transport	96	-0.332648	-1.79087	0.000336122	0.00411818	0.00296253	2070	tags=34%, list=17%, signal=29%	6934/2932/7514/11261/9818/6672/7175/5743/5295/7341/51366/29072/9972/10541/57506/5501/5781/55781/1894/9221/55696/53371/4659/5663/5901/11052/51569/10657/3717/22916/11315/7295/29969
GO:0048368	BP	GO:0048368	lateral mesoderm development	10	0.765636	2.08264	0.000338708	0.00414308	0.00298044	1524	tags=60%, list=13%, signal=53%	4838/9350/6608/6469/2294/8928
GO:0006891	BP	GO:0006891	intra-Golgi vesicle-mediated transport	22	-0.575826	-2.22771	0.000341621	0.0041719	0.00300117	2639	tags=68%, list=22%, signal=53%	27095/22820/22796/11345/10490/1314/4905/22818/7109/1315/9276/83452/9950/9527/10466
GO:0045777	BP	GO:0045777	positive regulation of blood pressure	38	0.505682	1.98159	0.00035584	0.00433846	0.003121	2376	tags=47%, list=20%, signal=38%	80852/153/6915/1268/146/183/147/552/6866/554/1816/1636/80763/551/151/5919/6870/7026
GO:0050771	BP	GO:0050771	negative regulation of axonogenesis	55	0.445914	1.89743	0.000357577	0.00435255	0.00313113	3071	tags=55%, list=25%, signal=41%	23105/57715/7070/9856/51265/8482/9037/64218/4133/10501/2048/6405/8829/10505/1600/7143/4099/54910/9723/2664/2258/7869/57556/1949/9423/80128/4038/10371/4504/393
GO:0110110	BP	GO:0110110	positive regulation of animal organ morphogenesis	25	0.561331	1.9843	0.00036262	0.00440677	0.00317014	4224	tags=88%, list=35%, signal=58%	2246/2247/367/7481/1906/650/1435/2668/2625/4804/7472/7482/2253/652/947/6662/6495/10252/54361/3207/10818/7474
GO:0008201	MF	GO:0008201	heparin binding	127	0.354896	1.74296	0.000365277	0.00443187	0.00318819	4451	tags=48%, list=37%, signal=31%	9289/10631/2246/5792/7422/30008/2247/79625/8828/6649/5553/1289/26279/5046/64100/9353/8829/5549/50509/7423/1301/1305/655/6586/11095/5764/350/1056/5118/3730/7059/4745/2147/4053/6354/3827/4316/7148/6585/2160/2260/80739/9982/4023/652/5727/64388/8292/2249/2264/5104/3273/83716/5270/2200/2254/6368/6422/462/2263/3068
GO:0060191	BP	GO:0060191	regulation of lipase activity	77	0.408803	1.84738	0.000367267	0.0044488	0.00320037	3287	tags=43%, list=27%, signal=31%	5170/553/5322/10316/1956/183/2247/552/5046/345/10062/2099/11331/1902/5319/3357/51129/5031/350/335/5045/636/4035/1909/2261/5156/5330/337/5406/27/2260/341/3265
GO:0030120	CC	GO:0030120	vesicle coat	45	-0.434187	-2.00286	0.000370036	0.00447368	0.00321826	983	tags=31%, list=8%, signal=29%	1213/10427/22818/25977/164/1315/372/10484/22872/9871/9276/51128/9685/10802
GO:0140104	MF	GO:0140104	molecular carrier activity	57	-0.396572	-1.91879	0.000370516	0.00447368	0.00321826	2399	tags=35%, list=20%, signal=28%	3843/10328/3043/7514/83460/55705/55831/3841/26034/51501/3838/3842/5901/4706/11315/56851/3839/26953/9694/1434
GO:0032409	BP	GO:0032409	regulation of transporter activity	213	0.308946	1.63473	0.000374576	0.00450816	0.00324307	3707	tags=42%, list=31%, signal=30%	5349/88/10369/23327/477/5923/288/8787/54209/1813/27092/65018/9143/23072/6536/785/10110/859/1393/56848/2257/5774/4987/7225/51083/10368/9104/2048/57338/5581/6769/53822/6833/23630/782/10062/781/9992/23542/4878/8811/783/8398/5243/11331/54997/776/5031/4923/4734/4842/3630/28954/5348/9001/9747/3064/53826/6262/2259/1394/2258/22871/487/81/7402/482/6548/60/5566/388336/4318/30819/23704/10681/54413/1815/6271…
GO:0006874	BP	GO:0006874	cellular calcium ion homeostasis	376	0.272599	1.53443	0.000374022	0.00450816	0.00324307	4598	tags=47%, list=38%, signal=30%	5170/6363/553/5731/8989/7070/7421/3351/3060/477/6375/794/80024/6915/1268/1813/146/4088/183/2247/5745/492/2828/1201/2696/846/23413/5030/6346/147/2785/552/114897/22953/116/1906/3061/859/2840/3062/4987/7225/624/9104/57338/3954/3814/8048/3792/5581/797/887/79608/781/11330/2826/8811/6366/1816/783/8398/2099/1237/1902/8326/5319/3357/187/3710/80045/79054/3596/5031/5371/4923/6781/5023/1908/4842/23566/6546/…
GO:0043024	MF	GO:0043024	ribosomal small subunit binding	15	-0.655249	-2.264	0.000384032	0.00461455	0.00331961	1898	tags=73%, list=16%, signal=62%	1975/4830/4528/1654/5292/55037/4869/23367/10289/54505/6059
GO:0022617	BP	GO:0022617	extracellular matrix disassembly	50	0.456437	1.89311	0.000386737	0.0046396	0.00333763	4177	tags=66%, list=34%, signal=43%	3569/4241/1471/2191/2113/6624/4327/5340/4313/5045/4035/4320/164656/4316/4318/7177/1513/4324/57326/25818/7040/101/3249/4322/5645/4314/10211/8751/2264/23332/5650/4323/1803
GO:0048645	BP	GO:0048645	animal organ formation	54	0.459727	1.94639	0.000402107	0.00480859	0.00345919	4224	tags=67%, list=35%, signal=44%	2246/2247/367/7481/6469/650/579/7490/2736/3280/10716/2138/655/7849/8928/2737/9464/2668/8626/5076/5595/3200/54903/7472/7482/6604/2253/652/64321/6910/6495/10252/3207/4851/10818/7474
GO:0016323	CC	GO:0016323	basolateral plasma membrane	185	0.315654	1.6443	0.000401659	0.00480859	0.00345919	4842	tags=50%, list=40%, signal=31%	23428/1956/288/117247/4359/89845/65012/2065/7039/5745/525/409/846/1014/5030/6536/479/6521/55966/7010/9990/360/64130/6554/10392/4671/4640/8671/23539/6540/10351/3675/4547/5031/8884/359/9356/7082/4025/10991/368/57127/9053/540/768/4035/491/2064/6548/7223/57282/9962/25876/1015/10599/64849/1740/5155/5871/51458/287/10864/83481/10211/1000/9057/7439/1366/6573/3177/286/2319/2035/2054/9843/6522/6768/361/134…
GO:0090257	BP	GO:0090257	regulation of muscle system process	192	0.31134	1.62721	0.00040528	0.0048388	0.00348092	4371	tags=49%, list=36%, signal=32%	816/156/477/4607/6336/6915/4762/4088/27302/183/147/3488/7140/2626/1906/859/3164/126393/3479/1113/6833/89/7349/1136/4608/4878/5318/6781/7134/5023/4842/5592/6546/80763/9464/8877/4660/7135/29119/4634/3673/6262/151/2693/2852/2931/6865/2258/6870/775/487/4633/7139/5465/6548/274/4625/9569/6442/6752/5152/4000/5566/7136/4636/5999/1264/8013/7125/1482/3736/1907/287/29995/2702/845/1129/59341/6329/1025/5020/2…
GO:1905818	BP	GO:1905818	regulation of chromosome separation	58	-0.398092	-1.9157	0.000408214	0.00486607	0.00350054	2532	tags=43%, list=21%, signal=34%	55795/1843/891/10403/8881/11130/472/9183/1457/55743/9787/7756/7175/5925/4085/55055/55781/9184/324/5885/26271/8452/3550/8697/51143
GO:0048871	BP	GO:0048871	multicellular organismal homeostasis	421	0.262258	1.49418	0.000410689	0.00488779	0.00351616	4583	tags=43%, list=38%, signal=27%	2887/1579/153/3060/7032/25861/1956/4237/59344/6505/3569/6794/1268/24/1813/63978/7422/2810/23371/25987/5745/525/353500/6319/92211/9545/1621/3933/51043/116/51052/6608/2623/64641/5618/32/8029/1365/1280/360/4883/51208/79813/23418/10400/9153/6833/89/221395/6338/3549/23373/10912/10062/26027/7480/51599/155/8600/79054/3596/4923/359/4069/55765/1435/3566/2104/1472/7082/58494/551/50508/56834/51297/9536/8626…
GO:0016651	MF	GO:0016651	oxidoreductase activity, acting on NAD(P)H	66	-0.38533	-1.93888	0.000413477	0.00491315	0.00353441	3041	tags=48%, list=25%, signal=37%	50507/8644/51292/873/4711/4720/4722/51167/4707/51706/4708/84869/4713/1355/9946/4704/4729/4710/4694/4726/4717/4724/4700/4697/2330/4719/4712/4702/4709/4552/23530/4698
GO:0086001	BP	GO:0086001	cardiac muscle cell action potential	64	0.426237	1.86604	0.000427446	0.00507109	0.00364803	3580	tags=48%, list=29%, signal=34%	3762/23327/477/288/6336/10052/859/2257/6640/23630/781/9992/6508/5318/783/776/6546/29119/6262/3781/2258/775/3760/274/8913/30819/23704/3764/3753/287/2702
GO:0098948	CC	GO:0098948	intrinsic component of postsynaptic specialization membrane	58	0.440901	1.89949	0.000437879	0.00518664	0.00373116	4260	tags=52%, list=35%, signal=34%	9127/2741/10369/27092/2558/2901/10368/1144/107/1056/81926/2903/2895/53616/22871/2561/1141/388336/1949/3361/54413/79414/57053/22865/9746/4985/1000/5800/2554/152
GO:0000075	BP	GO:0000075	cell cycle checkpoint signaling	137	-0.295951	-1.67257	0.000439426	0.00519675	0.00373843	2532	tags=34%, list=21%, signal=27%	55795/1843/891/10403/51514/11130/9984/6419/1407/4361/51347/472/9183/55743/1112/6118/4436/7756/641/7175/80254/8563/10769/25949/261726/6659/11073/4683/5781/4085/988/545/55055/9184/1027/8883/79184/54465/25896/324/51065/8451/51499/3550/64859/1386/51143
GO:0035459	BP	GO:0035459	vesicle cargo loading	20	-0.600779	-2.27191	0.000443508	0.0052334	0.00376479	1349	tags=60%, list=11%, signal=53%	56681/3638/10972/4253/10427/5861/8301/10484/10959/22872/9871/10802
GO:1901361	BP	GO:1901361	organic cyclic compound catabolic process	374	-0.223114	-1.45833	0.000443923	0.0052334	0.00376479	2328	tags=28%, list=19%, signal=23%	51690/1806/6419/51594/56267/23369/23435/79077/11163/55270/472/29883/27350/3184/4848/4860/2926/7812/10949/6715/23112/79675/192669/79899/953/5073/4907/79048/65080/60493/9337/7415/4670/4292/2935/10128/10924/5436/22894/4329/5142/9583/5860/65109/5511/22868/6039/1854/8930/90806/10658/6093/4780/3251/167227/3192/56829/10179/11340/53918/246243/65110/60489/55629/9238/26135/11157/10605/27257/8087/4869/38/23…
GO:0070063	MF	GO:0070063	RNA polymerase binding	46	-0.423386	-1.96561	0.00044466	0.00523385	0.00376511	1842	tags=39%, list=15%, signal=33%	51637/10915/5586/23160/26610/10541/3192/905/64848/5479/2073/54700/2959/8202/9646/22828/51585/79577
GO:0070536	BP	GO:0070536	protein K63-linked deubiquitination	27	-0.538785	-2.17152	0.000445574	0.00523637	0.00376693	1662	tags=41%, list=14%, signal=35%	7415/7874/29761/23032/79184/51029/10617/1540/9101/10213/10600
GO:0017069	MF	GO:0017069	snRNA binding	36	-0.482715	-2.107	0.000446735	0.00524178	0.00377082	2407	tags=47%, list=20%, signal=38%	3669/51690/9188/10614/9733/6629/8161/3192/11066/6634/905/10179/55696/51691/27258/22916/9128
GO:0031227	CC	GO:0031227	intrinsic component of endoplasmic reticulum membrane	120	-0.310169	-1.73701	0.000448284	0.00525172	0.00377797	2087	tags=33%, list=17%, signal=28%	57003/567/79071/6890/51495/3638/83460/10134/8879/10170/28972/55831/3895/7993/2131/201562/9451/57142/51669/51009/2923/6252/55161/51141/10026/10237/51283/259230/23471/9695/7095/22908/79139/56851/23204/3309/54499/26608/9694/10269
GO:0010965	BP	GO:0010965	regulation of mitotic sister chromatid separation	52	-0.421116	-1.98832	0.000450127	0.00526508	0.00378758	2532	tags=44%, list=21%, signal=35%	55795/1843/891/10403/8881/11130/472/9183/9787/7756/7175/5925/4085/55055/55781/9184/324/5885/26271/8452/3550/8697/51143
GO:0002028	BP	GO:0002028	regulation of sodium ion transport	65	0.418493	1.83257	0.000453647	0.00529797	0.00381124	3359	tags=51%, list=28%, signal=37%	5349/23327/477/288/1813/23072/859/2257/5774/6640/5581/53822/5318/79570/54997/1272/4734/4842/6546/5348/51297/53826/2259/2258/81/7402/482/6548/57731/1815/53827/486/1482
GO:1905897	BP	GO:1905897	regulation of response to endoplasmic reticulum stress	65	-0.376602	-1.88026	0.000461393	0.00538004	0.00387028	1881	tags=35%, list=15%, signal=30%	9097/10134/9709/51136/5295/7873/9451/5366/4780/55161/5771/4690/29761/51283/23376/29978/23411/4189/11315/10955/7494/10987/3309
GO:0042476	BP	GO:0042476	odontogenesis	106	0.357346	1.69971	0.000463418	0.00539526	0.00388123	3797	tags=47%, list=31%, signal=33%	3714/6336/1278/362/5818/79641/6608/10468/258/1906/54829/5654/6469/360/650/2736/9421/1896/655/8600/249/1435/2737/9464/7042/8626/4804/25928/5465/1277/1746/5156/6569/1441/4038/10312/363/25818/2253/752014/652/947/5251/29123/5083/3912/7475/860/2249/116039
GO:0016010	CC	GO:0016010	dystrophin-associated glycoprotein complex	18	0.63129	2.05724	0.000470747	0.00546359	0.00393038	2612	tags=56%, list=21%, signal=44%	54221/859/6444/6640/5239/6445/3880/7402/3856/6442
GO:0090665	CC	GO:0090665	glycoprotein complex	18	0.63129	2.05724	0.000470747	0.00546359	0.00393038	2612	tags=56%, list=21%, signal=44%	54221/859/6444/6640/5239/6445/3880/7402/3856/6442
GO:0019080	BP	GO:0019080	viral gene expression	84	-0.355868	-1.86865	0.000477122	0.005529	0.00397744	2241	tags=35%, list=18%, signal=28%	23435/8664/4124/8661/7812/2932/10206/7342/3065/4249/10614/28972/51773/6882/22938/6480/5702/905/4247/28985/6741/8562/2959/23076/2589/29969/60559/1105/64710
GO:0098743	BP	GO:0098743	cell aggregation	20	0.614266	2.05988	0.000480729	0.00556219	0.00400132	3764	tags=70%, list=31%, signal=48%	649/4359/2251/1280/7476/4613/1301/658/51297/4920/4256/8538/2249/6662
GO:0060193	BP	GO:0060193	positive regulation of lipase activity	58	0.438794	1.89042	0.000481981	0.00556807	0.00400555	2985	tags=43%, list=25%, signal=33%	5170/553/5322/10316/1956/183/2247/552/10062/2099/11331/1902/5319/3357/5031/350/335/1909/2261/5156/5330/337/5406/27/2260
GO:0016922	MF	GO:0016922	nuclear receptor binding	131	-0.296998	-1.68244	0.000484297	0.00558621	0.00401859	1822	tags=27%, list=15%, signal=24%	55818/9325/6879/142/10766/9326/4929/6772/7110/3091/9039/6882/22938/9604/9324/9440/8896/55791/1499/9969/5111/10499/23411/6049/221037/11315/2959/8202/6605/9320/8204/10463/2965/10438/29079/5469
GO:0007422	BP	GO:0007422	peripheral nervous system development	72	0.408053	1.82581	0.000485857	0.00559558	0.00402534	3363	tags=46%, list=28%, signal=33%	4808/2065/22933/40/6663/50674/2947/4908/575/57716/4803/3235/9639/9464/576/2668/9480/3691/9968/53616/3611/5454/4653/9048/5339/2064/2676/208/6334/8506/627/864/2817
GO:0050795	BP	GO:0050795	regulation of behavior	56	0.447514	1.90948	0.000492178	0.00565967	0.00407144	4573	tags=61%, list=38%, signal=38%	4986/153/3351/1437/1268/1813/181/3062/4987/463/7349/3357/2692/64220/3630/4159/2691/2693/3737/6870/22871/1141/8013/885/1392/4544/56729/4160/3350/2475/3352/134/5649/4192
GO:0044306	CC	GO:0044306	neuron projection terminus	116	0.357775	1.72706	0.000494511	0.00567777	0.00408446	4485	tags=53%, list=37%, signal=34%	2741/4986/3351/6505/794/1813/1395/846/23413/116/5582/9498/1393/6570/2901/10497/6855/7349/63923/4923/6546/2043/3673/3611/2691/23769/2852/3737/55219/7345/5798/60/10272/2002/57282/645/22848/6623/790/3736/3746/793/885/5024/2899/4985/10814/8927/7287/5020/6572/10458/1006/5428/5864/152/6844/2902/6620/134/10590/4922
GO:0043114	BP	GO:0043114	regulation of vascular permeability	42	0.469844	1.88865	0.000496104	0.00568734	0.00409135	3416	tags=52%, list=28%, signal=38%	56998/83483/7422/2828/4881/7010/624/9353/6833/7349/7082/10266/3269/2909/6865/5339/4879/10979/284/7040/11156/5138
GO:0032309	BP	GO:0032309	icosanoid secretion	37	0.494688	1.92447	0.000498055	0.00569745	0.00409862	1946	tags=46%, list=16%, signal=39%	553/5322/1579/1813/30814/64600/1906/624/26279/4843/8398/1636/5319/8600/4923/4828/9536
GO:1903530	BP	GO:1903530	regulation of secretion by cell	470	0.253769	1.45873	0.000498508	0.00569745	0.00409862	4287	tags=44%, list=35%, signal=30%	8448/6804/5170/2912/4986/156/3351/3060/4826/5008/1956/9024/2645/3569/80024/1268/54209/1813/3382/8736/23410/183/27445/25837/3651/25807/2696/65018/353500/846/23413/5030/9545/640/8074/8941/552/815/114897/93664/116/5582/1906/9498/1393/56848/51083/7476/3589/10497/6855/650/2243/5127/3479/3814/5581/79363/3625/91355/1113/8938/2294/6833/4041/23409/2771/10859/10062/7349/6720/1136/4843/11132/4878/5071/3965/…
GO:0030048	BP	GO:0030048	actin filament-based movement	112	0.361954	1.74782	0.000506499	0.00577995	0.00415797	3677	tags=46%, list=30%, signal=33%	3762/23327/477/4632/4607/10052/8976/2626/859/2257/6640/4626/51168/23630/781/9992/4640/5318/783/55930/2013/7454/776/6781/7134/29119/6262/3781/2258/775/487/7139/81/80179/79784/3760/6548/274/4625/4624/8913/4622/23704/3764/70/3753/287/4648/2702/4646/7429/4650
GO:0034708	CC	GO:0034708	methyltransferase complex	73	-0.36416	-1.85091	0.000513453	0.0058504	0.00420864	2574	tags=47%, list=21%, signal=37%	1876/54881/6872/23269/3066/6636/54554/9070/8607/2079/7403/1207/6879/2146/4149/5929/51230/9734/22976/6635/8731/5931/55006/29915/6634/79872/9589/6045/23512/8726/6637/6632/23091/64783
GO:0045948	BP	GO:0045948	positive regulation of translational initiation	23	-0.561619	-2.1889	0.000514709	0.00585579	0.00421253	2515	tags=52%, list=21%, signal=41%	55364/8893/8872/1654/5611/5436/4690/23367/10657/54505/253943/51441
GO:0002067	BP	GO:0002067	glandular epithelial cell differentiation	47	0.459181	1.87866	0.000518351	0.00588828	0.0042359	4537	tags=62%, list=37%, signal=39%	5170/2247/3651/2194/1021/10551/6608/429/25803/650/3280/4221/5080/3596/5916/8626/2931/653/2253/652/5914/1000/54361/4851/5915/7474/2263/5991/4760
GO:0042445	BP	GO:0042445	hormone metabolic process	182	0.314513	1.63508	0.000521554	0.00590673	0.00424917	4111	tags=47%, list=34%, signal=31%	57104/1565/5947/5653/7173/117247/6716/6528/1586/1646/1594/9159/1381/6770/10858/1382/7038/7923/6469/51083/8608/5046/8528/650/10948/6338/64377/7276/50700/706/2672/2099/1181/1636/7849/2692/5126/6822/6567/8912/8854/53905/5045/1584/2625/27344/9718/6817/1609/3077/1109/653/5156/3294/57016/1592/5972/1733/2304/5406/1513/1645/438/27122/8694/6718/9227/3249/131/1081/5950/125/4790/1543/15/6696/51301/2784/3293…
GO:0007204	BP	GO:0007204	positive regulation of cytosolic calcium ion concentration	272	0.289663	1.58041	0.000520778	0.00590673	0.00424917	4583	tags=48%, list=38%, signal=30%	5170/6363/553/5731/8989/7070/3060/477/6375/80024/6915/1268/1813/146/183/2247/5745/2828/2696/5030/6346/147/2785/552/114897/22953/116/1906/859/2840/4987/7225/624/57338/3954/3814/5581/887/79608/781/2826/8811/6366/783/8398/2099/1237/1902/5319/3357/187/3710/80045/3596/5031/5371/4923/5023/4842/23566/6546/2903/551/4828/9001/3064/5335/930/57007/6262/2852/4035/2147/775/4040/5729/1909/5739/5156/3827/2829/7…
GO:0000922	CC	GO:0000922	spindle pole	128	-0.304767	-1.7278	0.000528593	0.00597741	0.00430002	1515	tags=32%, list=12%, signal=28%	137886/891/11104/10274/259266/56271/80216/9183/9787/8766/51646/54820/80254/5516/10769/51164/10129/10210/56647/8480/3192/11073/140609/55171/5515/4085/4869/26586/79184/1499/9525/5885/10426/8452/51115/10735/10928/8243/3550/9126/51143
GO:0048665	BP	GO:0048665	neuron fate specification	21	0.585519	1.99071	0.000549271	0.00619253	0.00445477	2291	tags=52%, list=19%, signal=43%	54845/8022/4916/429/54738/2736/2138/2737/5454/10919/474
GO:0051310	BP	GO:0051310	metaphase plate congression	52	-0.417609	-1.97176	0.000548472	0.00619253	0.00445477	2583	tags=44%, list=21%, signal=35%	23212/891/10403/152185/9928/1060/9183/91782/8766/55166/4292/27243/3192/25978/81929/8678/9525/79003/8452/51115/51510/8697/10464
GO:0061695	CC	GO:0061695	transferase complex, transferring phosphorus-containing groups	193	-0.269087	-1.62099	0.000552646	0.00621758	0.00447279	2026	tags=27%, list=17%, signal=23%	5558/3643/7046/8835/91/10714/5286/6917/902/1022/6879/2960/5431/8621/5980/5557/6877/5295/5436/6882/5290/56647/2958/1163/2963/54107/905/894/4217/5440/900/90/5111/8678/30849/9655/80349/404672/9519/2959/901/9821/9646/51719/6873/5289/5291/5828/2965/1147/5634/1164/79577
GO:0070371	BP	GO:0070371	ERK1 and ERK2 cascade	252	0.291054	1.56452	0.000553154	0.00621758	0.00447279	4325	tags=45%, list=36%, signal=30%	6363/81848/8817/5322/2887/2246/6375/1956/4838/2621/54209/1813/1846/8482/23410/183/2247/409/57447/846/7066/6346/8074/3383/116/2626/3061/7010/2048/650/2243/3479/11117/54550/55532/8829/1852/2771/10392/3965/6366/11331/3357/8600/5151/5031/78986/8820/9464/551/920/57007/6367/1411/5595/6370/2852/6357/4035/26291/7018/6354/2064/57556/2261/5156/112464/200734/55885/6356/6369/5320/6278/2047/2641/4504/10979/28…
GO:0042562	MF	GO:0042562	hormone binding	79	0.388468	1.75911	0.000569416	0.00639077	0.00459738	2250	tags=39%, list=19%, signal=32%	477/1956/7068/1395/5745/2696/367/552/5618/3061/8484/4881/3062/1393/4883/2642/478/887/7276/8811/706/7433/2692/6344/10266/6820/4159/269/2693/2852/1394
GO:0048663	BP	GO:0048663	neuron fate commitment	46	0.464369	1.8988	0.00057102	0.00639919	0.00460344	4013	tags=59%, list=33%, signal=39%	3714/2290/54845/8022/4916/429/6469/54738/2736/3549/10716/2138/5080/2737/7471/5454/10919/474/10660/1746/5396/2636/652/3110/6495/7080/4851
GO:0000959	BP	GO:0000959	mitochondrial RNA metabolic process	35	-0.486598	-2.0807	0.000580813	0.0064992	0.00467538	2211	tags=46%, list=18%, signal=38%	57570/2926/79675/51067/60493/7978/10128/79736/22868/55006/9238/81892/79072/64216/25821/7019
GO:0032607	BP	GO:0032607	interferon-alpha production	24	-0.548336	-2.14469	0.000585785	0.00651587	0.00468738	2015	tags=54%, list=17%, signal=45%	8767/29110/1654/23586/6772/3146/3329/29072/64135/57506/9111/1147/51284
GO:0032647	BP	GO:0032647	regulation of interferon-alpha production	24	-0.548336	-2.14469	0.000585785	0.00651587	0.00468738	2015	tags=54%, list=17%, signal=45%	8767/29110/1654/23586/6772/3146/3329/29072/64135/57506/9111/1147/51284
GO:1902305	BP	GO:1902305	regulation of sodium ion transmembrane transport	50	0.448328	1.85947	0.00058506	0.00651587	0.00468738	2566	tags=46%, list=21%, signal=36%	5349/23327/477/288/23072/859/2257/5774/6640/5581/53822/54997/4734/4842/5348/51297/53826/2259/2258/81/7402/482/6548
GO:0007052	BP	GO:0007052	mitotic spindle organization	102	-0.320502	-1.74373	0.000583466	0.00651587	0.00468738	2501	tags=33%, list=21%, signal=27%	6905/891/10403/55125/10274/152185/9787/6683/7756/8766/26065/7415/7175/10671/27243/10769/56647/8480/3192/25978/29127/1213/9493/5901/9525/79866/51115/23122/55726/10735/51510/8243/9126/10464
GO:0048704	BP	GO:0048704	embryonic skeletal system morphogenesis	77	0.401001	1.81212	0.000607991	0.00675285	0.00485785	5167	tags=65%, list=43%, signal=38%	3211/6474/4838/3373/3217/10265/3219/4088/27173/1280/3233/4613/10736/1301/2138/655/3975/2737/4188/3235/60529/9968/3203/3221/3200/3216/8092/1746/5156/5396/6664/2253/652/7703/860/6495/116039/3207/4323/3213/3204/80199/2263/3215/3212/7020/3202/2303/3218/3236
GO:0045761	BP	GO:0045761	regulation of adenylate cyclase activity	30	0.525858	1.96361	0.00061029	0.00676834	0.004869	2354	tags=47%, list=19%, signal=38%	2912/1813/9568/10486/8484/4883/9495/2771/8811/7077/1816/776/1394/775
GO:0050909	BP	GO:0050909	sensory perception of taste	40	0.489884	1.93939	0.000613394	0.00678267	0.0048793	4576	tags=70%, list=38%, signal=44%	6339/3933/40/22953/1470/50838/6338/50831/7480/3710/9033/765/50834/2780/1472/4025/51308/2779/5284/5330/41/5024/50839/51764/50837/5304/6340/6337
GO:0009451	BP	GO:0009451	RNA modification	110	-0.31061	-1.71895	0.000612777	0.00678267	0.0048793	2787	tags=38%, list=23%, signal=30%	10436/9530/29960/55178/79068/55226/55798/9836/103/57570/27350/2091/55140/79828/60487/63899/5073/54517/54433/26610/55039/8518/56986/96764/8731/55006/81627/79691/60489/79872/9589/54974/27292/51002/6741/55623/64216/29081/25821/23091/64783/23210
GO:0051341	BP	GO:0051341	regulation of oxidoreductase activity	82	0.384801	1.75504	0.000631227	0.00696956	0.00501375	1887	tags=35%, list=16%, signal=30%	7421/1956/1268/23410/183/7015/1594/8074/6521/23334/1906/859/56848/4883/9104/23409/2771/10392/5071/1816/2672/11331/3357/3596/9973/1908/3630/2208/2668
GO:0140467	BP	GO:0140467	integrated stress response signaling	18	-0.585599	-2.15325	0.000635226	0.00699794	0.00503416	2515	tags=67%, list=21%, signal=53%	55364/5770/54870/27102/9451/4780/55161/5771/4690/10959/1965/3309
GO:2000147	BP	GO:2000147	positive regulation of cell motility	458	0.255065	1.4638	0.000635666	0.00699794	0.00503416	3483	tags=36%, list=29%, signal=27%	29984/5170/6363/23060/8817/8995/57715/7070/10631/83483/2246/6375/1956/2621/3569/5979/3373/8823/54209/63978/8482/7422/6615/4088/9037/183/7015/2247/54859/8828/79846/9647/6346/3488/4916/64218/2039/3383/79567/7481/85360/6608/1906/6317/23328/1365/7010/7476/9806/10501/2048/650/6405/3479/5581/8829/7205/2294/2771/4908/79791/7423/3965/6366/3592/655/284119/10505/3675/5031/5216/5764/4215/1398/1908/2113/1435…
GO:1900274	BP	GO:1900274	regulation of phospholipase C activity	39	0.481085	1.89279	0.000641458	0.00705133	0.00507257	3287	tags=46%, list=27%, signal=34%	553/10316/1956/183/2247/552/2099/11331/1902/3357/5031/636/1909/5156/5330/27/2260/3265
GO:0016032	BP	GO:0016032	viral process	353	-0.223124	-1.4498	0.000649498	0.00712924	0.00512862	2347	tags=27%, list=19%, signal=23%	103/5806/10475/942/23435/3643/8664/29883/27350/91782/9798/3956/6780/4124/8661/7812/10533/2932/1234/10206/1514/54737/51495/63901/1654/7342/9474/6993/5586/3065/9712/4249/7415/10614/7405/28972/51773/85363/22880/6772/7251/8411/27243/3685/3981/7852/4179/55207/10465/9972/6882/8934/55254/22938/7913/64135/25978/950/56829/6480/57506/5702/29915/905/4247/10542/3838/60489/7155/5861/23367/64848/5868/11059/547…
GO:0051640	BP	GO:0051640	organelle localization	412	-0.212239	-1.40932	0.000652131	0.00714766	0.00514187	2377	tags=29%, list=20%, signal=24%	22820/9846/3692/10142/259266/23287/56681/152185/8546/10253/6622/9928/1060/9183/91782/9787/6683/10490/7514/8766/284021/10059/6809/11261/10125/55166/55669/6845/26286/10768/3676/79789/6993/79443/5048/7430/55435/23673/55860/7405/3281/4292/1176/10128/54820/23291/8417/27243/7013/7314/4644/55717/5873/10972/3091/81565/8615/55207/7534/64149/8867/5108/8832/55686/118987/3192/4534/25978/11235/57102/9482/6814…
GO:0046966	MF	GO:0046966	thyroid hormone receptor binding	29	-0.506949	-2.08976	0.000654546	0.00716364	0.00515337	1738	tags=45%, list=14%, signal=39%	6879/9326/6882/9324/9440/9969/221037/2959/8202/9320/2965/29079/5469
GO:0140694	BP	GO:0140694	non-membrane-bounded organelle assembly	286	-0.232537	-1.49262	0.000655537	0.00716402	0.00515364	2370	tags=27%, list=20%, signal=22%	203068/3692/29766/5573/10274/259266/27341/9611/152185/8605/23369/1060/54801/29883/9787/4848/7756/7812/8766/4089/1654/26065/6047/56890/6152/5601/7430/4703/7175/4292/27243/80254/10769/11214/26054/22868/6208/23215/56647/55052/8850/9738/7520/9908/3192/25978/29127/51001/4205/140609/1069/9493/4869/57472/79441/55299/3688/29093/10146/9525/79003/22919/51065/54505/27258/10426/26271/253943/708/23122/51441/1…
GO:0005245	MF	GO:0005245	voltage-gated calcium channel activity	32	0.525284	1.98465	0.000657103	0.00717066	0.00515842	2866	tags=56%, list=24%, signal=43%	10369/3351/1268/27092/23413/778/785/10368/782/781/779/783/776/8912/777/775/774/8913
GO:0005657	CC	GO:0005657	replication fork	49	-0.412577	-1.93622	0.000661345	0.00720644	0.00518416	2263	tags=43%, list=19%, signal=35%	5558/7486/4361/6118/641/10714/56941/6119/5557/6117/5984/51507/55388/5983/4683/5111/54465/5981/7320/5985/8467
GO:0030072	BP	GO:0030072	peptide hormone secretion	196	0.305128	1.59983	0.000668505	0.00727388	0.00523267	2736	tags=34%, list=23%, signal=27%	6804/4826/1956/9024/2645/3569/80024/1268/117247/1813/3382/23410/27445/8425/3651/2696/353500/846/640/116/6928/1906/1393/51083/6927/2243/5127/3814/5581/3625/91355/1113/8938/6833/4041/23409/7349/6720/4843/11132/5071/8398/7849/8600/2692/5208/8447/1908/3630/55107/5879/2691/9699/2693/2852/1394/4035/6865/3170/2695/2922/3077/5798/7226/9230/6755
GO:0032279	CC	GO:0032279	asymmetric synapse	268	0.281559	1.53186	0.000674122	0.00732435	0.00526898	4457	tags=46%, list=37%, signal=30%	6804/9127/5170/88/8516/10369/80852/6505/8787/1813/27092/6792/79953/27445/409/1838/9231/23413/1410/6536/2785/9228/815/2039/9762/10486/5582/9498/1627/2901/10368/9495/64130/10243/11178/6457/23373/1136/8224/23542/575/5071/9026/107/10564/11331/10505/1600/80758/4842/3631/832/6546/81926/2903/2043/747/3756/3750/54910/2895/23426/4355/53616/659/4804/1821/2852/9455/9454/9743/775/491/22871/64506/6654/9181/68…
GO:2000352	BP	GO:2000352	negative regulation of endothelial cell apoptotic process	29	0.527362	1.96116	0.000683875	0.00741954	0.00533745	2282	tags=52%, list=19%, signal=42%	5170/2621/9037/7015/79625/3383/7010/2243/10298/51129/3596/10266/5598/2625/26291
GO:0019233	BP	GO:0019233	sensory perception of pain	89	0.386496	1.79238	0.000687911	0.00745253	0.00536119	5105	tags=61%, list=42%, signal=35%	8989/4986/59344/6336/1268/409/116/26952/1906/4987/8508/3231/23349/4923/80763/2903/55107/9536/4157/3673/5595/54463/3737/6387/2695/7345/6548/58503/1141/2047/4914/3736/885/5024/4985/2906/5020/4692/2063/623/2475/152/59335/134/3375/1020/2911/6347/10893/23621/1910/85446/5025/3218
GO:0006775	BP	GO:0006775	fat-soluble vitamin metabolic process	39	0.478296	1.88181	0.000688973	0.00745325	0.00536171	4639	tags=62%, list=38%, signal=38%	5947/5360/6615/1594/8074/1381/6017/51588/874/2672/8854/66002/57834/1592/9227/4790/1543/2638/7274/3458/6591/8529/53630/1576
GO:0090066	BP	GO:0090066	regulation of anatomical structure size	423	0.261233	1.48817	0.000703231	0.00759652	0.00546477	2924	tags=32%, list=24%, signal=25%	23105/88/553/6900/1874/57715/80852/153/3351/477/1956/1185/5979/6915/9856/51265/7410/1373/8482/7422/6792/146/64223/9037/183/8976/1201/6710/846/147/6649/552/1621/64218/2039/3383/40/10242/116/6928/1906/1382/859/4881/1627/6560/9990/624/4133/7476/4883/57468/6640/554/10501/9353/6405/2243/3792/5581/8829/54961/6338/7349/4878/1002/6366/9026/1816/8398/1636/155/3357/7454/10505/1826/80131/5216/5023/1908/6344…
GO:0030195	BP	GO:0030195	negative regulation of blood coagulation	45	0.459413	1.86317	0.000707832	0.0076352	0.00549259	4921	tags=64%, list=40%, signal=38%	114897/1906/2243/5327/2191/350/5592/2161/5340/2147/5624/5156/3827/2160/5155/5345/947/1361/5328/3848/3273/5270/7103/634/3818/5580/2811/18/5054
GO:0086019	BP	GO:0086019	cell-cell signaling involved in cardiac conduction	29	0.52303	1.94505	0.000718657	0.00772969	0.00556057	3582	tags=59%, list=29%, signal=41%	3762/6336/10052/23630/781/5318/783/776/6262/3781/775/3760/8913/287/6910/2702/845
GO:0099060	CC	GO:0099060	integral component of postsynaptic specialization membrane	56	0.442872	1.88968	0.000717671	0.00772969	0.00556057	4260	tags=52%, list=35%, signal=34%	9127/2741/10369/27092/2558/2901/10368/1144/107/1056/2903/2895/53616/22871/2561/1141/388336/1949/3361/54413/79414/57053/22865/9746/4985/1000/5800/2554/152
GO:0000428	CC	GO:0000428	DNA-directed RNA polymerase complex	79	-0.344723	-1.79836	0.000726077	0.00779266	0.00560587	1850	tags=28%, list=15%, signal=24%	6917/902/1022/6879/2960/5431/5557/6877/5436/6882/2958/2963/5440/80349/404672/9519/2959/9646/6873/5828/2965/79577
GO:0061135	MF	GO:0061135	endopeptidase regulator activity	141	0.332065	1.64934	0.000726593	0.00779266	0.00560587	4323	tags=51%, list=36%, signal=33%	10406/5266/3699/2621/3698/183/871/11005/5267/1473/332/3933/8710/259/26952/6317/1470/9806/10047/4671/7077/1471/1472/4803/7076/551/390502/5045/6692/3730/5973/5858/1294/6195/27344/11047/3700/274/3827/58503/1447/4504/63893/50859/5345/58189/2597/8530/866/2/12/1476/7429/7078/20/10816/1474/1293/5104/3273/5274/5270/8996/6694/3697/80760/718/6906/1285/5276/5265/462
GO:2000351	BP	GO:2000351	regulation of endothelial cell apoptotic process	45	0.457271	1.85449	0.000748278	0.00801375	0.00576491	2515	tags=47%, list=21%, signal=37%	5170/57124/2621/9037/7015/79625/959/3383/7010/2243/3135/10298/51129/3596/10266/5598/5335/2625/2852/26291/11126
GO:0019838	MF	GO:0019838	growth factor binding	118	0.349917	1.69318	0.000750005	0.00802077	0.00576997	4439	tags=53%, list=37%, signal=34%	23105/1291/1956/1278/25987/2065/94/8425/8828/3488/4916/26525/5654/7010/1280/1289/5046/8829/6284/81621/2022/2692/5764/64285/9180/7837/9001/5045/3691/2615/659/3483/4804/3489/4053/2064/1277/2261/5156/3561/2260/3560/5155/93/4914/2324/2/9982/2817/3587/7850/11082/2264/10816/3485/5159/3490/3655/3486/2322/10626/2263
GO:0070252	BP	GO:0070252	actin-mediated cell contraction	86	0.377838	1.72776	0.00075671	0.00805235	0.00579268	3673	tags=48%, list=30%, signal=34%	3762/23327/477/4632/4607/10052/2626/859/2257/6640/4626/23630/781/9992/5318/783/2013/776/6781/7134/29119/6262/3781/2258/775/487/7139/3760/6548/274/4625/4624/8913/4622/23704/3764/70/3753/287/2702/7429
GO:0042303	BP	GO:0042303	molting cycle	81	0.375864	1.71759	0.000755942	0.00805235	0.00579268	4466	tags=58%, list=37%, signal=37%	1956/9355/6615/25987/7015/11166/11005/3488/6608/10468/6469/51083/79574/9855/2736/7480/3889/1896/7042/60529/8626/3890/8643/4804/1775/25928/27121/8456/3868/6654/2068/2304/4038/8861/3861/1001/6662/55612/8717/4851/3624/10848/7474/80199/26133/2263/3911
GO:0042633	BP	GO:0042633	hair cycle	81	0.375864	1.71759	0.000755942	0.00805235	0.00579268	4466	tags=58%, list=37%, signal=37%	1956/9355/6615/25987/7015/11166/11005/3488/6608/10468/6469/51083/79574/9855/2736/7480/3889/1896/7042/60529/8626/3890/8643/4804/1775/25928/27121/8456/3868/6654/2068/2304/4038/8861/3861/1001/6662/55612/8717/4851/3624/10848/7474/80199/26133/2263/3911
GO:0043583	BP	GO:0043583	ear development	160	0.318683	1.62131	0.000757261	0.00805235	0.00579268	5615	tags=61%, list=46%, signal=33%	3714/25861/2290/25987/4762/525/5754/54845/2558/8022/4916/1906/6469/1280/2048/650/579/4613/51168/2736/10736/3280/5816/1301/2138/7849/9321/64220/2737/11020/8820/2043/7042/50508/7471/5456/2625/5076/5595/4920/474/1749/2561/5396/6385/8929/2487/79955/9423/54903/1750/53904/2253/8100/2637/3249/6939/57053/652/2103/793/4646/2299/6662/6495/116039/4851/5159/2535/7474/80736/4647/6657/2263/10083/4669/4760/1050…
GO:0009897	CC	GO:0009897	external side of plasma membrane	292	0.277219	1.51619	0.000772102	0.00819852	0.00589784	3954	tags=40%, list=33%, signal=27%	2741/57124/54718/7293/7070/3762/10825/10917/64446/925/8482/166647/55068/959/1271/4240/3383/4059/154796/5618/80740/933/8029/64109/79908/30835/2243/64096/84168/6338/10859/3135/2219/6508/23308/2826/4684/3594/2207/80380/9244/5243/2022/1237/1636/79054/3675/3596/5023/9173/55867/9180/941/2208/5169/5340/8748/3133/920/3673/930/57007/80328/3568/11148/3687/2147/6387/2239/22871/6517/7018/3134/482/3077/3760/5…
GO:1990204	CC	GO:1990204	oxidoreductase complex	82	-0.341735	-1.78362	0.000781828	0.00829003	0.00596367	2877	tags=49%, list=24%, signal=37%	50507/51292/29796/4711/23171/4720/4722/4707/51103/7386/2731/6241/6392/4708/1738/7385/84869/4713/80777/5162/4704/4729/5033/4710/4694/4726/4717/4724/4700/6240/4697/4719/7381/4712/4702/4709/6390/8050/4706/4698
GO:0060443	BP	GO:0060443	mammary gland morphogenesis	38	0.491772	1.92708	0.000783306	0.00829396	0.00596649	3570	tags=61%, list=29%, signal=43%	1999/7421/5241/3488/367/859/2736/91355/4041/2099/11331/6926/5371/1435/2737/25928/6778/6356/9423/8945/652/5727/6909
GO:0050673	BP	GO:0050673	epithelial cell proliferation	331	0.266681	1.48139	0.000805805	0.00852014	0.0061292	4287	tags=44%, list=35%, signal=29%	5170/49860/7421/2246/2524/1956/4838/3569/6794/3373/5241/7422/2810/4088/9037/94/7039/2247/5909/8828/26298/3488/367/1021/7051/6608/10468/5365/5654/6469/3164/7010/7498/7476/2267/9104/4781/650/3479/8829/3549/3280/7480/7423/2138/2099/3592/11331/3357/8600/187/4221/51162/5080/2191/5764/23385/350/5967/8854/7042/335/8626/5335/26257/2625/659/1893/4804/5076/2081/6195/2693/57152/26051/1296/5068/4824/6387/110…
GO:1901888	BP	GO:1901888	regulation of cell junction assembly	159	0.323247	1.64047	0.000807578	0.00852684	0.00613402	4072	tags=47%, list=34%, signal=31%	7070/26280/7422/6615/79953/4088/94/183/2042/5818/9231/9647/4916/64218/2039/40/26050/26047/1365/7010/7476/2048/8829/5789/575/1636/187/4867/80823/54674/7082/2895/5879/4653/10160/2693/4035/2239/869/22871/54828/261734/6548/9378/6385/1141/5566/6585/11141/2889/9423/2047/10979/347/54413/627/4914/79414/2824/22865/3605/8861/8292/9746/6910/10211/375790/6495/23332/5020/3273/54361/4323/6591
GO:0000082	BP	GO:0000082	G1/S transition of mitotic cell cycle	157	-0.275064	-1.61197	0.000810549	0.00854616	0.00614792	1849	tags=25%, list=15%, signal=22%	6868/1654/8453/2146/5934/5932/571/6502/2935/10769/11040/29117/81853/6659/11319/894/5925/1027/90/1871/5128/5962/10657/3688/5537/51379/26057/8450/324/51065/10926/8451/8452/1977/51499/5530/26060/4863/79577/8065
GO:0009584	BP	GO:0009584	detection of visible light	36	0.503036	1.94896	0.00082008	0.00863449	0.00621146	4775	tags=64%, list=39%, signal=39%	2986/24/778/9293/23418/2868/3000/5995/2780/5961/5158/611/2779/6010/11190/6295/7287/7439/5146/6247/54112/23596/23746
GO:0071479	BP	GO:0071479	cellular response to ionizing radiation	59	-0.383724	-1.85628	0.000823422	0.0086575	0.00622801	2858	tags=39%, list=24%, signal=30%	25836/1958/1647/10276/11011/10635/7486/472/641/10135/3981/2547/7520/894/545/1894/3428/25896/23411/404672/3309/64710/10269
GO:0010256	BP	GO:0010256	endomembrane system organization	364	-0.217391	-1.42039	0.000830039	0.00871482	0.00626925	2545	tags=29%, list=21%, signal=23%	3998/9217/26276/137886/19/57088/819/8560/10328/400/10142/5007/22796/23435/8546/9183/22930/91782/9798/23603/26003/6683/57003/10490/10397/60684/8766/55654/10565/6809/2149/83460/6845/81555/5048/9712/5788/5862/9648/55831/7251/1452/8411/27243/26509/55204/5873/2804/22878/10972/7852/7110/81565/23325/9451/8615/55207/57142/7534/26092/64083/8867/6647/8934/8027/23592/57698/25978/950/29887/11235/51501/55161/…
GO:0051444	BP	GO:0051444	negative regulation of ubiquitin-protein transferase activity	13	-0.675799	-2.19828	0.000833018	0.00873146	0.00628122	813	tags=46%, list=7%, signal=43%	9532/4085/5663/26271/11315/9529
GO:2000232	BP	GO:2000232	regulation of rRNA processing	12	-0.697411	-2.15344	0.000835122	0.00873146	0.00628122	1867	tags=67%, list=15%, signal=56%	92342/55127/23160/8850/55164/55781/27292/51441
GO:1905330	BP	GO:1905330	regulation of morphogenesis of an epithelium	54	0.445617	1.88665	0.000834048	0.00873146	0.00628122	4573	tags=63%, list=38%, signal=39%	2246/3217/7422/183/2247/367/6608/859/6469/10736/2099/655/11331/7849/3975/2668/2625/5076/3687/81792/7472/7482/3239/652/6909/6662/6495/54361/7474/6422/51548/63943/26585/4192
GO:0006997	BP	GO:0006997	nucleus organization	107	-0.308831	-1.69274	0.000838338	0.00875286	0.00629661	1885	tags=30%, list=16%, signal=25%	3148/57122/55818/5048/7175/55706/27243/23165/7110/81565/57142/26092/9972/23592/25978/7443/55746/26135/9221/53371/81929/23760/10208/9525/23411/23198/9519/25909/6314/51510/8467/10269
GO:0048841	BP	GO:0048841	regulation of axon extension involved in axon guidance	27	0.536746	1.94751	0.000841822	0.00877699	0.00631397	2538	tags=59%, list=21%, signal=47%	57715/8482/7422/9037/64218/10501/6405/8829/10505/1826/54910/9723/659/6387/7869/57556
GO:0000288	BP	GO:0000288	nuclear-transcribed mRNA catabolic process, deadenylation-dependent decay	36	-0.470582	-2.05404	0.000845451	0.00880257	0.00633237	2164	tags=47%, list=18%, signal=39%	678/677/29883/4848/23112/5073/9337/4292/5436/22894/167227/11340/27257/57472/22849/54542/10140
GO:0006875	BP	GO:0006875	cellular metal ion homeostasis	470	0.249616	1.43486	0.000856582	0.00890607	0.00640683	4636	tags=46%, list=38%, signal=29%	5170/6363/553/5731/8989/7070/7421/23327/3351/3060/477/6375/6505/496/794/80024/6915/1268/1813/146/4088/183/2247/5745/492/2828/1201/2696/846/23413/5030/6346/6536/147/2785/552/479/114897/3263/22953/116/1906/3061/859/2840/3062/4987/7225/624/9104/57338/3954/3814/8048/3792/5581/55532/478/4494/797/887/10686/79608/781/11330/2826/8811/6366/1816/4495/783/8398/2099/1237/1902/8326/5319/3357/495/187/3710/8004…
GO:0030684	CC	GO:0030684	preribosome	56	-0.396551	-1.90796	0.000864042	0.00897118	0.00645367	3280	tags=52%, list=27%, signal=38%	22884/23195/55759/117246/5591/9277/10436/23212/3692/27341/2091/9790/25983/10412/26156/55127/84549/7520/10813/51118/10885/55781/51096/11103/23076/51388/51018/57050/80135
GO:0021983	BP	GO:0021983	pituitary gland development	39	0.47205	1.85724	0.000866327	0.00898245	0.00646177	4361	tags=67%, list=36%, signal=43%	1813/999/2247/8022/116/650/6496/2736/3280/5080/6531/2692/2113/8820/8854/2691/5454/2735/2253/652/5626/7080/54361/7474/6657/190
GO:0003279	BP	GO:0003279	cardiac septum development	86	0.37506	1.71505	0.000869276	0.00898812	0.00646586	3580	tags=48%, list=29%, signal=34%	5754/8828/7481/6608/2626/10454/9353/9421/8829/3280/2022/655/7849/9321/7798/187/6586/6926/64220/23129/11174/26508/7042/2625/23462/659/8131/78987/653/54903/6664/2253/4193/639/1482/652/5138/287/6910/6909/2702
GO:0061136	BP	GO:0061136	regulation of proteasomal protein catabolic process	141	-0.288008	-1.65534	0.000868649	0.00898812	0.00646586	2275	tags=34%, list=19%, signal=28%	11011/819/11146/5700/9532/55270/11345/55743/2729/2932/5705/7514/9097/10134/9709/5601/4983/7415/51136/1452/7341/7314/10769/7874/10221/7110/4780/25820/23429/5702/9604/29761/3093/51377/23376/5663/9978/2332/29978/9655/11315/5701/5716/9529/10213/25898/7336/5706
GO:0005126	MF	GO:0005126	cytokine receptor binding	217	0.293389	1.55512	0.000878743	0.00907347	0.00652726	4571	tags=47%, list=38%, signal=30%	6363/8995/65997/7032/5008/6375/3569/1437/7422/4088/3578/959/3446/92609/6346/2688/5618/64109/26525/3589/3449/7205/4908/3452/7423/3594/55367/6366/1896/9244/3592/7186/2022/8600/3596/9547/1435/9180/1270/4803/7837/2920/7042/10763/9618/8567/5335/2625/1893/6367/3451/10850/1672/6370/6357/57402/6387/1444/6354/3467/200734/6356/970/6369/10979/3441/3456/10131/7297/627/4914/7040/3678/3439/59067/8744/8741/6480…
GO:0061351	BP	GO:0061351	neural precursor cell proliferation	118	0.347476	1.68137	0.000882004	0.0090946	0.00654245	3227	tags=42%, list=27%, signal=31%	9289/547/5455/2290/1813/9355/7422/2247/22933/63925/116/6608/429/6663/1627/6469/7476/57165/6496/2736/2771/8326/5080/3975/5764/6567/2737/5309/747/7101/7471/10763/6692/3611/5454/2016/9048/9283/2258/7005/51286/9181/23654/2735/2047/9760/7472/6604/2253/2637
GO:0034728	BP	GO:0034728	nucleosome organization	76	-0.350469	-1.8009	0.000887502	0.0091387	0.00657418	2012	tags=33%, list=17%, signal=28%	10467/546/3148/23421/2186/51773/9733/23270/29072/4674/10541/54107/6418/10664/4869/25842/81611/7290/11198/23198/7259/6605/8467/64431/8520
GO:1990391	CC	GO:1990391	DNA repair complex	30	-0.477929	-1.9853	0.000897881	0.00923288	0.00664193	2463	tags=60%, list=20%, signal=48%	7515/5591/7508/27030/7507/5378/472/4436/23186/51317/4292/3981/2547/7520/1069/7518/2956/2073
GO:0043022	MF	GO:0043022	ribosome binding	45	-0.414931	-1.91404	0.000899552	0.00923737	0.00664516	1327	tags=31%, list=11%, signal=28%	29789/23107/10196/26135/80155/22849/2332/6728/6731/253943/708/1965/3309/54499
GO:0072562	CC	GO:0072562	blood microparticle	94	0.362364	1.69159	0.000904498	0.00927544	0.00667255	4562	tags=52%, list=38%, signal=33%	2220/3698/183/3263/259/6521/2243/922/2022/51129/5216/731/72/5340/335/51686/5858/1356/715/713/2147/3700/7018/3045/3827/60/733/722/337/5345/3305/7040/70/2/12/2638/10518/3848/5004/3273/3046/735/3697/718/58/462/590/5444/716
GO:0032479	BP	GO:0032479	regulation of type I interferon production	76	-0.349755	-1.79723	0.000914081	0.0093481	0.00672482	2015	tags=30%, list=17%, signal=25%	29110/3148/1654/23586/6772/3146/26191/3329/29072/7353/64135/57506/9868/5781/7528/5495/9111/1540/10146/5336/3320/1147/51284
GO:0032606	BP	GO:0032606	type I interferon production	76	-0.349755	-1.79723	0.000914081	0.0093481	0.00672482	2015	tags=30%, list=17%, signal=25%	29110/3148/1654/23586/6772/3146/26191/3329/29072/7353/64135/57506/9868/5781/7528/5495/9111/1540/10146/5336/3320/1147/51284
GO:0061077	BP	GO:0061077	chaperone-mediated protein folding	51	-0.397552	-1.87731	0.000916702	0.00935904	0.00673269	2765	tags=43%, list=23%, signal=33%	3313/10808/51182/3337/5481/9601/30001/23753/1457/51303/10728/9141/10491/7266/120526/5479/26973/10576/3336/3309/79982/6782
GO:0006354	BP	GO:0006354	DNA-templated transcription, elongation	74	-0.356083	-1.80561	0.000917652	0.00935904	0.00673269	1794	tags=32%, list=15%, signal=28%	10915/2146/8621/10614/23160/55837/8563/79736/26610/29072/3192/2963/905/56943/1499/9792/11198/80349/404672/9646/55840/22828/79577/27336
GO:0045907	BP	GO:0045907	positive regulation of vasoconstriction	31	0.520669	1.95752	0.000919614	0.0093663	0.00673791	1026	tags=35%, list=8%, signal=33%	553/1956/6915/146/846/147/552/1621/3383/554/2243
GO:0031225	CC	GO:0031225	anchored component of membrane	111	0.354286	1.70364	0.000931414	0.00947359	0.00681509	5116	tags=56%, list=42%, signal=33%	6900/7070/63827/7512/8482/25837/4241/1271/8581/116372/2572/80740/64096/10243/10392/4684/50863/1272/249/4978/10232/81926/57127/80328/1942/2239/27076/64180/11126/1943/4326/2676/9230/250/2675/43/11181/2765/23627/2817/2619/1945/7007/929/762/64386/2319/6677/8000/5864/56341/5865/4061/2350/248/2811/7369/594855/2813/5329/1946/1800
GO:0032436	BP	GO:0032436	positive regulation of proteasomal ubiquitin-dependent protein catabolic process	65	-0.363869	-1.81669	0.00094405	0.00958909	0.00689818	2137	tags=32%, list=18%, signal=27%	55743/2729/2932/10134/9709/5601/7415/1452/7341/10769/10221/4780/25820/9604/5663/9978/29978/9655/5716/25898/7336
GO:0034705	CC	GO:0034705	potassium channel complex	70	0.401511	1.79176	0.00094561	0.00959192	0.00690022	5348	tags=66%, list=44%, signal=37%	3762/3780/3749/30820/10242/26047/11194/2901/6833/23630/9992/3785/3756/3750/27345/26251/3737/2900/3760/27094/8514/2898/30819/3739/3786/3764/3775/3753/3736/3746/2899/169522/3758/3748/10021/3761/3741/10060/3778/3745/3757/7881/9312/3779/3744/3770
GO:0015711	BP	GO:0015711	organic anion transport	262	0.286768	1.55447	0.000959065	0.00971524	0.00698893	4587	tags=50%, list=38%, signal=32%	553/23428/79581/5322/2912/6555/1579/3351/477/6505/6539/1813/89845/65012/30814/183/2670/1201/846/6536/11230/552/89874/6521/64600/8647/28232/63910/1906/10166/9498/624/26279/6576/57835/11136/6554/4843/6508/8671/51006/55065/23539/8398/1636/6540/5319/8600/80131/4547/11255/4923/8884/11309/6567/55867/9356/6568/551/4828/9536/10991/6579/10246/368/6510/29988/6511/284439/1468/7223/1109/6534/57282/50487/9962…
GO:0000289	BP	GO:0000289	nuclear-transcribed mRNA poly(A) tail shortening	18	-0.574747	-2.11335	0.000974005	0.00985324	0.0070882	2164	tags=50%, list=18%, signal=41%	29883/4848/23112/5073/4292/5436/57472/22849/10140
GO:0140030	MF	GO:0140030	modification-dependent protein binding	117	-0.298924	-1.6828	0.000978828	0.00988867	0.00711369	2076	tags=28%, list=17%, signal=24%	23310/10771/3622/546/54737/6879/7415/2186/11137/10927/5929/22890/5977/29117/3329/7353/23613/54454/5927/2956/79184/2332/29978/5336/23512/23198/23515/178/22823/54469/1105/2060/54556
GO:0010996	BP	GO:0010996	response to auditory stimulus	19	0.606122	2.00839	0.000982803	0.00991545	0.00713296	1964	tags=53%, list=16%, signal=44%	477/9856/1813/9379/4762/26047/7349/5764/64220/3064
GO:0030856	BP	GO:0030856	regulation of epithelial cell differentiation	118	0.345368	1.67117	0.000990002	0.00997464	0.00717554	2759	tags=38%, list=23%, signal=30%	7421/4838/7422/2810/94/2247/54845/9573/1594/4097/8689/55966/6608/429/7498/360/4613/4855/3280/7480/7849/6926/5080/3596/3975/2116/2118/2668/8626/6820/3890/8643/2625/5076/474/5068/5624/55810/4435/8456/6424/79413/200734/2487/4318
GO:0070372	BP	GO:0070372	regulation of ERK1 and ERK2 cascade	235	0.291697	1.56221	0.000997242	0.0100341	0.00721829	4325	tags=45%, list=36%, signal=30%	6363/81848/8817/5322/2246/6375/1956/4838/2621/54209/1813/1846/8482/23410/2247/409/57447/846/7066/6346/8074/3383/116/2626/3061/7010/2048/650/2243/3479/11117/54550/55532/8829/1852/2771/10392/3965/6366/11331/3357/8600/5151/5031/78986/9464/920/57007/6367/1411/5595/6370/2852/6357/4035/26291/6354/2064/57556/2261/5156/112464/200734/55885/6356/6369/5320/6278/2047/2641/4504/10979/284/5155/2253/5345/4914/7…
GO:0050878	BP	GO:0050878	regulation of body fluid levels	331	0.264539	1.46949	0.00100859	0.0101346	0.00729062	2787	tags=29%, list=23%, signal=23%	1723/4986/7421/7006/1579/1956/59344/2621/3569/6915/7410/7450/1813/7422/2810/4762/362/525/959/640/2039/114897/11093/51043/1608/10551/6521/2623/5618/1906/4881/6469/4987/7498/360/4883/554/2048/27023/2243/5581/57835/6338/2771/10062/7349/725/1606/2207/5327/8527/51599/2013/10077/7454/187/6531/2191/2692/359/350/5023/1056/5592/2161/5340/551/51297/8626/79803/3673/3611/151/2147/66002/5624/3170/5339/685/386…
GO:0031016	BP	GO:0031016	pancreas development	65	0.40403	1.76924	0.00101238	0.0101591	0.00730823	3764	tags=52%, list=31%, signal=36%	5170/2494/3569/3651/2696/1021/6608/6928/6469/50674/6927/579/2294/3549/3280/7547/4221/5080/10232/8854/9480/2931/3170/2695/653/4233/123872/5078/652/3175/55036/1000/3110/6662
GO:0140657	MF	GO:0140657	ATP-dependent activity	385	-0.217805	-1.4209	0.0010177	0.0101988	0.00733676	2308	tags=28%, list=19%, signal=23%	529/51606/5700/80007/79029/7486/4361/5378/9928/476/4436/9716/9188/6683/641/9879/528/23078/8992/5705/546/6890/11056/10257/4175/8886/1654/80205/1022/23347/4637/23586/8458/79572/481/7415/1653/2186/4292/22880/6596/51382/4644/523/509/9804/11325/29789/5984/2180/3329/55601/2547/5983/7520/10513/55788/79665/64135/2963/9550/5702/57062/4905/10973/54454/7155/9493/490/23517/64848/2956/79009/254394/2182/10146/…
GO:0097381	CC	GO:0097381	photoreceptor disc membrane	16	0.633786	1.99125	0.00102282	0.0102227	0.00735401	2858	tags=62%, list=24%, signal=48%	2986/24/5148/2868/3000/5145/5158/611/2779/6010
GO:0006310	BP	GO:0006310	DNA recombination	210	-0.25549	-1.57073	0.00102192	0.0102227	0.00735401	2725	tags=34%, list=22%, signal=27%	23064/93973/84268/6929/55010/1111/7292/54780/8607/3575/27030/9984/10635/7486/4361/472/55183/6118/4436/641/4175/3148/56941/23347/142/6119/5788/5932/7334/5980/4292/79728/6117/23503/22976/3981/3146/3329/2547/29072/23304/10933/54386/7520/22944/4683/3838/7528/7155/7247/7518/80010/51377/2956/10097/254394/51002/6421/5885/2073/86/51111/7320/51444/10111/10213/23137/23075/5965/64710/64859
GO:0050890	BP	GO:0050890	cognition	246	0.279273	1.49808	0.00102537	0.0102346	0.00736251	2410	tags=29%, list=20%, signal=24%	6900/4986/477/1956/6505/5923/1268/54209/1813/55695/9379/4762/183/1201/2925/2558/1621/4130/2334/10882/26047/5582/8484/1393/4987/57468/2048/57338/27023/874/6833/23373/6326/10716/7349/4908/5575/23542/2019/5071/8811/1816/107/8398/8086/8326/56924/3710/3675/11255/80823/5764/64220/4923/28983/814/23385/3630/2903/4803/2648/7991/7143/3064/3269/10919/2693/23152/6865/2258/2695/6517
GO:0051052	BP	GO:0051052	regulation of DNA metabolic process	270	-0.234382	-1.48339	0.00103509	0.0103179	0.00742245	2632	tags=31%, list=22%, signal=25%	55010/1111/7292/5394/55226/3575/1843/3178/55719/1602/10694/10574/9984/6419/5558/10635/7486/4361/472/10575/55183/3184/8239/6118/4436/10728/641/56252/546/6018/54737/55100/5073/8505/56941/23347/142/5788/7334/4292/7013/7203/7874/22976/3146/5984/908/51366/29072/5290/54386/167227/5983/7520/7913/3192/140609/4683/3838/3181/545/4869/2956/10097/79184/1499/5111/7398/23411/10576/3320/80351/8451/25913/51111/9…
GO:0005249	MF	GO:0005249	voltage-gated potassium channel activity	64	0.406871	1.78126	0.00104724	0.010425	0.00749953	6298	tags=83%, list=52%, signal=40%	3762/3780/81033/3749/3765/6833/23630/9992/3785/3756/3750/26251/3781/3737/3760/8514/30819/3739/3786/23704/3764/3782/3775/3753/3736/3746/169522/6616/3758/3772/3748/10021/3761/3741/10060/3778/3745/3757/7881/9312/3744/3770/3763/3766/3787/610/3755/3751/9196/9132/3747/23415/3790
GO:0002790	BP	GO:0002790	peptide secretion	201	0.296592	1.55907	0.00108218	0.0107586	0.00773947	2736	tags=33%, list=23%, signal=26%	6804/4826/1956/9024/2645/3569/80024/1268/117247/1813/3382/23410/27445/8425/3651/2696/353500/846/640/116/6928/1906/1393/51083/6927/2243/5127/3814/5581/3625/91355/1113/8938/6833/4041/23409/7349/6720/4843/11132/5071/8398/7849/8600/2692/5208/8447/1908/3630/55107/5879/2691/9699/2693/2852/1394/4035/6865/3170/2695/2922/3077/5798/7226/9230/6755
GO:0000470	BP	GO:0000470	maturation of LSU-rRNA	22	-0.541474	-2.09481	0.00109261	0.0108478	0.00780368	3172	tags=64%, list=26%, signal=47%	55759/117246/9875/3692/6129/8886/10412/54680/26156/9326/84549/23560/51018/80135
GO:1903350	BP	GO:1903350	response to dopamine	69	0.397312	1.76608	0.00109891	0.0108815	0.00782791	4061	tags=49%, list=33%, signal=33%	5731/3351/6505/8787/1813/409/2774/3360/50632/5071/1816/27065/3362/3357/11255/23385/9177/1132/26538/3269/5595/2931/3363/3361/10681/1815/5999/1129/2778/1133/26532/26539/112/3350
GO:1903351	BP	GO:1903351	cellular response to dopamine	69	0.397312	1.76608	0.00109891	0.0108815	0.00782791	4061	tags=49%, list=33%, signal=33%	5731/3351/6505/8787/1813/409/2774/3360/50632/5071/1816/27065/3362/3357/11255/23385/9177/1132/26538/3269/5595/2931/3363/3361/10681/1815/5999/1129/2778/1133/26532/26539/112/3350
GO:0048839	BP	GO:0048839	inner ear development	141	0.326151	1.61996	0.00110465	0.0109239	0.00785843	5060	tags=55%, list=42%, signal=33%	3714/25861/2290/25987/4762/525/5754/54845/2558/8022/4916/6469/1280/2048/650/4613/51168/2736/3280/5816/1301/2138/7849/9321/2737/11020/8820/2043/7042/50508/7471/5456/2625/5076/4920/474/1749/2561/5396/6385/8929/2487/79955/9423/54903/1750/53904/2253/8100/2637/3249/57053/652/2103/793/4646/2299/6662/6495/4851/5159/2535/7474/80736/4647/6657/2263/10083/4669/4760/1050/5459/3208/7020/4610/23322/8825/54360
GO:0032414	BP	GO:0032414	positive regulation of ion transmembrane transporter activity	83	0.371088	1.69367	0.0011137	0.0109989	0.00791235	3500	tags=49%, list=29%, signal=35%	88/10369/288/8787/54209/27092/65018/6536/7225/51083/10368/9104/2048/6769/6833/781/9992/4878/8811/783/5243/54997/5031/4923/9001/9747/3064/6262/2259/487/81/482/6548/30819/54413/1815/6271/486/3736/287/3746
GO:0030104	BP	GO:0030104	water homeostasis	54	0.43983	1.86215	0.00111852	0.011032	0.00793616	4576	tags=61%, list=38%, signal=38%	1579/23327/59344/2810/525/1201/360/6338/51599/2692/359/6344/551/51297/8626/66002/5339/3868/1364/4233/5566/3037/242/2312/59341/26154/3848/51763/112/361/8529/6340/6337
GO:0061629	MF	GO:0061629	RNA polymerase II-specific DNA-binding transcription factor binding	260	-0.23233	-1.4711	0.00112759	0.0111067	0.00798993	1871	tags=22%, list=15%, signal=19%	307/55818/4089/8553/10915/9325/6879/142/3065/10766/5932/9326/4929/6772/7110/3091/9039/4780/6882/2958/22938/4205/5771/9604/9324/3301/5925/4869/9440/6670/1387/8896/7159/55791/1499/9969/5111/7290/10499/1385/23411/6049/221037/11315/2959/8202/6605/9320/8204/10463/29969/2965/8915/10438/79738/29079/5469/1386
GO:0048167	BP	GO:0048167	regulation of synaptic plasticity	155	0.320439	1.61963	0.00114307	0.0112444	0.008089	4624	tags=54%, list=38%, signal=34%	816/6900/26059/6505/5923/794/1813/183/1395/2670/1201/815/6770/4130/10858/5582/1627/2048/57338/6855/9495/11178/23373/575/1816/107/27065/3710/5764/23385/6344/29882/3630/2903/2648/2043/7101/7143/91683/2895/4355/3269/9699/2259/9145/7305/2695/869/22871/22999/57282/388336/23154/2898/10288/10755/2185/3265/4900/2905/793/5024/1392/6616/10814/5914/2906/5270/10458/6812/5864/23237/4131/6844/2902/134/10590/11…
GO:0014033	BP	GO:0014033	neural crest cell differentiation	80	0.386037	1.75391	0.00115062	0.0113038	0.00813172	3483	tags=50%, list=29%, signal=36%	57715/5979/8482/9037/8828/64218/6608/1906/6663/6469/10501/6405/1947/8829/3280/202018/655/3357/10505/1908/9464/8854/2668/54910/9723/5595/4040/1909/8092/7869/57556/8929/2487/10371/6664/2637/65979/652/6949/56920
GO:0070971	CC	GO:0070971	endoplasmic reticulum exit site	24	-0.534627	-2.09107	0.0011527	0.0113094	0.00813576	1741	tags=42%, list=14%, signal=36%	81555/4253/10427/10342/50999/10484/22872/9871/51128/10802
GO:0022853	MF	GO:0022853	active ion transmembrane transporter activity	205	0.296137	1.56209	0.00116836	0.0114481	0.00823553	3234	tags=36%, list=27%, signal=27%	6555/477/6505/1185/496/26266/80024/6539/89845/65012/6528/492/60482/6536/479/6521/28232/9498/6560/6570/9990/57468/6576/3954/1346/57835/9153/478/6833/6554/6508/6550/8671/527/6540/64078/495/5250/6531/51151/8884/6524/11309/534/55867/6546/9356/6568/6579/23400/10246/368/540/1186/6511/56996/491/487/6548/6534/57282/6569/9962/9058/7384/6512/54716/10599/64849/6581/1351/3764/79751/10723
GO:0051082	MF	GO:0051082	unfolded protein binding	91	-0.319863	-1.70429	0.0011797	0.011514	0.0082829	2736	tags=38%, list=23%, signal=30%	80273/56605/10939/51182/342538/3998/51103/3337/10694/10574/10575/10728/10772/10294/55664/7265/7203/9804/908/3329/5202/55164/3301/4869/5479/5203/7411/10576/3320/6102/7184/3336/3309/6782/10845
GO:0043679	CC	GO:0043679	axon terminus	101	0.359899	1.69716	0.00117805	0.011514	0.0082829	4485	tags=54%, list=37%, signal=35%	2741/4986/3351/6505/794/1813/1395/846/23413/116/5582/9498/1393/6570/2901/10497/6855/7349/63923/4923/6546/2043/3673/3611/2691/2852/3737/5798/60/2002/57282/645/22848/6623/790/3736/3746/793/885/5024/2899/4985/10814/7287/5020/6572/1006/5428/5864/152/2902/6620/134/10590/4922
GO:0046034	BP	GO:0046034	ATP metabolic process	211	-0.244335	-1.50028	0.00117841	0.011514	0.0082829	2678	tags=34%, list=22%, signal=27%	204/4720/4722/30968/4707/51103/891/7114/514/3692/9611/515/6774/6622/3643/26137/4436/6392/4708/1738/7385/10059/4713/1355/8505/539/142/4704/1345/481/7415/4729/2631/4710/521/1716/29103/4694/1340/79736/523/3939/93974/509/4726/29789/3091/4717/4724/4700/522/27069/4697/4719/7381/4712/4702/10476/4709/23479/5663/1347/4706/669/11315/351/1349/54205/4698/57103/10845
GO:0060350	BP	GO:0060350	endochondral bone morphogenesis	47	0.444851	1.82003	0.00118969	0.0115964	0.00834219	4381	tags=68%, list=36%, signal=44%	8817/6474/25987/871/9350/4880/4209/7010/1280/3549/1305/9321/249/6781/658/5916/7059/659/1749/1277/2261/652/4322/5914/860/59341/6662/3207/4323/5915/55512/3636
GO:0034709	CC	GO:0034709	methylosome	12	-0.687029	-2.12138	0.00119232	0.0116069	0.00834973	3405	tags=83%, list=28%, signal=60%	3276/6633/10419/6636/2079/1207/6635/6634/6637/6632
GO:0010863	BP	GO:0010863	positive regulation of phospholipase C activity	37	0.47838	1.86103	0.00119433	0.0116113	0.00835295	3287	tags=46%, list=27%, signal=34%	553/10316/1956/183/2247/552/2099/11331/1902/3357/5031/1909/5156/5330/27/2260/3265
GO:0051306	BP	GO:0051306	mitotic sister chromatid separation	53	-0.403865	-1.91385	0.00120879	0.0117368	0.00844316	2532	tags=43%, list=21%, signal=35%	55795/1843/891/10403/8881/11130/472/9183/9787/7756/7175/5925/4085/55055/55781/9184/324/5885/26271/8452/3550/8697/51143
GO:0032964	BP	GO:0032964	collagen biosynthetic process	40	0.479685	1.89901	0.00121922	0.0118074	0.00849397	3373	tags=57%, list=28%, signal=42%	3569/409/871/4261/8710/4880/1289/11117/3549/7349/57332/10609/2022/10536/3673/2147/7431/57333/1277/90993/5345/7040/652
GO:0005604	CC	GO:0005604	basement membrane	75	0.392573	1.77245	0.00121791	0.0118074	0.00849397	5055	tags=60%, list=42%, signal=35%	30008/1288/64856/667/1280/4917/1289/10319/3339/5764/7076/977/3909/3691/3898/1294/1296/55214/8455/79812/9423/4017/43/1306/4811/7045/8292/80781/3912/3914/375790/25975/3910/2200/1308/1285/4016/2254/26033/3911/5176/1287/2192/1299/22798
GO:2001259	BP	GO:2001259	positive regulation of cation channel activity	55	0.424518	1.80639	0.0012237	0.0118201	0.00850313	4571	tags=67%, list=38%, signal=42%	88/10369/288/8787/54209/27092/65018/51083/10368/2048/6769/6833/781/9992/4878/8811/783/5031/4923/9001/3064/2259/30819/54413/6271/3736/287/3746/3458/9722/23237/57158/2946/5649/3460/1020/6347
GO:0060537	BP	GO:0060537	muscle tissue development	323	0.265808	1.47569	0.00122348	0.0118201	0.00850313	4474	tags=46%, list=37%, signal=30%	88/6474/26576/4607/7093/8736/7422/30008/4088/10052/27302/2139/183/2247/409/22933/3488/22953/6608/2626/1906/58529/4209/859/6444/6469/3164/4892/650/3479/8048/3792/7490/9421/89/3549/7480/4878/4618/5239/1301/5318/1144/2138/2022/655/8928/6445/4629/6926/64220/7134/26508/6546/3235/2648/80206/8854/7042/7135/23462/22989/4634/8131/6262/2931/8470/7026/6943/10529/4633/5339/7139/1948/79784/5465/6548/4625/653/…
GO:0031099	BP	GO:0031099	regeneration	168	0.318373	1.63332	0.00122616	0.0118284	0.00850907	4079	tags=41%, list=34%, signal=28%	7070/10631/7006/101929726/1956/5792/2621/3569/5653/9856/6143/3651/2670/2626/58529/5774/7476/9104/3479/3549/7480/4618/706/2356/8326/5207/23162/5764/2737/1270/2027/5967/4837/2043/335/7471/7143/4099/4035/6387/3077/11202/6442/5396/2735/4654/8431/347/1026/790/8013/1460/5727/570/1361/2596/1459/83481/1996/2950/8751/6665/10076/6696/8408/4656/4851/4814/7104
GO:0045765	BP	GO:0045765	regulation of angiogenesis	239	0.280583	1.50233	0.00122771	0.0118284	0.00850907	4594	tags=47%, list=38%, signal=30%	5170/8817/1870/2246/4838/3569/6915/3373/7422/9037/94/183/7015/2247/2828/11005/23166/64218/154796/2626/4881/23328/79924/5140/7010/126393/11117/8829/6833/3135/672/575/7423/10298/2013/2022/187/51129/3339/5371/5764/23129/350/2113/51378/7082/10266/7042/8877/576/7101/5598/9723/5335/1893/1942/2693/3687/26051/11061/55810/29924/11126/2064/57556/57608/2041/4879/25960/6356/5168/10411/6369/64102/354/90993/15…
GO:1901800	BP	GO:1901800	positive regulation of proteasomal protein catabolic process	85	-0.330156	-1.73944	0.00123261	0.0118603	0.00853204	2275	tags=34%, list=19%, signal=28%	5700/9532/55743/2729/2932/5705/10134/9709/5601/7415/51136/1452/7341/10769/10221/4780/25820/5702/9604/5663/9978/2332/29978/9655/5701/5716/25898/7336/5706
GO:0004993	MF	GO:0004993	G protein-coupled serotonin receptor activity	24	0.552344	1.93982	0.00124029	0.0118732	0.00854132	4248	tags=71%, list=35%, signal=46%	3351/3360/3362/3357/11255/1132/26538/3269/3363/3361/1815/1129/1133/26532/26539/3350/3352
GO:0098664	BP	GO:0098664	G protein-coupled serotonin receptor signaling pathway	24	0.552344	1.93982	0.00124029	0.0118732	0.00854132	4248	tags=71%, list=35%, signal=46%	3351/3360/3362/3357/11255/1132/26538/3269/3363/3361/1815/1129/1133/26532/26539/3350/3352
GO:0099589	MF	GO:0099589	serotonin receptor activity	24	0.552344	1.93982	0.00124029	0.0118732	0.00854132	4248	tags=71%, list=35%, signal=46%	3351/3360/3362/3357/11255/1132/26538/3269/3363/3361/1815/1129/1133/26532/26539/3350/3352
GO:0000045	BP	GO:0000045	autophagosome assembly	73	-0.35121	-1.78509	0.0012401	0.0118732	0.00854132	2166	tags=33%, list=18%, signal=27%	55102/22930/11345/10533/83460/9474/23673/22878/9140/55254/440026/4534/64422/23256/5861/5868/5663/29978/8678/200576/9554/9821/83452/5289
GO:0050679	BP	GO:0050679	positive regulation of epithelial cell proliferation	160	0.311634	1.58545	0.00124317	0.0118855	0.00855016	3797	tags=42%, list=31%, signal=30%	5170/49860/2246/1956/4838/3373/7422/9037/94/7039/2247/8828/367/7051/6608/5365/5654/6469/3164/7010/7476/650/3479/8829/3549/7423/2138/3357/187/51162/5764/5967/8626/5335/659/1893/5076/2693/26051/5068/6387/1749/2064/5798/57608/653/6356/3037/6369/2260/1750/7472/6664/5155/2324/8013/3249/3265/9982/652/284361/51157/185/3912/1001/7857/6662/116039
GO:0048708	BP	GO:0048708	astrocyte differentiation	70	0.397215	1.77259	0.00125872	0.0120189	0.00864611	2353	tags=39%, list=19%, signal=31%	6900/1956/3569/54209/2670/1021/4916/6608/6469/650/4613/3280/10319/5080/1600/1270/2043/7101/4099/6886/5454/5595/4920/9283/4035/2147/7431
GO:0008242	MF	GO:0008242	omega peptidase activity	67	-0.363151	-1.83674	0.00126151	0.0120302	0.00865423	2475	tags=42%, list=20%, signal=33%	55432/7375/9929/9960/23358/8239/9097/8836/7874/9100/7353/84196/55031/29761/219333/51377/23032/79184/51029/7398/10617/1540/79868/9101/10987/7347/10213/10600
GO:0007602	BP	GO:0007602	phototransduction	37	0.476771	1.85477	0.00126336	0.0120325	0.00865591	4775	tags=65%, list=39%, signal=39%	2986/24/40/9293/2868/9094/3000/10002/5995/2780/5957/5158/611/2779/6010/6295/9600/58473/5146/1040/6247/54112/23596/23746
GO:0007034	BP	GO:0007034	vacuolar transport	114	-0.304957	-1.70021	0.0012692	0.0120728	0.00868488	2221	tags=33%, list=18%, signal=27%	8546/91782/51479/10490/154/6845/757/51542/63894/7415/9648/1176/54832/7251/27243/23484/10042/55207/9765/79158/8027/4534/25978/950/9482/64089/23585/54664/8031/55187/66008/27072/164/8678/30849/9525/51510/55297
GO:0030199	BP	GO:0030199	collagen fibril organization	51	0.442334	1.84427	0.00128034	0.0121632	0.00874994	3138	tags=51%, list=26%, signal=38%	649/165/9509/7093/1278/30008/871/7373/1280/1289/11117/50509/1301/1305/10609/7837/7042/1302/60681/1277/4320/8985/7148/2331/4017/5345
GO:0006942	BP	GO:0006942	regulation of striated muscle contraction	77	0.386793	1.74791	0.00128414	0.0121684	0.0087537	2717	tags=40%, list=22%, signal=31%	156/477/4607/6336/27302/147/7140/2626/859/3164/1113/89/7349/4608/4878/5318/6781/4842/6546/7135/29119/4634/6262/2258/775/487/4633/6548/274/4625/5566
GO:0140375	MF	GO:0140375	immune receptor activity	126	0.332454	1.62951	0.00128363	0.0121684	0.0087537	3643	tags=40%, list=30%, signal=28%	3811/26280/84818/3813/1271/11025/5618/2840/64109/58985/2057/64096/10859/2826/3594/2207/9244/1237/3810/9173/9180/3566/3120/920/57007/3568/3581/3117/11027/11126/8808/2676/2829/5284/1441/3577/3561/2675/10288/3560/1512/1238/8322/2833/10148/3587/7850/3805/10663/55540
GO:0006338	BP	GO:0006338	chromatin remodeling	148	-0.274778	-1.59589	0.00128736	0.0121835	0.00876455	2020	tags=28%, list=17%, signal=24%	9675/7403/11177/10467/546/3148/23421/3065/2186/51773/9733/22880/22890/5058/23270/29072/4674/8850/10541/11335/54107/29915/5927/5925/6418/10664/4869/25842/81611/7290/1810/55193/11198/86/23198/7259/6605/6595/8467/64431/8520/7150
GO:0007269	BP	GO:0007269	neurotransmitter secretion	114	0.342665	1.65421	0.00129205	0.012197	0.00877428	3169	tags=40%, list=26%, signal=30%	8448/6804/3351/3060/26059/1268/1813/9379/27445/2914/23413/5030/815/93664/5582/9498/2901/3164/7476/10497/6855/64130/8938/1136/8224/23396/5071/783/107/11255/8447/5023/27345/91683/9699/2852/6865/22871/9378/22999/127833/6623/41/6813/10755/9900
GO:0099643	BP	GO:0099643	signal release from synapse	114	0.342665	1.65421	0.00129205	0.012197	0.00877428	3169	tags=40%, list=26%, signal=30%	8448/6804/3351/3060/26059/1268/1813/9379/27445/2914/23413/5030/815/93664/5582/9498/2901/3164/7476/10497/6855/64130/8938/1136/8224/23396/5071/783/107/11255/8447/5023/27345/91683/9699/2852/6865/22871/9378/22999/127833/6623/41/6813/10755/9900
GO:0032982	CC	GO:0032982	myosin filament	22	0.569449	1.94811	0.00130866	0.0123383	0.00887592	3021	tags=64%, list=25%, signal=48%	4607/8736/4626/4608/4604/4629/8735/72/22989/79784/4625/4624/4606/4622
GO:0006301	BP	GO:0006301	postreplication repair	20	-0.564908	-2.13626	0.00132208	0.0124336	0.00894444	2709	tags=75%, list=22%, signal=58%	11201/7319/51514/9768/4436/51455/7415/7334/5980/22890/9100/5111/7320/25898/7336
GO:0032434	BP	GO:0032434	regulation of proteasomal ubiquitin-dependent protein catabolic process	102	-0.307936	-1.67536	0.00132043	0.0124336	0.00894444	2137	tags=29%, list=18%, signal=24%	55743/2729/2932/7514/9097/10134/9709/5601/7415/1452/7341/10769/7874/10221/4780/25820/23429/9604/3093/51377/23376/5663/9978/29978/9655/11315/5716/9529/25898/7336
GO:0060541	BP	GO:0060541	respiratory system development	172	0.312204	1.61045	0.00133411	0.0125309	0.00901448	4127	tags=49%, list=34%, signal=33%	8817/2246/1956/4838/7068/9509/5241/7422/445/2247/5754/9231/3488/8022/10551/7481/9620/429/25803/6469/10454/4781/4613/7490/2736/2294/3280/3290/6720/1896/7547/3675/3596/5764/64220/2737/5916/8820/8854/26257/659/5595/6943/1749/57333/5156/10272/2002/8985/8929/123872/5499/2735/1978/7472/7482/6664/1512/2253/7477/2324/652/4015/5950/55036/1907/5251/6910/5914/6441/1116/6662/6495/2302/26154/10252/6497/83716/…
GO:0018196	BP	GO:0018196	peptidyl-asparagine modification	18	-0.563191	-2.07086	0.00134968	0.0126454	0.00909684	1682	tags=50%, list=14%, signal=43%	4249/6184/84061/51465/1603/6480/4247/79053/29880
GO:0010948	BP	GO:0010948	negative regulation of cell cycle process	224	-0.244061	-1.50645	0.0013483	0.0126454	0.00909684	2938	tags=38%, list=24%, signal=30%	7272/51451/79968/10744/5591/4591/9587/5988/51322/1739/25988/10201/51603/7508/3275/28984/678/1111/677/55795/1843/891/138151/10403/51514/5573/11130/9984/6419/1407/4361/51347/472/9183/55743/1112/6118/4436/7756/641/79733/546/56890/2146/5934/7175/27243/80254/8563/7013/10769/29117/25949/261726/8850/9738/6659/11073/4683/55031/5781/5925/4085/988/545/4869/55055/9184/1027/8883/79184/4682/54465/25896/324/51…
GO:0018279	BP	GO:0018279	protein N-linked glycosylation via asparagine	17	-0.579046	-2.0927	0.00135957	0.0127222	0.00915206	1682	tags=53%, list=14%, signal=46%	4249/6184/84061/51465/1603/6480/4247/79053/29880
GO:2001020	BP	GO:2001020	regulation of response to DNA damage stimulus	173	-0.259673	-1.54091	0.00138474	0.0129416	0.00930988	2323	tags=27%, list=19%, signal=22%	9984/6419/1407/10635/472/55183/6118/3622/1859/8505/23347/142/7334/8870/8563/9774/22976/3146/51366/29072/5366/54386/7913/55031/6787/545/8087/4869/10097/79184/2332/5111/7398/54465/9521/23411/8451/26271/25913/51111/5716/9320/51499/57103/10269/7336/79624
GO:0017046	MF	GO:0017046	peptide hormone binding	47	0.441733	1.80727	0.00139146	0.0129882	0.00934339	2250	tags=45%, list=19%, signal=37%	1395/5745/2696/552/5618/3061/8484/4881/3062/1393/4883/2642/887/8811/7433/2692/6344/10266/4159/2693/1394
GO:0000729	BP	GO:0000729	DNA double-strand break processing	13	-0.66248	-2.15496	0.00139715	0.013025	0.00936988	2313	tags=62%, list=19%, signal=50%	6419/4361/641/55100/5932/7334/51444/7336
GO:0008066	MF	GO:0008066	glutamate receptor activity	24	0.549095	1.92841	0.00139986	0.013034	0.0093764	4570	tags=71%, list=38%, signal=44%	2912/2914/2893/2901/2903/2895/2900/2897/2898/2185/2905/2899/2906/2917/2918/2902/2911
GO:0044615	CC	GO:0044615	nuclear pore nuclear basket	11	-0.687045	-2.05775	0.00141312	0.0131086	0.00943004	1625	tags=73%, list=13%, signal=63%	55795/7175/9972/1069/4085/56943/1070/5903
GO:0060740	BP	GO:0060740	prostate gland epithelium morphogenesis	22	0.568006	1.94317	0.00141217	0.0131086	0.00943004	4439	tags=77%, list=37%, signal=49%	367/6469/2736/2099/655/5916/8626/4824/3239/10481/652/6662/4851/10818/7474/6422/2263
GO:0016597	MF	GO:0016597	amino acid binding	44	0.454947	1.84288	0.00141021	0.0131086	0.00943004	3950	tags=55%, list=33%, signal=37%	2741/9032/6505/1373/445/1644/846/2572/4843/27232/6472/4842/55258/6999/4935/8001/1807/790/63826/2644/189/2937/23564/2917
GO:0016570	BP	GO:0016570	histone modification	369	-0.213707	-1.39579	0.00142282	0.0131823	0.00948303	2229	tags=25%, list=18%, signal=21%	9960/6622/23741/472/55183/4602/2091/6885/84193/7403/3622/546/6018/2005/55100/23186/55167/8505/55818/4089/9474/6879/2146/3065/9678/7334/64769/9733/11137/5929/51230/9734/7874/22976/29117/51366/29072/23304/10933/23429/4674/8850/7799/22938/79718/54107/7443/23338/5927/6418/10664/1387/23376/56943/6045/54969/26009/79184/9643/1499/2332/1810/6421/8864/8450/23411/23512/86/80349/3717/8726/221037/6500/80218/…
GO:0043177	MF	GO:0043177	organic acid binding	106	0.343102	1.63195	0.00143156	0.0132468	0.00952943	3952	tags=47%, list=33%, signal=32%	2741/7421/9032/79676/6505/1373/445/1644/846/1381/1621/2572/32/1382/3050/10841/2853/4843/27232/6472/54681/10536/4842/5091/2170/6262/7026/55258/6999/4935/8001/3045/55214/8985/1807/1592/3141/790/9227/63826/2644/189/64175/5914/2937/6573/5104/23564/2917/3046
GO:0019932	BP	GO:0019932	second-messenger-mediated signaling	270	0.274862	1.49836	0.00143486	0.013261	0.00953964	3812	tags=39%, list=31%, signal=28%	5170/10900/23295/10316/477/2986/2494/1956/6915/54209/7422/183/27445/79625/3651/2696/552/2039/22953/10486/116/4880/1906/58529/933/4881/5140/4987/51083/9104/3479/89/5164/7535/7349/4843/4878/2826/8527/107/1237/3357/8600/187/3710/79054/2692/5533/1908/6344/4842/6954/5592/3630/6546/2903/8877/576/5598/3064/5335/920/57007/3269/9699/1672/6262/9455/9454/775/2695/1609/4935/6548/5152/2829/7226/5566/4879/2740…
GO:0002029	BP	GO:0002029	desensitization of G protein-coupled receptor signaling pathway	19	0.596128	1.97528	0.00144192	0.0132846	0.00955664	1511	tags=53%, list=12%, signal=46%	407/156/3351/1813/409/2696/54550/2868/3357/187
GO:0022401	BP	GO:0022401	negative adaptation of signaling pathway	19	0.596128	1.97528	0.00144192	0.0132846	0.00955664	1511	tags=53%, list=12%, signal=46%	407/156/3351/1813/409/2696/54550/2868/3357/187
GO:0055029	CC	GO:0055029	nuclear DNA-directed RNA polymerase complex	78	-0.350818	-1.81924	0.00144274	0.0132846	0.00955664	1850	tags=28%, list=15%, signal=24%	6917/902/1022/6879/2960/5431/5557/6877/5436/6882/2958/2963/5440/80349/404672/9519/2959/9646/6873/5828/2965/79577
GO:0046931	BP	GO:0046931	pore complex assembly	15	-0.606582	-2.09584	0.00145803	0.0134088	0.00964601	2359	tags=60%, list=19%, signal=48%	10694/57122/55706/7203/23165/57142/9972/102/25909
GO:0033047	BP	GO:0033047	regulation of mitotic sister chromatid segregation	42	-0.42111	-1.8873	0.00146054	0.0134154	0.00965076	2532	tags=55%, list=21%, signal=44%	7272/51451/10744/9587/55795/1843/891/10403/11130/472/9183/7756/7175/3192/4085/55055/9184/8678/324/5885/26271/3550/51143
GO:1901342	BP	GO:1901342	regulation of vasculature development	243	0.280208	1.50191	0.0014728	0.0135115	0.00971989	4594	tags=47%, list=38%, signal=30%	5170/8817/1870/2246/4838/3569/6915/3373/7422/9037/94/183/7015/2247/2828/11005/23166/64218/154796/2626/4881/23328/79924/5140/7010/126393/11117/8829/6833/3135/672/575/7423/10298/2013/2022/187/51129/3339/5371/5764/23129/350/2113/51378/7082/10266/7042/8877/576/7101/5598/9723/5335/1893/1942/2693/3687/26051/10218/11061/55810/29924/11126/2064/57556/57608/2041/4879/25960/6356/5168/10411/6369/64102/354/90…
GO:0042471	BP	GO:0042471	ear morphogenesis	85	0.367017	1.67325	0.00147666	0.0135303	0.00973342	4473	tags=54%, list=37%, signal=34%	25861/2290/4762/525/5754/1906/1280/2048/579/51168/2736/10736/1301/2138/7849/8820/7471/5456/2625/5076/5595/4920/474/1749/5396/2487/79955/9423/1750/53904/2253/2637/3249/57053/4646/2299/6662/6495/116039/2535/7474/80736/4647/2263/10083/4669
GO:0001502	BP	GO:0001502	cartilage condensation	17	0.606145	1.94707	0.00148371	0.0135783	0.00976794	3764	tags=71%, list=31%, signal=49%	649/2251/1280/7476/4613/1301/658/4920/4256/8538/2249/6662
GO:0090183	BP	GO:0090183	regulation of kidney development	27	0.5208	1.88966	0.00149291	0.0136458	0.00981649	3982	tags=67%, list=33%, signal=45%	5979/3217/7422/183/6608/7490/10736/7849/3975/2668/2625/5076/2297/7482/652/6662/6495/54361
GO:1900047	BP	GO:1900047	negative regulation of hemostasis	46	0.445528	1.82176	0.00149734	0.0136696	0.00983362	4921	tags=63%, list=40%, signal=38%	114897/1906/2243/5327/2191/350/5592/2161/5340/2147/5624/5156/3827/2160/5155/5345/947/1361/5328/3848/3273/5270/7103/634/3818/5580/2811/18/5054
GO:0051952	BP	GO:0051952	regulation of amine transport	77	0.383718	1.73402	0.00150855	0.0137551	0.00989514	4468	tags=60%, list=37%, signal=38%	6804/2912/4986/156/3351/477/1268/1813/183/65018/552/1113/1136/5071/11255/4923/551/2668/91683/10991/151/2693/3737/6865/6387/51760/1141/57586/127833/6623/1815/9900/5999/885/1392/5020/2917/4889/6812/5864/8501/5865/152/134/6558/59272
GO:0006399	BP	GO:0006399	tRNA metabolic process	104	-0.303163	-1.66284	0.00151134	0.0137638	0.00990139	2580	tags=35%, list=21%, signal=28%	5394/55226/55798/9836/51493/57570/55140/2926/79828/60487/63899/79731/51637/55278/51067/1653/10556/54517/26610/55039/8518/56986/55006/81627/11340/79691/11157/54974/10978/10775/51002/55699/6741/55623/25821/23405
GO:0021675	BP	GO:0021675	nerve development	64	0.401332	1.75701	0.00152505	0.0138719	0.00997912	3141	tags=44%, list=26%, signal=33%	3211/5979/4762/2065/8828/2558/5582/2048/6405/8829/3280/4908/2737/4803/4804/3611/5076/3200/3737/401/2561/1141/8929/2047/10371/10312/627/4914
GO:0045216	BP	GO:0045216	cell-cell junction organization	160	0.308292	1.56844	0.00154524	0.0140384	0.0100989	3580	tags=39%, list=29%, signal=28%	25861/11187/5010/7422/6615/4088/10052/999/183/5818/9231/7481/26047/26285/1365/51208/9080/6833/402/79987/10686/23396/5318/51599/1636/187/4867/1009/24146/55765/6624/83660/2043/7082/10266/7042/421/4301/51564/5339/50855/1364/79778/261734/60/6904/6801/5566/3982/1016/10979/5317/23562/64405/8506/1005/1004/7040/55679/3605/287/6910/2702
GO:2001257	BP	GO:2001257	regulation of cation channel activity	127	0.339463	1.66716	0.00154755	0.0140424	0.0101018	4571	tags=55%, list=38%, signal=35%	88/10369/5923/288/8787/54209/1813/27092/65018/6536/785/1393/2257/4987/51083/10368/2048/57338/6769/6833/23630/782/781/9992/23542/4878/8811/783/8398/5031/4923/4842/28954/9001/3064/2259/1394/2258/22871/5566/388336/4318/30819/23704/10681/54413/1815/6271/2185/3753/3736/287/3746/1392/845/4544/2056/9456/3458/27091/2280/9722/23237/6844/57158/2946/5649/3460/1020/6347
GO:0030517	BP	GO:0030517	negative regulation of axon extension	36	0.490458	1.90023	0.00156374	0.0141721	0.0101951	3071	tags=61%, list=25%, signal=46%	57715/9856/51265/8482/9037/64218/4133/10501/6405/8829/10505/7143/4099/54910/9723/7869/57556/9423/80128/10371/4504/393
GO:0032727	BP	GO:0032727	positive regulation of interferon-alpha production	20	-0.560344	-2.119	0.0015692	0.0142044	0.0102183	2419	tags=70%, list=20%, signal=56%	1660/7098/8767/29110/1654/23586/6772/3146/3329/29072/64135/57506/1147/51284
GO:0150034	CC	GO:0150034	distal axon	241	0.284062	1.52112	0.00158544	0.0143341	0.0103116	3872	tags=40%, list=32%, signal=28%	2741/4986/7070/3351/25861/26059/3508/9024/6505/1809/5923/794/1268/1813/9344/6792/1395/5818/57447/22933/65018/846/23413/8941/116/5582/9498/1627/1393/6570/2901/4133/81551/10497/6855/8829/7349/3800/63923/7077/9638/322/1826/3675/23162/4923/6546/6624/5967/9479/27124/2043/9001/3673/4804/3611/2691/10439/5101/2852/3737/4035/2258/79784/5798/867/60/2002/57282/323/645/22848/6623/393/790/2185/5727/3736/2596/…
GO:0048483	BP	GO:0048483	autonomic nervous system development	41	0.458939	1.82529	0.00159698	0.014421	0.0103741	3354	tags=54%, list=28%, signal=39%	3211/5979/8828/51052/429/6663/6405/8829/3280/9464/2668/8626/2625/1909/401/2676/8929/10371/6664/4914/2637/65979
GO:0016574	BP	GO:0016574	histone ubiquitination	35	-0.464641	-1.98681	0.00161391	0.0145563	0.0104715	1904	tags=51%, list=16%, signal=43%	4591/51322/7324/54880/7319/55100/7334/51366/23304/23429/6045/8450/6500/11315/9320/7320/9646/79577
GO:0086002	BP	GO:0086002	cardiac muscle cell action potential involved in contraction	47	0.436921	1.78759	0.00163463	0.0147254	0.0105931	3580	tags=51%, list=29%, signal=36%	3762/23327/10052/859/2257/6640/23630/781/9992/5318/783/776/29119/6262/3781/775/3760/274/8913/23704/3764/3753/287/2702
GO:0006903	BP	GO:0006903	vesicle targeting	35	-0.46323	-1.98078	0.00164103	0.0147653	0.0106219	1875	tags=43%, list=15%, signal=36%	11261/26286/55435/55717/10972/64149/8773/10342/5663/5537/10959/8452/23122/51128/9527
GO:0030215	MF	GO:0030215	semaphorin receptor binding	21	0.559242	1.90137	0.00166046	0.0149222	0.0107347	2988	tags=62%, list=25%, signal=47%	57715/8482/9037/64218/10501/6405/10505/5364/54910/9723/7869/57556/10371
GO:0060840	BP	GO:0060840	artery development	82	0.366475	1.67146	0.00166283	0.0149256	0.0107372	3580	tags=45%, list=29%, signal=32%	7422/30008/94/7481/6469/10454/8829/2294/221395/3280/2138/2022/7798/187/8928/64220/23129/11174/2737/9464/7042/23462/659/4804/8131/4035/4824/60681/5396/93/2253/639/652/4015/5138/6909/2702
GO:0048199	BP	GO:0048199	vesicle targeting, to, from or within Golgi	19	-0.566255	-2.09923	0.00167955	0.0149928	0.0107855	1816	tags=53%, list=15%, signal=45%	56681/26286/55435/10972/10342/5537/10959/8452/51128/9527
GO:0060512	BP	GO:0060512	prostate gland morphogenesis	24	0.544821	1.9134	0.00167648	0.0149928	0.0107855	4439	tags=71%, list=37%, signal=45%	367/6469/2736/2099/655/5916/8626/4824/3239/10481/652/6662/4851/10818/7474/6422/2263
GO:0061035	BP	GO:0061035	regulation of cartilage development	55	0.418167	1.77936	0.0016787	0.0149928	0.0107855	4573	tags=67%, list=38%, signal=42%	8817/6474/649/4088/27302/94/7481/650/579/2736/10736/202018/658/2737/5916/2648/659/8200/81792/85477/5744/2487/11173/1513/4017/652/5914/860/6662/3207/6591/5915/7474/55512/26585/2202/4192
GO:0000724	BP	GO:0000724	double-strand break repair via homologous recombination	99	-0.313405	-1.69151	0.00168102	0.0149928	0.0107855	2235	tags=33%, list=18%, signal=27%	10635/7486/4361/55183/6118/641/4175/23347/142/6119/5932/7334/5980/79728/6117/23503/29072/10933/54386/4683/7528/80010/10097/254394/6421/5885/2073/51444/10213/23137/5965/64710/64859
GO:0000725	BP	GO:0000725	recombinational repair	99	-0.313405	-1.69151	0.00168102	0.0149928	0.0107855	2235	tags=33%, list=18%, signal=27%	10635/7486/4361/55183/6118/641/4175/23347/142/6119/5932/7334/5980/79728/6117/23503/29072/10933/54386/4683/7528/80010/10097/254394/6421/5885/2073/51444/10213/23137/5965/64710/64859
GO:0021700	BP	GO:0021700	developmental maturation	218	0.287271	1.52128	0.00168233	0.0149928	0.0107855	2902	tags=34%, list=24%, signal=26%	6363/816/6900/26256/63827/5979/5241/7422/94/5745/22933/11005/9389/8941/646/2688/10882/26047/4880/429/6663/26468/51083/54738/10497/64100/6855/650/3479/6496/9855/8938/89/3549/3280/5047/7480/30813/4066/6366/2038/2692/5216/22899/29882/6954/5364/8854/7042/631/7471/4313/9985/6886/7059/2625/5076/55908/1672/4653/994/6911/6406/5798/51286/2261/9378/2068/50487/5566/5972/57731/51341/30819
GO:0005686	CC	GO:0005686	U2 snRNP	17	-0.571403	-2.06508	0.00169645	0.0151006	0.010863	1959	tags=47%, list=16%, signal=40%	10946/6629/6635/6634/83443/6637/6632/27336
GO:0021954	BP	GO:0021954	central nervous system neuron development	71	0.388138	1.73193	0.0017015	0.0151097	0.0108696	3227	tags=44%, list=27%, signal=32%	6900/4808/2290/1813/25987/79625/8828/23334/429/26468/4133/4781/2048/9353/2736/8829/1009/2043/7101/166614/2909/4852/2560/57282/1141/8929/57731/2047/10371/2253/2637
GO:0019216	BP	GO:0019216	regulation of lipid metabolic process	257	0.27465	1.48064	0.00170007	0.0151097	0.0108696	4408	tags=44%, list=36%, signal=29%	6363/57104/2246/7410/1268/54209/6615/23410/183/2247/1594/552/6770/8647/27120/32/56848/5140/7010/51083/9104/650/5581/221395/23409/5164/345/23541/10062/6720/672/706/6366/2672/13/8398/1181/11331/3357/53345/60343/26119/3630/116986/8877/551/335/930/2170/55908/2693/5919/2852/26291/2147/23399/5163/2695/79143/23038/1609/5465/653/2261/5156/50487/8611/337/208/6097/5155/347/341/27122/7040/8013/2185/1081/961…
GO:0031047	BP	GO:0031047	gene silencing by RNA	81	-0.31787	-1.64128	0.00171056	0.0151582	0.0109045	2366	tags=36%, list=19%, signal=29%	3692/103/79753/9611/23369/6774/29883/4086/4087/4848/23112/192669/1654/9337/29066/10658/8575/3181/8087/57472/10978/9125/5901/2332/9470/22916/23405/5530/10269
GO:0006091	BP	GO:0006091	generation of precursor metabolites and energy	387	-0.211678	-1.38593	0.00171101	0.0151582	0.0109045	2724	tags=31%, list=22%, signal=25%	5562/23729/2235/5257/4720/4722/30968/10007/51167/5836/4707/51103/3572/891/8560/3658/514/3692/7386/9650/9852/9611/515/2731/6774/6622/3643/26137/4436/10728/3588/6392/3417/2932/6715/4708/1738/7385/4713/8574/1355/4191/80777/539/5162/2230/5509/4704/1345/7415/65985/4729/2992/2631/4710/34/521/1716/29103/4694/1340/79736/51/5860/3939/6120/5504/93974/509/3146/4726/3091/4717/4724/4700/522/2632/1528/5290/270…
GO:0045324	BP	GO:0045324	late endosome to vacuole transport	16	-0.605546	-2.13814	0.0017131	0.0151587	0.0109048	2144	tags=62%, list=18%, signal=52%	91782/757/27243/23484/8027/25978/23585/8678/30849/51510
GO:1990351	CC	GO:1990351	transporter complex	286	0.272297	1.48914	0.00173897	0.0153695	0.0110564	4317	tags=44%, list=36%, signal=29%	2741/10369/3762/477/3780/6339/496/6336/1142/57194/1188/27092/3749/30820/2558/778/479/2893/10242/26047/785/11194/26285/54831/2901/7225/10368/2563/478/6833/23630/6338/782/6326/1136/781/9992/5195/779/1144/783/1181/3785/9033/80131/776/2903/9177/2568/8912/3756/3750/5348/55107/27345/2895/26251/777/6262/2559/3737/54539/775/2900/1180/487/482/55879/1364/3760/2561/8001/6548/7223/27094/2560/1141/5566/388336…
GO:0055088	BP	GO:0055088	lipid homeostasis	113	0.345265	1.66602	0.00175089	0.0154566	0.0111191	4340	tags=52%, list=36%, signal=34%	8310/57104/79575/5947/2494/54209/25987/5424/64137/57476/55937/8647/433/859/8309/51302/91355/4041/345/10062/27346/53345/51129/4547/26119/3630/335/23400/2170/55908/6721/2695/57333/2167/2646/337/1645/5244/8694/114899/9619/4023/80339/51474/5563/7851/2053/2055/215/51085/2264/20/26154/64240/7392/55294/63874/22913/134
GO:0051656	BP	GO:0051656	establishment of organelle localization	310	-0.222744	-1.43757	0.00176032	0.0155215	0.0111658	2377	tags=30%, list=20%, signal=24%	22820/9846/3692/23287/56681/152185/8546/10253/6622/9928/1060/9183/91782/9787/6683/7514/8766/284021/11261/10125/55166/6845/26286/3676/79789/6993/79443/5048/7430/55435/55860/3281/4292/1176/10128/54820/23291/27243/7013/7314/4644/55717/5873/10972/3091/81565/7534/64149/8867/5108/8832/55686/3192/25978/11235/57102/695/8773/23299/10096/4085/5861/66008/4869/10342/55341/55781/8301/10097/81929/5663/1499/590…
GO:0048592	BP	GO:0048592	eye morphogenesis	128	0.334921	1.64639	0.00176348	0.0155311	0.0111727	4647	tags=54%, list=38%, signal=34%	7070/4237/6505/7068/7422/25987/362/2247/5818/55764/1289/2048/23418/6496/2295/4041/3549/25794/30813/655/10002/1826/5080/3975/5764/64220/54549/2737/1270/5309/5916/5076/10152/1296/2779/6015/2047/4901/7472/55184/7482/6664/639/28996/65979/652/5950/585/793/6909/6662/7287/6497/55714/51384/5146/2200/5915/10818/7474/356/4647/10083/4669/6247/2202/57096/2301/25806
GO:0005104	MF	GO:0005104	fibroblast growth factor receptor binding	21	0.557758	1.89632	0.00177801	0.0155857	0.011212	699	tags=38%, list=6%, signal=36%	8817/2246/8823/2247/8822/10817/8074/2251
GO:0046164	BP	GO:0046164	alcohol catabolic process	48	0.437656	1.79914	0.00177231	0.0155857	0.011212	3953	tags=50%, list=33%, signal=34%	8871/2820/10858/4952/51302/56623/4923/6822/1056/2712/27124/217/6817/57016/9108/4504/8821/6718/6799/221/11165/26007/8898/51763
GO:0061640	BP	GO:0061640	cytoskeleton-dependent cytokinesis	63	-0.359744	-1.76446	0.00177611	0.0155857	0.011212	1461	tags=29%, list=12%, signal=25%	27243/23503/55521/6093/6651/25978/29127/5921/9493/10096/1894/10097/26586/10617/9525/324/9101/51510
GO:0017111	MF	GO:0017111	nucleoside-triphosphatase activity	436	-0.201158	-1.33608	0.00177489	0.0155857	0.011212	2300	tags=26%, list=19%, signal=22%	51606/56681/80007/79029/347733/7486/5378/9928/9886/476/6003/9716/6016/9188/9790/7280/5912/51174/641/9879/23078/546/11056/4175/8766/10059/4528/8886/378/55669/1654/80205/2643/6009/23347/5908/23586/79572/5997/7415/1653/5862/4292/2935/22880/9583/5873/3845/5906/509/11325/29789/346562/55207/3329/55601/2633/7846/51552/8934/11031/79665/80117/64135/2963/5921/57062/4905/2634/23560/10973/54454/9493/5861/490…
GO:0071868	BP	GO:0071868	cellular response to monoamine stimulus	84	0.367419	1.67578	0.00178524	0.0155943	0.0112182	4527	tags=52%, list=37%, signal=33%	5731/3351/6505/8787/1813/409/22933/2774/6770/3360/50632/5071/1816/27065/3362/3357/11255/23385/9177/1132/26538/3269/5595/6262/2931/6548/5566/3363/3361/10681/1815/5999/8013/1129/2778/1133/26532/26539/112/3350/3352/493/5064/3397
GO:0071870	BP	GO:0071870	cellular response to catecholamine stimulus	84	0.367419	1.67578	0.00178524	0.0155943	0.0112182	4527	tags=52%, list=37%, signal=33%	5731/3351/6505/8787/1813/409/22933/2774/6770/3360/50632/5071/1816/27065/3362/3357/11255/23385/9177/1132/26538/3269/5595/6262/2931/6548/5566/3363/3361/10681/1815/5999/8013/1129/2778/1133/26532/26539/112/3350/3352/493/5064/3397
GO:0032411	BP	GO:0032411	positive regulation of transporter activity	93	0.356877	1.65637	0.00178282	0.0155943	0.0112182	4571	tags=59%, list=38%, signal=37%	88/10369/288/8787/54209/27092/65018/9143/6536/10110/7225/51083/10368/9104/2048/6769/6833/10062/781/9992/4878/8811/783/5243/54997/5031/4923/9001/9747/3064/6262/2259/487/81/482/6548/30819/54413/1815/6271/486/3736/287/3746/3458/9722/23237/57158/2946/5580/5649/3460/5444/1020/6347
GO:0030145	MF	GO:0030145	manganese ion binding	54	-0.373683	-1.77922	0.0017992	0.0156979	0.0112927	1682	tags=30%, list=14%, signal=26%	4249/2992/5494/5292/167227/7511/3612/10914/4247/2752/6787/5495/2591/2589/51567/55149
GO:0009612	BP	GO:0009612	response to mechanical stimulus	189	0.296734	1.54673	0.00180408	0.0157222	0.0113102	4078	tags=41%, list=34%, signal=27%	8989/10631/477/25861/1956/1185/9856/1813/9379/4762/183/10343/40/7481/26047/2626/1906/859/8048/5493/3549/7349/4878/1301/2022/23349/9033/5599/3596/5764/64220/396/2113/6546/4099/3064/5879/3673/5595/6262/6387/5339/8200/9780/1277/6548/63895/835/9378/4316/8061/4055/79955/63982/27039/4914/1265/2185/3249/57053/5727/5138/3736/3746/4790/5024/1116/59341/56729/1000/6662/958/8738/3485/5270/4323/623
GO:0032508	BP	GO:0032508	DNA duplex unwinding	66	-0.36182	-1.82059	0.0018234	0.015872	0.011418	2232	tags=38%, list=18%, signal=31%	7486/4361/641/546/4175/5813/1654/80205/1653/6117/5984/2547/5983/7520/2963/4683/10973/254394/6742/10146/25913/5985/10111/1105/5965
GO:0042605	MF	GO:0042605	peptide antigen binding	22	0.560366	1.91703	0.00182781	0.0158735	0.0114191	2979	tags=59%, list=25%, signal=45%	23428/28673/30835/11136/3135/3105/3133/6892/1718/3117/3134/3106/3107
GO:0086065	BP	GO:0086065	cell communication involved in cardiac conduction	48	0.436981	1.79636	0.00182643	0.0158735	0.0114191	3582	tags=48%, list=29%, signal=34%	3762/477/6336/10052/478/23630/781/5318/783/776/6546/29119/6262/3781/775/482/3760/5566/8913/287/6910/2702/845
GO:0072189	BP	GO:0072189	ureter development	12	0.663819	1.94179	0.00183963	0.0159392	0.0114663	3793	tags=92%, list=31%, signal=63%	5979/6469/2294/3975/8854/2625/5076/652/64321/6662/6495
GO:0097193	BP	GO:0097193	intrinsic apoptotic signaling pathway	240	-0.232354	-1.4399	0.00183842	0.0159392	0.0114663	1808	tags=24%, list=15%, signal=21%	1654/597/10134/9709/8453/142/3065/56616/5743/4292/5295/7417/204851/836/7314/9774/3091/9451/64112/54431/5366/6647/4780/10210/22938/11235/8575/5771/4683/55031/4690/3301/4217/837/3093/2956/259230/7159/8678/10550/3428/1540/6421/3708/23411/51065/3717/8531/8451/8452/11315/10955/51499/7494/9529/317/8065
GO:0003231	BP	GO:0003231	cardiac ventricle development	103	0.343325	1.62826	0.00184266	0.015947	0.0114719	4224	tags=53%, list=35%, signal=35%	4607/27302/5754/7481/2626/1363/9353/9421/2294/3280/1301/5318/2022/7849/9321/7798/187/8928/6586/6926/64220/7134/26508/9464/7042/7135/80000/2625/23462/4634/659/8131/6262/2931/4633/7139/4625/4624/6664/6604/7040/4193/639/1482/652/5138/6910/2702/4889/4851/10848/2535/2280/10818/7474
GO:0004197	MF	GO:0004197	cysteine-type endopeptidase activity	77	-0.328055	-1.69737	0.00186499	0.0161216	0.0115976	2426	tags=38%, list=20%, signal=30%	834/1520/57337/838/23358/8239/841/1514/9097/23473/1178/115201/836/26054/7874/9100/2923/84196/55031/29761/10026/837/219333/23032/7398/840/839/9101/10600
GO:0034123	BP	GO:0034123	positive regulation of toll-like receptor signaling pathway	21	-0.532216	-2.03332	0.00187028	0.0161487	0.011617	1831	tags=43%, list=15%, signal=36%	57162/1654/3146/26191/57142/9258/2150/9867/7096
GO:0031647	BP	GO:0031647	regulation of protein stability	234	-0.232275	-1.4385	0.00187903	0.0162055	0.0116579	2465	tags=31%, list=20%, signal=25%	819/11236/7375/8805/10694/10574/54840/23435/9960/9532/6622/10575/55743/8239/6477/10728/60485/7756/10491/11261/902/55278/1022/1389/481/55664/23673/64747/5295/23291/7341/836/7203/51125/7874/3845/11040/57142/908/3329/5292/1603/11235/8575/6659/55031/23560/55602/4869/80155/23032/1387/5621/5479/6789/6788/1385/23011/23411/10576/3320/79139/23515/8452/54918/11315/9101/7320/9529/5828/6400/79577
GO:0090329	BP	GO:0090329	regulation of DNA-dependent DNA replication	36	-0.445024	-1.94248	0.00188366	0.0162268	0.0116732	2875	tags=50%, list=24%, signal=38%	57418/50485/30968/1602/641/79733/10533/546/5984/5983/4683/51053/6742/5111/10926/26271/5985/10269
GO:0014821	BP	GO:0014821	phasic smooth muscle contraction	19	0.588769	1.9509	0.0018888	0.0162524	0.0116916	3570	tags=74%, list=29%, signal=52%	1813/4762/22953/1906/3357/6926/1908/2668/2693/6865/6752/1907/5024/6909
GO:0061578	MF	GO:0061578	Lys63-specific deubiquitinase activity	11	-0.676936	-2.02747	0.00189564	0.0162925	0.0117205	615	tags=82%, list=5%, signal=78%	57559/54726/4287/55432/79184/51029/10617/1540/10213
GO:0030880	CC	GO:0030880	RNA polymerase complex	80	-0.331573	-1.72384	0.00190853	0.0163845	0.0117867	1850	tags=28%, list=15%, signal=23%	6917/902/1022/6879/2960/5431/5557/6877/5436/6882/2958/2963/5440/80349/404672/9519/2959/9646/6873/5828/2965/79577
GO:0055001	BP	GO:0055001	muscle cell development	146	0.320171	1.59948	0.00191894	0.016455	0.0118373	4254	tags=48%, list=35%, signal=32%	88/6474/7422/30008/27302/183/22953/7140/6608/2626/1906/58529/859/4892/3479/8048/3792/89/3280/84033/7480/4878/4618/5239/2022/4629/6926/6546/80206/10266/3880/2931/8470/10529/4633/5339/7139/81/7345/25802/5465/274/3856/5156/4624/4000/2318/4654/5999/70/1482/652/4015/57538/287/10324/6910/6261/9456/6495/2539/6497/7138/4656/4851/5159/1827/58/2475/6382
GO:0010988	BP	GO:0010988	regulation of low-density lipoprotein particle clearance	13	0.649497	1.9337	0.00193404	0.0165655	0.0119168	2288	tags=54%, list=19%, signal=44%	29949/54209/6833/345/26119/26291/8570
GO:0001667	BP	GO:0001667	ameboidal-type cell migration	359	0.257	1.44172	0.0019569	0.0167421	0.0120439	3803	tags=38%, list=31%, signal=27%	5170/8817/57715/2246/4838/5979/6915/9219/3373/8823/8482/7422/9037/27302/94/183/2247/1201/9350/8828/9647/64218/2039/23598/7481/154796/85360/6608/1906/6663/23328/6469/3164/7010/7476/55466/10501/9353/6405/5581/1947/8829/4041/575/2013/655/3357/10505/6273/3675/2191/5216/5371/5764/6781/23129/4215/350/1908/2113/5646/6546/51378/7076/9464/7042/2668/7101/335/3691/54910/9723/2196/5829/5335/5879/2625/659/367…
GO:0030879	BP	GO:0030879	mammary gland development	118	0.335206	1.622	0.00196566	0.0167979	0.012084	3376	tags=40%, list=28%, signal=29%	1723/1999/7421/5241/7422/3219/7039/2247/2194/3488/367/51043/6608/5618/859/7498/27023/2736/91355/2294/4855/4041/2099/11331/8600/6926/6531/2692/5371/1435/2737/3235/2625/3673/25928/2909/6778/1447/6356/208/9423/7472/8945/7477/790/652/5727
GO:0070840	MF	GO:0070840	dynein complex binding	19	-0.560414	-2.07757	0.00198262	0.0169042	0.0121605	1708	tags=58%, list=14%, signal=50%	6622/5048/7175/10671/23291/8934/23299/23300/2332/324/9126
GO:0140142	MF	GO:0140142	nucleocytoplasmic carrier activity	27	-0.501218	-2.02011	0.00198123	0.0169042	0.0121605	1953	tags=44%, list=16%, signal=37%	23214/3843/7514/55705/3841/51501/3838/3842/5901/3839/26953/1434
GO:0071695	BP	GO:0071695	anatomical structure maturation	180	0.301967	1.56953	0.00199053	0.0169523	0.0121951	2902	tags=36%, list=24%, signal=27%	6363/6900/26256/5979/5241/7422/94/5745/22933/11005/9389/8941/646/2688/10882/26047/4880/429/6663/26468/51083/54738/64100/650/3479/6496/9855/89/3549/3280/5047/7480/30813/4066/6366/2038/2692/6954/5364/8854/7042/631/7471/4313/9985/6886/7059/2625/5076/55908/1672/4653/994/6911/6406/51286/2261/2068/50487/5566/5972/57731/51341/30819
GO:0023058	BP	GO:0023058	adaptation of signaling pathway	20	0.573608	1.92354	0.00200036	0.0170167	0.0122414	1511	tags=50%, list=12%, signal=44%	407/156/3351/1813/409/2696/54550/2868/3357/187
GO:2000649	BP	GO:2000649	regulation of sodium ion transmembrane transporter activity	42	0.444722	1.78767	0.00200406	0.0170177	0.0122422	3335	tags=52%, list=27%, signal=38%	5349/23327/477/288/23072/859/2257/5774/5581/53822/54997/4734/5348/53826/2259/2258/81/7402/6548/1815/53827/486
GO:0035249	BP	GO:0035249	synaptic transmission, glutamatergic	75	0.385752	1.74165	0.00200503	0.0170177	0.0122422	4571	tags=61%, list=38%, signal=39%	2912/10369/3351/477/1956/1268/1813/27092/1201/2914/116/2901/10368/10497/7349/23542/5071/8398/5023/7143/2895/4920/2900/22871/9378/2897/2898/54413/4914/2185/9746/2899/9456/1000/2917/5270/27091/6812/1006/2918/8525/134/5649/1020/2911/6347
GO:0060349	BP	GO:0060349	bone morphogenesis	78	0.373557	1.68944	0.00200995	0.0170402	0.0122583	4439	tags=58%, list=37%, signal=37%	8817/6474/25987/4762/871/9350/60676/4880/4209/1044/7010/1280/91355/89/4041/3549/1305/9321/249/6781/658/2737/5916/7059/659/1749/1277/2261/6424/3037/652/4322/5914/860/59341/2249/6662/116039/6497/3207/4323/5915/55512/3636/2263
GO:1904427	BP	GO:1904427	positive regulation of calcium ion transmembrane transport	62	0.40314	1.74846	0.00201225	0.0170403	0.0122585	2566	tags=39%, list=21%, signal=31%	5170/7070/6375/9104/57165/6769/781/9992/783/187/3596/5031/4923/5023/9001/3064/5335/930/6262/2259/2852/2147/487/6548
GO:0003007	BP	GO:0003007	heart morphogenesis	200	0.291491	1.53349	0.00201645	0.0170567	0.0122702	4224	tags=48%, list=35%, signal=32%	6474/4838/4607/7422/6615/4088/27302/94/8828/7481/6608/2626/859/6469/7010/1280/10454/1289/1363/9353/650/9421/8829/2294/3549/3280/1301/5318/2138/2022/655/7547/3357/187/8928/6586/6926/23129/7134/26508/9464/8854/7042/7135/2625/23462/4634/659/3611/10439/6262/1942/2931/6911/4633/10660/7139/6654/4625/653/4624/123872/3037/54903/7472/6664/6604/2253/7040/70/4193/1482/652/5727/5950/55036/585/64321/6910/6909…
GO:0051054	BP	GO:0051054	positive regulation of DNA metabolic process	161	-0.250936	-1.46999	0.00203598	0.0172024	0.012375	2359	tags=30%, list=19%, signal=25%	10694/10574/6419/5558/10635/7486/4361/472/10575/55183/3184/8239/4436/10728/546/5073/56941/23347/142/5788/7334/4292/7203/7874/22976/3146/5984/908/5983/7520/140609/4683/3181/545/10097/79184/1499/5111/23411/10576/3320/80351/25913/51111/7320/5985/10111/57103/7336
GO:0036257	BP	GO:0036257	multivesicular body organization	21	-0.528852	-2.02046	0.00204141	0.0172095	0.0123801	2144	tags=52%, list=18%, signal=43%	91782/9798/8766/7251/27243/5873/8027/25978/9525/51510/10254
GO:0010463	BP	GO:0010463	mesenchymal cell proliferation	38	0.472326	1.85088	0.0020398	0.0172095	0.0123801	4560	tags=68%, list=38%, signal=43%	56998/6474/7481/6608/6469/4781/650/4613/2294/10736/4041/3549/655/5764/9464/5396/4000/7472/652/2249/6662/6495/8646/7474/2263/54798
GO:0060688	BP	GO:0060688	regulation of morphogenesis of a branching structure	44	0.445864	1.80609	0.00205486	0.0173034	0.0124477	4573	tags=66%, list=38%, signal=41%	6474/3217/7422/183/367/6608/859/6469/10736/2099/655/11331/7849/3975/2668/5076/7472/7482/3239/652/6662/6495/7474/6422/51548/63943/2263/26585/4192
GO:0098661	BP	GO:0098661	inorganic anion transmembrane transport	72	0.384702	1.72133	0.00206268	0.0173497	0.012481	2720	tags=42%, list=22%, signal=33%	2741/6505/1185/26266/65012/6528/846/2558/6521/9498/6560/9990/57468/2563/5250/11095/8884/2568/6568/55107/2559/1186/56996/1180/55879/1468/2561/8001/2560/6569
GO:0098978	CC	GO:0098978	glutamatergic synapse	282	0.273172	1.49289	0.00207028	0.0173941	0.0125129	4293	tags=45%, list=35%, signal=30%	6804/9127/88/64854/10369/80852/22839/26059/26280/63827/6336/27253/1268/8745/8787/1813/27092/6792/999/27445/492/8828/23413/5030/9228/4916/93664/9498/1627/2901/7476/23467/10368/2048/6405/2563/8829/6457/23373/6326/50632/8224/5575/5789/5327/107/27065/11331/8326/5216/5533/1009/80758/814/5023/81926/2903/2043/7143/2895/5335/5879/23426/53826/53616/1821/10160/2693/9455/2239/491/869/22871/1948/1609/60/9181…
GO:0048710	BP	GO:0048710	regulation of astrocyte differentiation	24	0.538434	1.89097	0.00208466	0.0174952	0.0125857	4910	tags=88%, list=40%, signal=52%	6900/3569/54209/4916/650/4613/3280/1600/2043/7101/4099/9283/2147/274/27339/5270/4851/23529/9682/3949/4152
GO:0001525	BP	GO:0001525	angiogenesis	441	0.246013	1.40708	0.00209487	0.0175613	0.0126332	4596	tags=45%, list=38%, signal=29%	5170/8817/9289/7070/1870/2246/4838/3569/79879/6915/7410/3373/7422/9037/94/183/7015/219699/7039/2247/79625/2828/11005/8828/23166/64218/4240/2251/154796/2626/1906/4881/23328/79924/6469/5140/3164/7010/9990/7476/126393/2048/9353/11117/9421/8829/6833/4855/3549/3135/9047/672/575/7423/10298/2013/3592/2022/54538/27035/187/51129/51162/2191/3339/5371/5764/23129/4215/350/7127/2113/4327/51378/9464/7082/10266…
GO:0086005	BP	GO:0086005	ventricular cardiac muscle cell action potential	30	0.496757	1.85494	0.00209906	0.0175767	0.0126443	3499	tags=53%, list=29%, signal=38%	3762/23327/859/6640/23630/9992/5318/29119/6262/775/3760/274/23704/3764/3753/287
GO:0042472	BP	GO:0042472	inner ear morphogenesis	71	0.38385	1.7128	0.00210482	0.0176052	0.0126648	4440	tags=56%, list=37%, signal=36%	25861/2290/4762/525/5754/1280/2048/51168/2736/1301/2138/7849/8820/7471/5456/2625/5076/4920/474/1749/5396/2487/79955/9423/1750/53904/2253/2637/3249/57053/4646/2299/6662/6495/2535/7474/80736/4647/2263/10083
GO:0022839	MF	GO:0022839	ion gated channel activity	25	0.528835	1.86942	0.0021239	0.017745	0.0127653	3858	tags=64%, list=32%, signal=44%	3780/40/10242/9725/9033/55107/27345/3781/1179/27094/63982/41/3782/57348/80036/7439
GO:0030970	BP	GO:0030970	retrograde protein transport, ER to cytosol	19	-0.55655	-2.06325	0.00213415	0.0177568	0.0127738	2539	tags=63%, list=21%, signal=50%	10952/55432/10134/9709/7415/51009/51465/7353/9695/79139/7184/6400
GO:1903513	BP	GO:1903513	endoplasmic reticulum to cytosol transport	19	-0.55655	-2.06325	0.00213415	0.0177568	0.0127738	2539	tags=63%, list=21%, signal=50%	10952/55432/10134/9709/7415/51009/51465/7353/9695/79139/7184/6400
GO:0045292	BP	GO:0045292	mRNA cis splicing, via spliceosome	19	-0.555192	-2.05821	0.00213415	0.0177568	0.0127738	1947	tags=42%, list=16%, signal=35%	1207/51729/8899/55696/22916/11168/11193/55015
GO:0003684	MF	GO:0003684	damaged DNA binding	61	-0.364189	-1.77436	0.0021348	0.0177568	0.0127738	2325	tags=36%, list=19%, signal=29%	54840/7507/7486/6118/4436/641/3148/51455/6119/5932/6117/3146/2547/7520/4683/2956/1387/5111/8450/2073/25913/6996
GO:0007210	BP	GO:0007210	serotonin receptor signaling pathway	26	0.538667	1.93202	0.00214032	0.017783	0.0127927	4248	tags=69%, list=35%, signal=45%	3351/3360/3362/3357/11255/9177/1132/26538/3269/3363/3361/1815/1129/1133/26532/26539/3350/3352
GO:0007033	BP	GO:0007033	vacuole organization	129	-0.287213	-1.62905	0.00216303	0.0179518	0.0129141	1403	tags=29%, list=12%, signal=26%	8546/22930/11345/4124/10533/83460/9474/23673/2131/22878/55207/79158/9140/51552/55254/55858/440026/4534/25978/950/64422/54664/23256/5861/5868/10159/1203/5663/29978/8678/200576/9554/9821/51510/83452/5289/1386
GO:0005501	MF	GO:0005501	retinoid binding	24	0.537923	1.88917	0.00217213	0.01797	0.0129272	3939	tags=67%, list=32%, signal=45%	5947/24/1381/1382/6017/64220/8854/7026/733/1592/6010/9227/131/5950/5914/5104
GO:0019840	MF	GO:0019840	isoprenoid binding	24	0.537923	1.88917	0.00217213	0.01797	0.0129272	3939	tags=67%, list=32%, signal=45%	5947/24/1381/1382/6017/64220/8854/7026/733/1592/6010/9227/131/5950/5914/5104
GO:0002221	BP	GO:0002221	pattern recognition receptor signaling pathway	130	-0.282737	-1.60345	0.00217244	0.01797	0.0129272	2419	tags=32%, list=20%, signal=26%	8767/1520/23180/55366/22841/23369/80216/8546/6885/57162/10333/1654/26065/11213/23586/26253/3146/55914/26191/57142/3329/55601/6197/7353/9258/64135/329/2150/695/7189/9867/9111/1540/26057/5336/330/708/7096/26060/8915/23643/51284
GO:0032183	MF	GO:0032183	SUMO binding	15	-0.588806	-2.03442	0.00218119	0.0180027	0.0129507	1774	tags=53%, list=15%, signal=46%	6047/9994/29761/26135/10054/54778/10208/6996
GO:0060560	BP	GO:0060560	developmental growth involved in morphogenesis	196	0.2909	1.52523	0.00217912	0.0180027	0.0129507	3874	tags=45%, list=32%, signal=31%	23105/57715/10631/23327/2246/9856/51265/6794/9355/8482/7422/6792/9037/5754/8828/64218/7481/1382/1627/6469/4133/10501/9353/6405/8829/63923/5071/1002/2099/56924/10505/1826/6586/3975/1435/29882/23566/5916/5967/4803/7143/4099/54910/9723/9968/659/3611/9699/9362/10439/2016/23769/4035/2664/2258/6387/51760/7869/57556/22999/6585/9962/6356/127833/9423/80128/10371/10013/4504/393/54413/627/7477/3239/8437/652…
GO:0014706	BP	GO:0014706	striated muscle tissue development	307	0.265564	1.46355	0.00219004	0.0180558	0.0129889	4474	tags=46%, list=37%, signal=30%	88/6474/26576/4607/7093/8736/7422/4088/10052/27302/2139/183/2247/409/22933/22953/6608/2626/1906/58529/4209/859/6444/6469/3164/4892/650/3479/8048/3792/7490/9421/89/7480/4878/4618/5239/1301/5318/1144/2138/2022/655/8928/6445/4629/6926/7134/26508/6546/3235/2648/80206/8854/7042/7135/23462/22989/4634/8131/6262/2931/8470/7026/6943/10529/4633/5339/7139/1948/79784/5465/6548/4625/653/5156/4624/5600/4000/89…
GO:0090103	BP	GO:0090103	cochlea morphogenesis	17	0.59694	1.9175	0.0022106	0.0182052	0.0130964	4224	tags=76%, list=35%, signal=50%	4762/5754/2736/2138/5456/5076/2487/53904/3249/6662/6495/2535/7474
GO:0006939	BP	GO:0006939	smooth muscle contraction	92	0.357784	1.66005	0.00221962	0.0182594	0.0131354	3607	tags=45%, list=30%, signal=32%	80852/10316/477/6915/1813/4762/183/22953/1906/624/6338/1136/8398/3357/322/4629/6926/5023/1908/5592/6546/80763/8877/2668/3673/151/2693/2852/6865/6870/1909/6752/1141/323/3363/1264/6525/1907/5024/6909/1129
GO:0008509	MF	GO:0008509	anion transmembrane transporter activity	231	0.282831	1.51398	0.00222313	0.0182682	0.0131418	3049	tags=34%, list=25%, signal=26%	5349/23428/2741/79581/6505/1185/26266/6539/1188/89845/65012/6528/2558/6536/89874/6521/28232/63910/26285/10166/54831/9498/6560/6570/9990/57468/6576/57835/11136/2563/6508/6550/8671/55065/23539/1181/6540/80131/6531/11095/4948/8884/11309/55867/9356/2568/6568/5348/55107/10991/6579/368/6510/2559/29988/1186/6511/56996/1179/284439/1180/55879/1364/1468/2561/8001/6548/2560/6534/57282/9962/9058/6512/54716/1…
GO:0071459	BP	GO:0071459	protein localization to chromosome, centromeric region	20	-0.548076	-2.0726	0.0022364	0.0183571	0.0132057	848	tags=50%, list=7%, signal=47%	10403/9183/55166/5925/10664/55055/9184/79003/3550/23137
GO:0051304	BP	GO:0051304	chromosome separation	71	-0.344223	-1.74221	0.00224973	0.0184463	0.0132698	2532	tags=39%, list=21%, signal=31%	55795/1843/891/10403/8881/11130/472/9183/1457/55743/9787/7756/7175/4292/7155/5925/4085/80010/55055/55781/9184/324/5885/26271/8452/3550/8697/51143
GO:0071985	BP	GO:0071985	multivesicular body sorting pathway	24	-0.517385	-2.02363	0.00226722	0.0185694	0.0133584	2144	tags=50%, list=18%, signal=41%	91782/757/7415/7405/27243/23484/5873/8027/25978/23585/9525/51510
GO:0046879	BP	GO:0046879	hormone secretion	252	0.273181	1.46845	0.00227877	0.0186436	0.0134118	4177	tags=44%, list=34%, signal=30%	6804/4986/4826/5008/1956/9024/2645/3569/80024/1268/117247/1813/3382/23410/183/27445/8425/3651/2696/353500/846/640/8074/114897/116/6928/1906/1393/51083/3589/6927/2243/5127/3814/5581/3625/91355/1113/8938/6833/4041/23409/7349/6720/4843/11132/4878/5071/8398/7849/8600/6926/2692/5208/8447/1908/3630/4828/55107/5879/2625/2691/9699/2693/2852/1394/4035/6865/4824/3170/2695/2922/3077/5798/7226/9230/50487/229…
GO:0004497	MF	GO:0004497	monooxygenase activity	78	0.371734	1.6812	0.00228459	0.0186708	0.0134314	3900	tags=41%, list=32%, signal=28%	1579/1565/1586/1646/1594/1621/10858/64816/10826/51302/4843/1571/4842/7299/1572/1584/66002/1548/1549/2327/1109/57834/1555/1592/1645/6718/5092/1543/51004/57553/2329/5740
GO:0002230	BP	GO:0002230	positive regulation of defense response to virus by host	18	-0.544584	-2.00244	0.00229808	0.0187606	0.0134959	1715	tags=44%, list=14%, signal=38%	23586/6772/26191/9447/57506/9868/60489/3320
GO:0043588	BP	GO:0043588	skin development	185	0.300605	1.56591	0.00230332	0.0187828	0.013512	4466	tags=49%, list=37%, signal=32%	7421/1956/59344/9509/9355/1278/2810/6615/55870/11166/11005/1594/3488/7051/8689/6608/10468/6469/51083/360/1289/5493/2736/50509/7480/1041/51599/1896/3675/5080/2707/7042/2118/60529/3691/8626/3890/8643/3673/1718/4804/1775/25928/5068/3857/5017/27121/6707/5339/8456/3868/1364/1277/6654/4233/2068/79413/2304/2355/6278/4038/25818/51350/242/23086/6939/2312/8861/8394/6261/1001/6662/55612/81858/26154/3848/871…
GO:0005770	CC	GO:0005770	late endosome	204	-0.249453	-1.51656	0.00230651	0.0187884	0.013516	2405	tags=29%, list=20%, signal=24%	9367/1520/5573/114876/11342/3643/91782/10490/1318/1514/8766/2149/6845/79443/63894/79572/55435/7405/9528/7251/8417/54432/27243/2674/23392/4644/1317/5873/913/5906/7852/9693/55207/51009/51552/55686/84079/55858/4534/25978/950/9482/10542/64089/54664/8649/27072/30849/1783/9525/1182/200576/4077/79139/114883/51510/5289/114885/57498/55745
GO:0061650	MF	GO:0061650	ubiquitin-like protein conjugating enzyme activity	28	-0.485524	-1.98717	0.00231159	0.0188093	0.013531	2828	tags=57%, list=23%, signal=44%	64400/6872/7324/9246/7319/7323/55284/10477/7334/51465/3093/7332/51506/7326/7321/7320
GO:0021513	BP	GO:0021513	spinal cord dorsal/ventral patterning	11	0.689881	1.959	0.0023377	0.0190011	0.013669	1708	tags=55%, list=14%, signal=47%	8022/6608/429/6469/2736/2737
GO:0097090	BP	GO:0097090	presynaptic membrane organization	10	0.71032	1.93217	0.00234605	0.0190483	0.0137029	3111	tags=70%, list=26%, signal=52%	6900/5789/1056/22871/11141/4038/54413
GO:0045834	BP	GO:0045834	positive regulation of lipid metabolic process	123	0.333468	1.62965	0.00235106	0.0190683	0.0137173	4408	tags=47%, list=36%, signal=30%	6363/57104/2246/7410/23410/183/2247/552/6770/56848/7010/9104/5581/221395/23409/10062/6720/6366/13/8398/3357/26119/3630/116986/551/335/930/2170/2693/26291/2147/23399/5465/2261/5156/50487/337/208/5155/341/7040/8013/2185/1081/9619/185/22937/215/51085/3458/54361/5159/2475/8525/2322/134/972/5580
GO:0060004	BP	GO:0060004	reflex	12	0.65669	1.92094	0.00235654	0.0190714	0.0137195	779	tags=42%, list=6%, signal=39%	2741/64854/10369/6505/429
GO:0010977	BP	GO:0010977	negative regulation of neuron projection development	113	0.340347	1.64229	0.00235464	0.0190714	0.0137195	3071	tags=42%, list=25%, signal=31%	23105/57715/7070/1809/9856/51265/8482/25987/9037/22891/2670/64218/4133/10501/2048/6405/8829/2672/1902/10505/1600/9139/27124/2043/7143/4099/54910/9723/1942/2931/4035/2664/2258/7431/6911/22871/7869/1948/57556/11202/1949/9423/80128/4038/10371/4504/393
GO:0032228	BP	GO:0032228	regulation of synaptic transmission, GABAergic	27	0.511689	1.8566	0.00237441	0.0191746	0.0137938	2395	tags=48%, list=20%, signal=39%	64854/3351/1268/1813/1201/766/11188/5581/8938/8224/23349/9001/22871
GO:0007202	BP	GO:0007202	activation of phospholipase C activity	27	0.511563	1.85614	0.00237441	0.0191746	0.0137938	1581	tags=33%, list=13%, signal=29%	553/10316/1956/183/552/11331/1902/3357/5031
GO:0004879	MF	GO:0004879	nuclear receptor activity	49	0.431451	1.78185	0.00239706	0.0193158	0.0138954	2548	tags=43%, list=21%, signal=34%	7421/2494/7068/5241/2649/367/3164/10062/6720/2101/2099/10002/6257/5916/2104/7101/8856/4824/7026/9970/5465
GO:0098531	MF	GO:0098531	ligand-activated transcription factor activity	49	0.431451	1.78185	0.00239706	0.0193158	0.0138954	2548	tags=43%, list=21%, signal=34%	7421/2494/7068/5241/2649/367/3164/10062/6720/2101/2099/10002/6257/5916/2104/7101/8856/4824/7026/9970/5465
GO:0019774	CC	GO:0019774	proteasome core complex, beta-subunit complex	10	-0.687579	-1.99877	0.00241034	0.019402	0.0139574	3732	tags=90%, list=31%, signal=62%	5693/5696/5694/5690/5692/5691/5689/5695/5698
GO:0051205	BP	GO:0051205	protein insertion into membrane	42	-0.409994	-1.83748	0.00241492	0.0194179	0.0139688	2465	tags=43%, list=20%, signal=34%	819/26521/10328/79568/57003/9141/55750/83460/55831/64112/64108/9868/23471/3308/26517/3320/56851/9694
GO:0045022	BP	GO:0045022	early endosome to late endosome transport	31	-0.446877	-1.87055	0.00242992	0.0195176	0.0140405	1697	tags=35%, list=14%, signal=31%	7430/8411/84079/9482/64089/23317/5868/5962/8678/23011/5289
GO:0014069	CC	GO:0014069	postsynaptic density	263	0.271254	1.46913	0.00244117	0.0195768	0.0140831	4457	tags=45%, list=37%, signal=29%	6804/9127/5170/88/8516/10369/80852/8787/1813/27092/6792/79953/27445/409/1838/9231/23413/1410/6536/2785/9228/815/2039/9762/10486/5582/1627/2901/10368/9495/64130/10243/11178/6457/23373/1136/8224/23542/575/5071/9026/107/11331/10505/1600/80758/4842/3631/832/6546/81926/2903/2043/747/3756/3750/54910/2895/23426/4355/53616/659/4804/1821/2852/9455/9454/9743/775/491/22871/64506/6654/9181/6801/388336/1949/4…
GO:0016817	MF	GO:0016817	hydrolase activity, acting on acid anhydrides	476	-0.194824	-1.32089	0.00244514	0.0195768	0.0140831	2463	tags=27%, list=20%, signal=22%	27030/10212/8833/9367/55661/203068/400/8732/51606/56681/80007/79029/347733/7486/5378/9928/79077/9886/27068/11163/55270/476/6003/9716/6016/9188/9790/7280/5912/51174/641/9879/23078/546/11056/4175/8766/10059/4528/8886/378/953/55669/1654/80205/2643/6009/23347/5908/23586/79572/5997/7415/1653/5862/4292/2935/22880/6596/9583/5873/3845/5906/509/11325/1854/29789/346562/55207/3329/55601/2633/7846/51552/8934…
GO:0016818	MF	GO:0016818	hydrolase activity, acting on acid anhydrides, in phosphorus-containing anhydrides	476	-0.194824	-1.32089	0.00244514	0.0195768	0.0140831	2463	tags=27%, list=20%, signal=22%	27030/10212/8833/9367/55661/203068/400/8732/51606/56681/80007/79029/347733/7486/5378/9928/79077/9886/27068/11163/55270/476/6003/9716/6016/9188/9790/7280/5912/51174/641/9879/23078/546/11056/4175/8766/10059/4528/8886/378/953/55669/1654/80205/2643/6009/23347/5908/23586/79572/5997/7415/1653/5862/4292/2935/22880/6596/9583/5873/3845/5906/509/11325/1854/29789/346562/55207/3329/55601/2633/7846/51552/8934…
GO:0060211	BP	GO:0060211	regulation of nuclear-transcribed mRNA poly(A) tail shortening	10	-0.687267	-1.99786	0.0024554	0.0195961	0.014097	2164	tags=60%, list=18%, signal=49%	23019/29883/23112/5436/22849/10140
GO:0060213	BP	GO:0060213	positive regulation of nuclear-transcribed mRNA poly(A) tail shortening	10	-0.687267	-1.99786	0.0024554	0.0195961	0.014097	2164	tags=60%, list=18%, signal=49%	23019/29883/23112/5436/22849/10140
GO:1901988	BP	GO:1901988	negative regulation of cell cycle phase transition	187	-0.252102	-1.4972	0.00245334	0.0195961	0.014097	2938	tags=36%, list=24%, signal=28%	5988/51322/1739/25988/51603/7508/3275/28984/678/1111/677/55795/1843/891/138151/10403/51514/11130/9984/6419/1407/4361/51347/472/9183/55743/1112/6118/4436/7756/641/2146/5934/7175/80254/8563/10769/29117/25949/261726/6659/11073/4683/55031/5781/5925/4085/988/545/55055/9184/1027/8883/79184/54465/25896/324/51065/5885/8451/26271/51499/3550/79577/64859/1386/51143
GO:0006614	BP	GO:0006614	SRP-dependent cotranslational protein targeting to membrane	14	-0.613268	-2.03811	0.00247418	0.0196747	0.0141535	2801	tags=93%, list=23%, signal=72%	29927/81854/6734/9697/6727/10952/6747/6726/11231/23471/6728/6731/6729
GO:0071867	BP	GO:0071867	response to monoamine	87	0.359577	1.65181	0.00247428	0.0196747	0.0141535	4527	tags=51%, list=37%, signal=32%	5731/3351/6505/8787/1813/409/22933/2774/6770/3360/50632/5071/1816/27065/3362/3357/11255/23385/9177/1132/26538/3269/5595/6262/2931/6548/5566/3363/3361/10681/1815/5999/8013/1129/2778/1133/26532/26539/112/3350/3352/493/5064/3397
GO:0071869	BP	GO:0071869	response to catecholamine	87	0.359577	1.65181	0.00247428	0.0196747	0.0141535	4527	tags=51%, list=37%, signal=32%	5731/3351/6505/8787/1813/409/22933/2774/6770/3360/50632/5071/1816/27065/3362/3357/11255/23385/9177/1132/26538/3269/5595/6262/2931/6548/5566/3363/3361/10681/1815/5999/8013/1129/2778/1133/26532/26539/112/3350/3352/493/5064/3397
GO:0034754	BP	GO:0034754	cellular hormone metabolic process	109	0.333475	1.59437	0.00247576	0.0196747	0.0141535	4001	tags=45%, list=33%, signal=30%	57104/1565/5947/6716/1586/1646/1381/6770/10858/1382/7923/6469/8608/650/10948/6338/7276/50700/706/2099/1181/8912/8854/1584/6817/1609/1109/653/5156/3294/57016/1592/5406/1645/438/27122/8694/6718/9227/131/5950/125/1543/15/6696/3293/54361/3991/126
GO:0099054	BP	GO:0099054	presynapse assembly	35	0.480611	1.8584	0.0024837	0.0197169	0.0141839	3658	tags=57%, list=30%, signal=40%	26280/27253/27445/4916/26050/7476/5789/1056/10160/2239/869/22871/1948/11141/4038/54413/79414/22865/9746/8927
GO:0000281	BP	GO:0000281	mitotic cytokinesis	52	-0.385164	-1.81857	0.00249065	0.0197304	0.0141936	1461	tags=31%, list=12%, signal=27%	27243/23503/55521/6093/6651/25978/29127/5921/9493/1894/26586/10617/9525/324/9101/51510
GO:0001503	BP	GO:0001503	ossification	328	0.257221	1.42561	0.00249068	0.0197304	0.0141936	3497	tags=37%, list=29%, signal=27%	56998/8817/6474/649/1291/1956/3569/8482/1278/6615/4088/2247/5745/525/25819/9350/353500/1594/846/2194/3488/1021/8074/51741/7481/51025/4880/6608/433/2623/4037/4209/54829/6469/7010/1280/79412/650/64096/3479/2736/91355/10736/89/4041/3549/9923/7480/202018/63923/1301/2101/1305/81621/655/22904/8326/8600/249/4221/1009/5764/6781/658/1435/2737/6546/5364/9464/7042/4313/8626/2662/7059/659/54857/1893/4745/361…
GO:0140223	MF	GO:0140223	general transcription initiation factor activity	38	-0.425558	-1.8711	0.00249403	0.0197348	0.0141968	1821	tags=39%, list=15%, signal=34%	902/6879/2960/6877/6882/2958/2963/10302/1810/6619/6617/54700/9519/2959/6873
GO:0007043	BP	GO:0007043	cell-cell junction assembly	118	0.331476	1.60395	0.0024965	0.0197348	0.0141968	3751	tags=42%, list=31%, signal=30%	11187/5010/6615/10052/183/9231/7481/26047/26285/1365/51208/9080/402/10686/23396/5318/51599/1636/187/4867/1009/24146/6624/83660/7082/10266/421/4301/51564/1364/79778/261734/60/6904/6801/5566/3982/1016/5317/23562/64405/8506/1005/1004/3605/287/6910/2702/59341/1000
GO:0007031	BP	GO:0007031	peroxisome organization	29	-0.474959	-1.95789	0.00251124	0.0198049	0.0142472	1912	tags=38%, list=16%, signal=32%	8504/10059/8799/57506/65084/6342/56947/5194/5828/54469/5825
GO:0045335	CC	GO:0045335	phagocytic vesicle	113	-0.294578	-1.63545	0.00251258	0.0198049	0.0142472	2023	tags=28%, list=17%, signal=24%	567/8992/6890/8766/6845/10333/9474/23673/7405/26253/3685/5906/9140/51552/2923/11031/9482/6814/8773/10228/5868/80223/8678/30849/1182/200576/9554/7096/5289/3799/26060/51284
GO:1903169	BP	GO:1903169	regulation of calcium ion transmembrane transport	123	0.331823	1.62161	0.00251861	0.0198049	0.0142472	2725	tags=35%, list=22%, signal=27%	5170/7070/477/6375/8787/1813/785/859/4987/9104/57165/57338/5581/6769/782/781/9992/4878/783/8398/187/3596/5031/4923/5023/4842/6546/28954/9001/3064/5335/930/6262/2259/2852/1394/2147/775/487/6548/274/5566/11151
GO:0007611	BP	GO:0007611	learning or memory	219	0.286917	1.51966	0.00251587	0.0198049	0.0142472	2410	tags=30%, list=20%, signal=25%	6900/4986/477/1956/6505/5923/1268/54209/1813/9379/4762/183/1201/2925/2558/1621/4130/2334/10882/26047/5582/8484/1393/4987/57468/2048/57338/27023/6833/23373/6326/10716/7349/4908/5575/23542/2019/5071/8811/1816/107/8398/8086/8326/56924/3710/3675/80823/5764/64220/4923/814/23385/2903/4803/2648/7143/3064/3269/10919/2693/23152/6865/2258/2695/6517
GO:0009914	BP	GO:0009914	hormone transport	262	0.277081	1.50195	0.00251718	0.0198049	0.0142472	4177	tags=44%, list=34%, signal=30%	6804/23428/4986/4826/5008/1956/9024/2645/3569/80024/1268/117247/1813/3382/23410/183/27445/8425/3651/2696/353500/846/640/8074/114897/116/6928/1906/1393/51083/3589/6927/2243/5127/3814/5581/3625/91355/1113/8938/6833/4041/23409/7349/6720/7276/4843/11132/4878/5071/8398/7849/8600/6926/2692/5208/8447/1908/6567/3630/4828/55107/5879/2625/2691/9699/2693/2852/1394/4035/6865/4824/3170/2695/2922/3077/5798/722…
GO:0031072	MF	GO:0031072	heat shock protein binding	111	-0.298234	-1.65436	0.00252213	0.0198118	0.0142522	2934	tags=41%, list=24%, signal=31%	3313/10963/1616/23234/3684/7268/9530/51182/3066/54880/11124/2983/3337/5481/9532/6622/26278/1457/10691/10728/22826/10294/92342/2908/55664/7175/7266/3091/196/9451/54431/2633/51501/3301/1027/1385/26973/4189/84223/3309/9529/317/79982/6782/7019
GO:0034704	CC	GO:0034704	calcium channel complex	44	0.442063	1.79069	0.00253835	0.0199184	0.0143288	4187	tags=64%, list=34%, signal=42%	10369/27092/778/785/10368/782/781/779/783/9033/776/8912/777/6262/775/487/7223/5566/774/8913/786/845/5524/6261/7224/773/2280/57828
GO:0048546	BP	GO:0048546	digestive tract morphogenesis	40	0.465275	1.84197	0.00256001	0.0200672	0.0144359	4439	tags=72%, list=37%, signal=46%	6474/4838/4088/10551/7481/2626/6663/6469/2736/2294/10736/3549/64220/2737/6425/8626/6943/5156/2735/51339/6664/3239/652/64321/4851/7474/2049/6422/2263
GO:0007193	BP	GO:0007193	adenylate cyclase-inhibiting G protein-coupled receptor signaling pathway	67	0.389479	1.7212	0.00256556	0.0200898	0.0144521	4694	tags=57%, list=39%, signal=35%	2912/4986/3351/1813/2914/846/1906/4987/4883/9495/3360/2771/1902/11255/1132/9283/1909/6752/2779/3361/2550/1815/5138/2899/4985/1129/1133/2917/112/3350/2918/1325/3352/134/5064/2847/2911/2781
GO:0030127	CC	GO:0030127	COPII vesicle coat	14	-0.612303	-2.0349	0.00256843	0.0200912	0.0144532	952	tags=43%, list=8%, signal=40%	10427/10484/22872/9871/51128/10802
GO:0005689	CC	GO:0005689	U12-type spliceosomal complex	21	-0.520743	-1.98948	0.00257975	0.0201586	0.0145017	1054	tags=48%, list=9%, signal=44%	6636/51690/79622/6635/11066/6634/83443/1665/6637/6632
GO:0005272	MF	GO:0005272	sodium channel activity	37	0.462205	1.79811	0.00259471	0.0202544	0.0145706	4590	tags=65%, list=38%, signal=40%	6339/6336/40/55515/2901/6338/6326/9033/8912/2900/7226/2897/8913/6334/2898/41/3775/2899/6329/10021/6340/6337/6327/6332
GO:0016247	MF	GO:0016247	channel regulator activity	106	0.334007	1.5887	0.00263134	0.020519	0.0147609	3335	tags=40%, list=27%, signal=29%	6804/5349/2912/10369/23327/27092/9379/30820/51475/10242/259/10110/859/2257/5774/6640/10368/53822/23630/9992/5318/4734/4842/5592/28954/5348/27345/2783/53826/29763/2259/2258/4852/27094/9378/8514/30819/23704/51440/1815/53827/486
GO:0036499	BP	GO:0036499	PERK-mediated unfolded protein response	16	-0.588643	-2.07845	0.00263578	0.0205322	0.0147704	1295	tags=62%, list=11%, signal=56%	5770/54870/9451/4780/55161/5771/4690/10959/1965/3309
GO:0050982	BP	GO:0050982	detection of mechanical stimulus	39	0.450706	1.77326	0.00264608	0.020591	0.0148127	3954	tags=56%, list=33%, signal=38%	8989/25861/10343/40/859/8048/1301/23349/9033/3673/6387/9780/63895/79955/63982/27039/4914/3249/57053/3736/1000/5270
GO:0070861	BP	GO:0070861	regulation of protein exit from endoplasmic reticulum	18	-0.540872	-1.98879	0.00266381	0.0207075	0.0148965	2475	tags=56%, list=20%, signal=44%	55432/56681/3638/10134/9648/51009/51465/9695/55754/51128
GO:0043567	BP	GO:0043567	regulation of insulin-like growth factor receptor signaling pathway	19	0.577507	1.91358	0.00266738	0.0207137	0.014901	4394	tags=84%, list=36%, signal=54%	3488/367/2688/650/3479/2692/7471/2691/3489/2693/4824/653/1001/3485/3486/8483
GO:0000387	BP	GO:0000387	spliceosomal snRNP assembly	32	-0.466746	-1.97626	0.00268946	0.0208419	0.0149932	2749	tags=53%, list=23%, signal=41%	6633/10419/8487/6636/7375/1207/10772/9129/9733/11171/8161/96764/6635/6634/79833/6637/6632
GO:0016251	MF	GO:0016251	RNA polymerase II general transcription initiation factor activity	32	-0.465866	-1.97253	0.00268946	0.0208419	0.0149932	1821	tags=41%, list=15%, signal=35%	902/6879/2960/6877/6882/2958/2963/10302/1810/6617/9519/2959/6873
GO:0001098	MF	GO:0001098	basal transcription machinery binding	47	-0.390632	-1.8213	0.00270743	0.0209091	0.0150416	3112	tags=51%, list=26%, signal=38%	1660/23168/8725/51322/26523/8607/6925/55197/2091/51637/6879/54680/23160/26610/196/3192/9221/2073/2959/8202/9646/22828/51585/79577
GO:0001099	MF	GO:0001099	basal RNA polymerase II transcription machinery binding	47	-0.390632	-1.8213	0.00270743	0.0209091	0.0150416	3112	tags=51%, list=26%, signal=38%	1660/23168/8725/51322/26523/8607/6925/55197/2091/51637/6879/54680/23160/26610/196/3192/9221/2073/2959/8202/9646/22828/51585/79577
GO:1903321	BP	GO:1903321	negative regulation of protein modification by small protein conjugation or removal	67	-0.35013	-1.77088	0.00270339	0.0209091	0.0150416	2479	tags=39%, list=20%, signal=31%	10625/819/7375/11146/1407/9532/10253/2729/11261/9474/51366/10363/10196/6659/23560/9373/3301/4085/23376/5663/1499/8864/26271/11315/9320/9529
GO:0007589	BP	GO:0007589	body fluid secretion	80	0.368572	1.67456	0.00270931	0.0209091	0.0150416	1692	tags=29%, list=14%, signal=25%	1723/4986/7421/1956/7422/4762/362/51043/10551/5618/1906/4881/7498/4883/27023/5581/57835/6338/10062/7349/6531/2692/1056
GO:1904357	BP	GO:1904357	negative regulation of telomere maintenance via telomere lengthening	19	-0.543751	-2.0158	0.00276655	0.0213233	0.0153395	2580	tags=47%, list=21%, signal=37%	5394/55226/3178/142/7013/167227/3192/80351/25913
GO:1900151	BP	GO:1900151	regulation of nuclear-transcribed mRNA catabolic process, deadenylation-dependent decay	10	-0.679011	-1.97386	0.00277076	0.0213233	0.0153395	2720	tags=70%, list=22%, signal=54%	23019/678/677/29883/23112/22849/10140
GO:0016338	BP	GO:0016338	calcium-independent cell-cell adhesion via plasma membrane cell-adhesion molecules	17	0.591537	1.90014	0.00277437	0.0213233	0.0153395	3044	tags=59%, list=25%, signal=44%	5010/26285/1365/51208/650/9080/10686/24146/1364/23562
GO:0050954	BP	GO:0050954	sensory perception of mechanical stimulus	127	0.326961	1.60577	0.00277283	0.0213233	0.0153395	4440	tags=48%, list=37%, signal=31%	8989/25861/24139/7068/525/2558/64787/51475/332/3383/40/22953/1280/8556/51168/7349/4640/1301/2138/23349/776/5456/5077/1302/3673/9455/6387/491/79784/2561/1277/63895/7275/1141/57731/79955/26519/10750/53904/4914/8322/3249/57053/3753/3736/4648/4646/7007/501/6495/1032/2917/5270/6591/5864/80055/1285/4647/1649/5458/10083
GO:0090287	BP	GO:0090287	regulation of cellular response to growth factor stimulus	214	0.290815	1.53905	0.00277765	0.0213267	0.0153419	4280	tags=47%, list=35%, signal=31%	5170/81848/8817/2887/65997/2246/6794/8823/63978/4088/94/183/8425/2247/753/9350/9573/10468/2626/859/54829/5654/7498/5046/9353/650/11117/3280/5526/3592/2022/4221/3675/4734/7471/6425/9480/79652/2625/659/4804/3611/25928/11061/8200/4435/81792/23770/57556/5465/57608/6424/10272/79812/2297/200734/25960/51341/64102/2260/4504/6664/90993/63893/27122/10755/7040/11156/3678/8322/9982/28996/23089/2817/652/4015/…
GO:0045296	MF	GO:0045296	cadherin binding	280	-0.218392	-1.39506	0.00279428	0.0214324	0.015418	1976	tags=24%, list=16%, signal=21%	3417/10397/1982/831/9588/55379/1654/10606/5902/1399/6152/5586/26156/7430/3895/6772/6164/3939/10611/23670/8727/4179/29789/11329/8615/57142/7534/6643/51031/6187/57698/25978/56829/8826/10190/5062/28969/4690/55854/5781/26135/9689/10006/5861/9045/23367/829/8301/90/5663/1499/5901/5962/3688/22919/26130/54505/11315/9101/23607/51510/3309/9748/3799/5756/23075/9685/2060
GO:0043568	BP	GO:0043568	positive regulation of insulin-like growth factor receptor signaling pathway	11	0.683927	1.94209	0.00285719	0.0218924	0.0157489	2220	tags=73%, list=18%, signal=59%	3488/367/2688/3479/2692/7471/2691/2693
GO:0051966	BP	GO:0051966	regulation of synaptic transmission, glutamatergic	58	0.403598	1.73878	0.0028902	0.0221227	0.0159146	4571	tags=64%, list=38%, signal=40%	2912/10369/3351/477/1956/1268/1813/27092/1201/2914/116/10368/7349/23542/8398/7143/4920/22871/9378/2897/54413/4914/2185/2899/9456/1000/2917/5270/27091/6812/2918/8525/134/5649/1020/2911/6347
GO:0009792	BP	GO:0009792	embryo development ending in birth or egg hatching	492	0.240737	1.39577	0.00290109	0.0221834	0.0159583	3808	tags=38%, list=31%, signal=27%	3211/398/2709/1999/51294/1046/3714/6474/2494/4838/1437/3373/3217/9355/63978/10265/7422/3219/6615/4088/94/2247/5745/5754/27173/63925/60482/55764/367/4097/140467/7481/154796/9620/6608/26469/2623/1906/6663/1627/1044/6469/4524/1280/10454/55224/27023/650/579/3233/3479/10400/729/4613/2736/9421/3231/7205/2294/10736/221395/3549/3280/672/4618/202018/2019/1301/2138/655/7798/23432/6926/5080/84296/5216/3975/…
GO:0090575	CC	GO:0090575	RNA polymerase II transcription regulator complex	149	-0.264545	-1.54263	0.00291147	0.0222401	0.015999	2296	tags=32%, list=19%, signal=26%	1875/5993/6774/865/4086/4087/6934/3182/79733/3622/4801/5450/6917/902/4089/4090/1022/9325/6879/4601/2960/4149/10001/6877/3091/6882/2958/11335/23394/2963/10973/5925/9440/1871/1499/1810/1385/6421/7091/404672/9519/2959/466/6938/6873/2965/29079
GO:1905114	BP	GO:1905114	cell surface receptor signaling pathway involved in cell-cell signaling	416	0.250282	1.42397	0.00291501	0.0222444	0.0160021	4670	tags=48%, list=38%, signal=31%	6804/9127/56998/2741/2887/3060/1956/1142/6794/1813/25987/4088/9037/7015/2247/409/5754/57447/23072/51741/7481/22953/57658/2011/9620/6608/27120/6663/6469/2901/57664/7476/51588/83786/10497/79412/1363/650/28999/2736/4041/7088/8629/1136/7480/23542/63923/5071/527/1144/1896/8326/3675/27303/23500/4923/5023/2737/5916/4188/2903/57805/8820/2870/2116/7471/6425/2895/9968/5879/4355/2625/1454/3611/9699/4653/259…
GO:0045664	BP	GO:0045664	regulation of neuron differentiation	160	0.297694	1.51453	0.00291893	0.0222516	0.0160073	5091	tags=57%, list=42%, signal=33%	6900/5979/2290/4762/50937/54845/5909/54897/429/5121/6469/2119/7225/50674/650/4613/6496/2736/3280/6457/463/4908/7077/2138/9638/655/5080/1600/26508/2737/1270/4803/7101/57795/4099/55906/23462/1454/151/9283/51704/474/6387/53637/6911/22871/55755/10660/8200/1746/274/9181/8929/60436/2260/27339/6664/627/1482/652/10362/5914/2056/6662/6495/7224/5881/4851/7161/4131/2475/152/6422/6657/1453/1620/5458/4760/476…
GO:0050482	BP	GO:0050482	arachidonic acid secretion	23	0.536986	1.86242	0.00293351	0.0223173	0.0160546	3398	tags=70%, list=28%, signal=50%	553/5322/1813/30814/64600/624/26279/8398/1636/5319/4923/4828/50487/5320/1815/6754
GO:1903963	BP	GO:1903963	arachidonate transport	23	0.536986	1.86242	0.00293351	0.0223173	0.0160546	3398	tags=70%, list=28%, signal=50%	553/5322/1813/30814/64600/624/26279/8398/1636/5319/4923/4828/50487/5320/1815/6754
GO:0042749	BP	GO:0042749	regulation of circadian sleep/wake cycle	18	0.584009	1.90316	0.00296299	0.0224959	0.016183	3671	tags=61%, list=30%, signal=43%	153/1437/1813/3062/2692/2691/3737/22871/1141/1392/4544
GO:0031397	BP	GO:0031397	negative regulation of protein ubiquitination	60	-0.350794	-1.69586	0.0029612	0.0224959	0.016183	2479	tags=40%, list=20%, signal=32%	10625/819/7375/11146/1407/9532/10253/2729/11261/9474/51366/10196/6659/23560/9373/3301/4085/23376/5663/8864/26271/11315/9320/9529
GO:0007064	BP	GO:0007064	mitotic sister chromatid cohesion	19	-0.540824	-2.00495	0.00296959	0.0225232	0.0162027	1129	tags=63%, list=9%, signal=57%	23126/25836/55719/546/23047/5925/5885/23244/80218/8243/23137/9126
GO:0099565	BP	GO:0099565	chemical synaptic transmission, postsynaptic	87	0.356256	1.63655	0.00297383	0.0225324	0.0162093	5313	tags=64%, list=44%, signal=36%	6804/9127/2741/3060/1142/1813/409/22953/2901/7476/10497/1136/23542/1144/4923/5023/2903/2895/4355/9699/2931/869/22871/8001/9378/22999/1141/2898/9294/54413/1815/5999/2185/57053/2905/5024/1138/5026/8898/2906/1145/10458/6455/8973/2902/134/5649/1020/18/8620/23316/1146/5025/55607/1143/2030
GO:0005891	CC	GO:0005891	voltage-gated calcium channel complex	28	0.503808	1.8461	0.00298673	0.0225845	0.0162468	4187	tags=71%, list=34%, signal=47%	10369/27092/778/785/10368/782/781/779/783/776/8912/777/775/774/8913/786/6261/773/2280/57828
GO:0030335	BP	GO:0030335	positive regulation of cell migration	442	0.243162	1.39263	0.00298537	0.0225845	0.0162468	3483	tags=35%, list=29%, signal=26%	29984/5170/6363/23060/8817/8995/57715/7070/10631/83483/2246/6375/1956/2621/3569/5979/3373/8823/54209/8482/7422/6615/4088/9037/183/7015/2247/54859/8828/9647/6346/3488/4916/64218/2039/3383/79567/7481/85360/6608/1906/6317/23328/1365/7010/7476/10501/2048/650/6405/3479/5581/8829/7205/2294/2771/4908/79791/7423/3965/6366/3592/655/10505/3675/5031/5216/5764/4215/1398/1908/2113/1435/63940/3630/6546/51378/9…
GO:0008333	BP	GO:0008333	endosome to lysosome transport	40	-0.411817	-1.84182	0.00299645	0.0226351	0.0162832	1872	tags=38%, list=15%, signal=32%	154/6845/63894/7415/7251/10042/55207/4534/25978/9482/64089/66008/27072/9525/51510
GO:0010644	BP	GO:0010644	cell communication by electrical coupling	26	0.529254	1.89826	0.0030483	0.0229655	0.0165209	3582	tags=62%, list=29%, signal=43%	477/288/10052/1627/57165/478/5318/6546/6262/775/482/5566/3736/6910/2702/845
GO:0009295	CC	GO:0009295	nucleoid	38	-0.417075	-1.83381	0.00305245	0.0229655	0.0165209	2046	tags=37%, list=17%, signal=31%	2926/55379/60493/7978/10128/7417/3032/79736/22868/7416/6742/64216/10845/7019
GO:0042645	CC	GO:0042645	mitochondrial nucleoid	38	-0.417075	-1.83381	0.00305245	0.0229655	0.0165209	2046	tags=37%, list=17%, signal=31%	2926/55379/60493/7978/10128/7417/3032/79736/22868/7416/6742/64216/10845/7019
GO:0090276	BP	GO:0090276	regulation of peptide hormone secretion	162	0.300402	1.53007	0.0030475	0.0229655	0.0165209	2404	tags=31%, list=20%, signal=25%	6804/4826/1956/9024/2645/3569/80024/1268/1813/3382/23410/3651/2696/353500/846/640/116/1393/2243/5127/3814/5581/3625/91355/1113/8938/6833/4041/23409/7349/6720/4843/11132/5071/8398/7849/8600/2692/5208/8447/3630/55107/5879/2691/2693/2852/4035/3170/2695/2922
GO:1904035	BP	GO:1904035	regulation of epithelial cell apoptotic process	76	0.372381	1.68339	0.00305728	0.0229787	0.0165304	2635	tags=38%, list=22%, signal=30%	5170/57124/2621/3569/9037/7015/409/79625/3651/959/3383/7010/51588/2243/3135/11132/10298/5319/51129/3596/10266/5598/5335/2625/2852/26291/11126/5465/6424
GO:1903050	BP	GO:1903050	regulation of proteolysis involved in cellular protein catabolic process	168	-0.256808	-1.52132	0.00307917	0.02312	0.016632	2476	tags=32%, list=20%, signal=26%	11011/819/11236/11146/23287/5700/1950/9532/55270/11345/1457/55743/2729/2932/5705/7514/9097/10134/9709/5601/4983/7415/51136/1452/7341/7314/10769/7874/93974/10221/7110/4780/25820/23429/5702/9604/29761/3093/51377/23376/5663/9978/2332/29978/9655/11315/5701/5716/9529/10213/7337/25898/7336/5706
GO:0061436	BP	GO:0061436	establishment of skin barrier	18	0.582633	1.89868	0.00311098	0.0233355	0.016787	3907	tags=67%, list=32%, signal=45%	59344/2810/51599/8626/5339/3868/1364/4233/242/2312/26154/3848
GO:0016887	MF	GO:0016887	ATP hydrolysis activity	207	-0.246148	-1.50878	0.00311512	0.0233431	0.0167925	2300	tags=29%, list=19%, signal=24%	51606/80007/79029/7486/5378/9928/476/9716/9188/641/9879/23078/546/11056/4175/8886/1654/80205/23347/23586/79572/7415/1653/4292/22880/509/11325/29789/3329/55601/79665/64135/2963/57062/4905/10973/54454/9493/490/23517/64848/79009/254394/10146/9525/1665/3320/54505/23200/57205/10396/55308/27032/3309/3799/6782/1105/5965/8467/5825/10845
GO:0050891	BP	GO:0050891	multicellular organismal water homeostasis	48	0.425939	1.75098	0.00312707	0.0234093	0.0168401	4576	tags=60%, list=38%, signal=38%	1579/59344/2810/525/360/6338/51599/359/551/51297/8626/66002/5339/3868/1364/4233/5566/3037/242/2312/59341/26154/3848/51763/112/361/8529/6340/6337
GO:0014902	BP	GO:0014902	myotube differentiation	84	0.356589	1.62638	0.00313646	0.0234561	0.0168738	4401	tags=54%, list=36%, signal=34%	6474/101929726/30846/552/22953/6608/859/6469/3479/3792/89/7480/575/4618/4842/3566/8912/58494/3756/7471/5339/9780/4654/627/10014/55544/23250/9518/1482/10324/8038/8538/10211/6261/9456/6495/6497/4656/4851/4323/1827/58/2475/1760/688
GO:0061844	BP	GO:0061844	antimicrobial humoral immune response mediated by antimicrobial peptide	56	0.415252	1.77183	0.00316028	0.0236106	0.016985	4165	tags=50%, list=34%, signal=33%	5225/11005/1670/5319/60343/9547/5967/2920/51297/1672/6357/2147/5068/6406/1671/5968/81623/653423/6278/354/25818/2597/3605/57115/5650/3273/4589/8993
GO:0072577	BP	GO:0072577	endothelial cell apoptotic process	50	0.417669	1.73231	0.00319363	0.0238123	0.01713	2515	tags=44%, list=21%, signal=35%	5170/57124/2621/9037/7015/79625/959/3383/7010/2243/3135/10298/51129/3596/10266/5598/5335/2625/659/2852/26291/11126
GO:0060170	CC	GO:0060170	ciliary membrane	50	0.417634	1.73217	0.00319363	0.0238123	0.01713	3511	tags=44%, list=29%, signal=31%	6753/1813/92211/6608/5148/1816/3000/23432/9033/80045/5145/2780/54587/5158/1212/9283/2779/6010/26123/5727/2121/585
GO:1900101	BP	GO:1900101	regulation of endoplasmic reticulum unfolded protein response	24	-0.507547	-1.98515	0.00321222	0.023927	0.0172126	1516	tags=42%, list=12%, signal=37%	5295/55161/5771/4690/51283/23376/4189/7494/10987/3309
GO:0010518	BP	GO:0010518	positive regulation of phospholipase activity	50	0.417349	1.73099	0.0032473	0.0241643	0.0173833	3487	tags=44%, list=29%, signal=32%	5170/553/5322/10316/1956/183/2247/552/2099/11331/1902/5319/3357/5031/1909/2261/5156/5330/27/2260/3265/185
GO:0046883	BP	GO:0046883	regulation of hormone secretion	214	0.288193	1.52517	0.00327446	0.0243422	0.0175112	4177	tags=45%, list=34%, signal=30%	6804/4986/4826/5008/1956/9024/2645/3569/80024/1268/1813/3382/23410/183/3651/2696/353500/846/640/8074/114897/116/1906/1393/51083/3589/2243/5127/3814/5581/3625/91355/1113/8938/6833/4041/23409/7349/6720/4843/11132/4878/5071/8398/7849/8600/2692/5208/8447/1908/3630/4828/55107/5879/2691/2693/2852/1394/4035/6865/4824/3170/2695/2922/3077/7226/50487/6755/5972/2641/10312/8431/6664/2850/114899/9619/5950/185…
GO:0043047	MF	GO:0043047	single-stranded telomeric DNA binding	12	-0.657422	-2.02996	0.0032805	0.024351	0.0175176	2502	tags=67%, list=21%, signal=53%	3178/6118/7013/6117/54386/3181/25913/10111
GO:0005795	CC	GO:0005795	Golgi stack	108	-0.286369	-1.57779	0.00328215	0.024351	0.0175176	1601	tags=31%, list=13%, signal=28%	10142/286451/22796/55454/4124/51643/10134/25843/9528/54432/55204/51125/2804/8615/3329/64083/51552/6480/4905/7443/4247/23256/10282/259230/55851/23011/10959/2591/2589/51128/27032/9950/22856/9527
GO:0045861	BP	GO:0045861	negative regulation of proteolysis	253	0.275709	1.483	0.00330039	0.0244621	0.0175975	4215	tags=45%, list=35%, signal=30%	10406/5266/3699/9683/2621/3698/7422/2810/183/409/871/1201/11005/5267/1473/1410/79094/332/4130/3933/8710/259/5582/26952/6317/6469/5774/3164/1470/9806/10047/23409/10062/4671/7077/5327/1471/5371/3630/1472/4803/7076/57805/2043/551/7471/390502/5045/6692/3730/5973/5858/1893/1294/1718/5076/6195/27344/54475/1942/4035/2147/3700/3077/274/3827/58503/1447/4318/64215/51035/10013/4504/63893/50859/5345/10755/58…
GO:0062208	BP	GO:0062208	positive regulation of pattern recognition receptor signaling pathway	30	-0.445943	-1.85243	0.00330939	0.0244803	0.0176106	1831	tags=40%, list=15%, signal=34%	23369/57162/1654/3146/26191/57142/55601/9258/2150/9867/26057/7096
GO:1901991	BP	GO:1901991	negative regulation of mitotic cell cycle phase transition	137	-0.270287	-1.52753	0.00330828	0.0244803	0.0176106	2981	tags=37%, list=25%, signal=28%	9587/5988/51322/1739/3275/28984/678/1111/677/55795/1843/891/138151/10403/51514/11130/4361/51347/472/9183/55743/1112/6118/7756/641/2146/5934/7175/10769/29117/25949/6659/11073/4683/55031/5925/4085/55055/9184/1027/8883/79184/324/51065/5885/26271/51499/3550/79577/64859/51143
GO:0050918	BP	GO:0050918	positive chemotaxis	54	0.412481	1.74636	0.00331699	0.0245123	0.0176336	3735	tags=46%, list=31%, signal=32%	7422/4088/9037/2247/846/4916/5365/8829/4908/7423/2668/3673/9048/4035/6387/4233/11151/284/5155/10584/2253/652/3603/7249/7857
[truncated: 1,357 more rows]
