# Supplementary material for: Integrative Analysis Coupled with In Vitro Validation Reveals KAZN and SUPT3H as Shared Negative Regulators in Osteosarcopenia
Source: Int J Mol Sci. 2026 Jul 16;27(14):6340. doi: 10.3390/ijms27146340 (PMC13410197; doi:10.3390/ijms27146340)
Supplement: Supplementary file 1 [file ijms-27-06340-s001.zip › Supplementary tables/Supplementary Table S5.xlsx]

## Sheet: Supplementary Table S5
	ID	Description	setSize	enrichmentScore	NES	pvalue	p.adjust	qvalue	rank	leading_edge	core_enrichment
hsa00190	hsa00190	Oxidative phosphorylation	98	-0.578718	-2.70228	1.00E-10	6.76E-09	5.62E-09	2949	tags=63%, list=20%, signal=51%	4697/537/1345/7381/7388/8992/4706/440567/9377/4702/4694/1349/7386/51382/4720/4731/6389/4704/4722/4710/4713/1350/341947/4700/6392/4708/10063/1347/84701/4726/4712/245973/6390/7385/9296/4716/10975/1355/4711/7384/4719/1339/1351/29796/1340/1329/54205/4723/4717/4695/55967/4709/64077/1537/374291/4725/4696/1327/4714/1352/56901/4728
hsa04932	hsa04932	Non-alcoholic fatty liver disease	144	-0.498906	-2.47293	1.00E-10	6.76E-09	5.62E-09	3521	tags=56%, list=24%, signal=42%	4715/6391/2353/1649/3570/4698/51094/5600/4707/1965/4697/1345/5601/2081/7381/7388/5879/3569/4706/440567/9377/4702/4694/1349/7386/4720/4731/6389/5296/4704/4722/4710/4713/1350/341947/4700/6392/4708/1347/84701/4726/356/4712/6390/7385/4716/10975/4711/7384/4719/1339/1351/29796/1340/5565/1329/54205/4723/4717/4695/55967/4709/10062/1537/2931/374291/207/4725/4696/1327/51422/4714/10018/5465/6945/5571/56901/…
hsa05415	hsa05415	Diabetic cardiomyopathy	168	-0.485572	-2.46281	1.00E-10	6.76E-09	5.62E-09	3138	tags=54%, list=22%, signal=42%	5600/948/4707/5578/4697/1345/5601/7381/7388/5879/1376/292/489/818/4706/440567/9377/4702/4694/5501/1349/7386/4720/2998/4731/6389/5296/4704/4722/4710/4713/1350/341947/5350/4700/6392/1636/4708/51660/7043/1347/84701/4726/1215/5500/4712/10105/6390/7385/4716/10975/4711/7384/4719/1339/1351/29796/1340/5160/1329/4723/7419/4717/7417/4695/25874/55967/291/5162/4709/5499/1537/374291/183/142/207/4725/4696/1327…
hsa04714	hsa04714	Thermogenesis	191	-0.441625	-2.26827	1.00E-10	6.76E-09	5.62E-09	3138	tags=47%, list=22%, signal=37%	5600/116228/4707/4697/6009/1345/7381/7388/1376/29078/285521/4706/440567/9377/4702/9658/4694/1349/7386/4720/4731/6389/2182/64223/4704/10488/4722/4710/4713/1350/341947/4700/6392/8110/4708/10063/1347/656/84701/4726/788/51548/114/4712/6390/7385/55811/28958/4716/10975/1355/4711/7384/4719/1339/5592/1351/29796/1340/5565/1329/4723/4717/7248/388753/4695/6197/55967/4709/25915/2180/10891/1537/374291/4725/46…
hsa05016	hsa05016	Huntington disease	257	-0.412489	-2.21841	1.00E-10	6.76E-09	5.62E-09	3976	tags=52%, list=28%, signal=38%	4294/4724/54539/5692/55626/347733/27089/548644/2776/55860/7157/3065/5688/5710/2904/4715/6391/5695/2878/5693/6506/10540/9861/4698/6647/5690/4707/55081/4697/1345/5601/2081/7381/7388/3799/26100/5709/292/5685/8678/30849/1770/4706/5718/440567/5431/9377/3798/4702/7802/5713/4694/9776/1349/7386/4720/4731/6389/4704/10488/4722/4710/4713/2882/1350/341947/5440/4700/6392/4708/1173/1347/84701/4726/4712/10105/5…
hsa05012	hsa05012	Parkinson disease	221	-0.397046	-2.09463	2.11E-09	1.02E-07	8.46E-08	4037	tags=54%, list=28%, signal=40%	7494/64116/817/4724/4137/54539/90550/5692/347733/27089/7157/27173/5688/5710/4715/6391/5695/1649/5693/9861/4698/55630/6647/5690/4707/10131/1965/2774/4697/11315/1345/5601/2081/7381/7388/3799/5709/292/5685/818/27429/4706/5718/440567/4129/9377/3798/4702/5713/4694/1349/7386/4720/7317/4731/6389/4704/9817/4722/4710/4713/1350/341947/23516/4700/7922/6392/4708/1347/84701/4726/4712/10105/5686/6390/7385/4716…
hsa05010	hsa05010	Alzheimer disease	323	-0.351346	-1.94762	2.41E-09	1.02E-07	8.46E-08	3998	tags=46%, list=28%, signal=34%	64116/4724/3667/6868/4137/54539/90550/5692/55626/347733/27089/122011/2776/7132/27173/5688/5710/2904/25825/4715/6391/5695/5894/1649/5693/1857/823/8321/9861/4698/55630/5690/4707/1965/1139/10313/4697/2905/1345/5601/2081/7381/7388/3799/348/26100/5709/292/5685/8678/489/30849/3569/4706/5718/440567/9377/3798/4702/5713/4694/9776/1349/7386/4720/55851/778/4731/6389/4842/5296/1457/4704/102/4722/4710/4713/13…
hsa05022	hsa05022	Pathways of neurodegeneration - multiple diseases	406	-0.328638	-1.85169	2.31E-09	1.02E-07	8.46E-08	3566	tags=40%, list=25%, signal=31%	5688/5710/2904/4715/6391/5695/5894/2878/1649/5693/1857/823/8321/10540/9861/4698/6647/5690/5600/4707/80208/10131/1965/55081/1139/5578/4697/2905/11315/1345/5601/6310/2081/7381/7388/10010/5879/3799/26100/5709/79139/292/5685/8678/9217/489/30849/818/27429/3569/1770/4706/5718/440567/9377/3798/4702/7802/5713/4694/9776/1349/7386/4720/7317/778/4741/4731/6389/4842/1457/4704/4722/4710/4713/2882/1350/341947/…
hsa05020	hsa05020	Prion disease	229	-0.375846	-1.99187	1.48E-08	5.56E-07	4.63E-07	3566	tags=45%, list=25%, signal=35%	5688/5710/2904/4715/6391/5695/116443/1649/5693/9861/4698/6647/5690/5600/4707/1965/4697/2905/1345/5601/7381/7388/5879/3799/5709/292/5685/3569/4706/5718/440567/9377/3798/4702/5713/4694/1349/7386/4720/778/4731/6389/5296/1457/4704/3310/10488/4722/4710/4713/1350/341947/4700/6392/4708/1347/84701/4726/4712/10105/5686/6390/7385/4716/10975/4711/7384/4719/1339/1351/29796/1340/89953/1329/54205/4723/7419/553…
hsa05014	hsa05014	Amyotrophic lateral sclerosis	313	-0.342841	-1.89254	1.95E-08	6.58E-07	5.47E-07	3974	tags=47%, list=28%, signal=35%	4724/643246/9883/54539/90550/5692/55626/347733/27089/23636/55860/7132/7157/23279/5688/5710/2904/4715/6391/5695/2878/1649/5693/6506/10540/9861/4698/6647/5690/5600/4707/80208/1965/4697/2905/1345/2081/7381/7388/10010/5879/3799/26100/5709/79139/5685/8678/9542/9217/30849/1770/4706/5718/440567/9377/3798/4702/7802/5713/4694/9776/1349/7386/4720/4741/4731/6389/4842/4704/4722/4710/4713/2882/1350/341947/470…
hsa01210	hsa01210	2-Oxocarboxylic acid metabolism	28	-0.713406	-2.50952	1.13E-07	2.95E-06	2.45E-06	2784	tags=68%, list=19%, signal=55%	3421/1738/55526/4967/1431/2805/1743/162417/5160/587/5162/1737/594/50/2875/1629/2806/3419/84706
hsa01200	hsa01200	Carbon metabolism	101	-0.468577	-2.21413	1.09E-07	2.95E-06	2.45E-06	2485	tags=47%, list=17%, signal=39%	6391/8310/22934/5096/221823/10873/6888/3421/38/5095/1738/2023/35/6389/84693/4967/6392/3098/2271/55902/8803/8802/5631/6390/1431/2805/1743/1892/283871/4200/5160/4190/5162/1737/4191/29968/50/4329/3099/2875/2731/9104/2806/51/729020/3419/84706
hsa05208	hsa05208	Chemical carcinogenesis - reactive oxygen species	182	-0.389851	-1.99029	1.05E-07	2.95E-06	2.45E-06	2949	tags=43%, list=20%, signal=35%	4697/1345/5601/7381/7388/5879/292/115019/4706/440567/9377/2944/4702/4694/1349/7386/4720/4731/6389/5296/4704/9817/4722/4710/4713/1350/341947/4700/1147/6392/4708/1347/84701/4726/6416/4712/10105/2948/6390/7385/873/4716/10975/119391/4711/7384/4719/1339/1351/29796/1340/2053/1329/4723/7419/4717/7417/4695/55967/291/4709/5609/1537/6648/374291/369/207/4725/4696/1327/4714/6654/9446/7416/4258/10861/7422/569…
hsa00280	hsa00280	Valine, leucine and isoleucine degradation	45	-0.612965	-2.44246	1.50E-07	3.62E-06	3.01E-06	2610	tags=56%, list=18%, signal=46%	219/38/5095/1738/35/217/3033/84693/3155/64087/549/1892/3028/587/259307/3032/11112/594/10449/5019/3030/4329/1629/27034/501
hsa04260	hsa04260	Cardiac muscle contraction	74	-0.490966	-2.18337	8.77E-07	1.98E-05	1.64E-05	2980	tags=50%, list=21%, signal=40%	7169/1345/7381/7388/84679/489/784/440567/9377/1349/7386/778/476/1350/341947/1347/84701/845/7385/10975/7384/1339/1351/29796/1340/1329/1537/1327/4633/7170/4634/3270/7134/4625/7137/4624/488
hsa00620	hsa00620	Pyruvate metabolism	41	-0.581544	-2.26183	6.80E-06	0.000143714	0.000119501	2612	tags=59%, list=18%, signal=48%	10873/124/31/219/32/38/1738/197257/217/2271/55902/98/127/4200/5160/4190/5162/1737/4191/9380/160287/501/3945/3029
hsa00020	hsa00020	Citrate cycle (TCA cycle)	29	-0.631	-2.22008	1.08E-05	0.000214874	0.000178671	3975	tags=76%, list=28%, signal=55%	3417/5091/3418/6391/3421/1738/6389/4967/6392/2271/8803/8802/6390/1431/1743/5160/4190/5162/1737/4191/50/3419
hsa00640	hsa00640	Propanoate metabolism	30	-0.608721	-2.18356	3.97E-05	0.000745725	0.000620083	4166	tags=73%, list=29%, signal=52%	23417/55862/1962/8310/5096/31/32/5095/1738/35/84693/55902/8803/8802/1892/594/3030/4329/160287/1629/51/3945
hsa04146	hsa04146	Peroxisome	78	-0.420683	-1.88642	9.79E-05	0.00174164	0.0014482	4471	tags=54%, list=31%, signal=37%	30/5824/570/215/23417/8443/3417/6342/5830/1962/8800/3418/196743/8310/5828/8528/6647/9409/92960/5194/55711/2182/51268/10901/84769/3155/373156/5825/1384/4843/2053/8799/25961/2180/25824/5827/6648/390916/8309/1891/10455/51
hsa05340	hsa05340	Primary immunodeficiency	28	0.564839	1.95669	0.00103646	0.0149598	0.0124393	2500	tags=46%, list=17%, signal=38%	6891/916/7535/695/3575/5788/3561/29760/5994/3718/5993/925/920
hsa00270	hsa00270	Cysteine and methionine metabolism	43	-0.476374	-1.88581	0.000901341	0.0149598	0.0124393	3148	tags=44%, list=22%, signal=35%	144811/1788/23382/6723/4507/2805/587/4190/259307/4191/4357/29968/160287/875/7263/6611/2806/3945/55256
hsa00071	hsa00071	Fatty acid degradation	40	-0.481966	-1.86853	0.000947003	0.0149598	0.0124393	3480	tags=60%, list=24%, signal=46%	8310/36/113612/124/1376/219/38/35/217/2182/3033/1632/127/1892/2639/3032/2180/10449/3030/37/10455/501/51/23205
hsa04650	hsa04650	Natural killer cell mediated cytotoxicity	92	0.376768	1.67561	0.00108788	0.0149598	0.0124393	2947	tags=35%, list=20%, signal=28%	4893/962/2215/5880/7409/7535/2214/3002/5777/6655/673/2185/3845/3689/919/3683/5291/3135/4277/3821/5336/25759/5293/7124/7305/5532/3133/3824/3106/2207/3265/5534
hsa05017	hsa05017	Spinocerebellar ataxia	130	-0.33638	-1.64629	0.0010647	0.0149598	0.0124393	3566	tags=40%, list=25%, signal=30%	5688/5710/2904/5695/116443/5693/1600/9861/2959/5690/5578/2905/5601/6310/2081/26100/5709/292/5685/8678/489/30849/5718/5713/9776/5296/10939/2259/10105/5686/7436/54205/7419/5708/4976/7417/115209/291/3709/55062/5704/207/11047/9698/5714/5694/7416/5691/29982/2475/60673/488
hsa04723	hsa04723	Retrograde endocannabinoid signaling	114	-0.331337	-1.58532	0.0011065	0.0149598	0.0124393	2525	tags=47%, list=18%, signal=39%	747/2788/222236/5332/126328/2783/4701/4724/2791/54539/2776/11343/4715/2790/4698/5600/4707/5578/4697/5601/4706/4702/4694/4720/778/4731/4704/4722/4710/4713/4700/4708/4726/114/4712/4716/4711/4719/4723/4717/2787/4695/55967/4709/3709/374291/4725/4696/4714/221955/56901/4728/115/2568
hsa04062	hsa04062	Chemokine signaling pathway	157	0.327394	1.6056	0.0011616	0.0151008	0.0125565	3884	tags=36%, list=27%, signal=27%	5473/5590/5908/4893/2773/5880/4067/7409/2782/10681/6355/2268/1794/4792/6093/2309/6655/673/6773/3718/653361/2185/5196/5330/3577/3845/5291/23533/2870/5580/5336/25759/5293/6374/4283/7454/3055/55970/5829/3265/7074/2770/1230/109/107/6352/729230/111/5290/5747/10663/10000/9547/3702/58191/10451/6387
hsa00630	hsa00630	Glyoxylate and dicarboxylate metabolism	26	-0.539004	-1.85676	0.00154144	0.0192965	0.0160454	2485	tags=58%, list=17%, signal=48%	5096/2752/38/5095/1738/84693/125061/55902/1431/283871/4190/4191/50/9380/2731
hsa05150	hsa05150	Staphylococcus aureus infection	50	0.446891	1.77543	0.0016616	0.0193662	0.0161033	4854	tags=62%, list=34%, signal=41%	2215/3112/2214/3123/1675/2358/3426/3689/718/3683/2357/3075/2359/727/3127/3684/716/3122/728/715/6403/2212/5724/3111/3119/3113/717/3117/3109/3108/6404
hsa04145	hsa04145	Phagosome	133	0.343472	1.63342	0.00165327	0.0193662	0.0161033	4379	tags=41%, list=30%, signal=29%	534/6891/3690/81027/4688/2215/79659/527/3112/23545/1780/1520/2214/3123/7059/11151/30835/653361/60/71/64581/3689/718/84617/3135/155066/5289/1535/3133/9902/3127/3684/7280/200576/3106/3122/535/203068/5868/715/51807/3134/10312/4481/90423/22925/2212/8417/3111/3119/7846/523/8685/3113/7057
hsa03010	hsa03010	Ribosome	130	-0.329539	-1.61281	0.00196613	0.0221517	0.0184195	2489	tags=27%, list=17%, signal=22%	65008/6188/54948/6137/28998/29093/6173/29074/55168/64965/65003/51069/64960/51373/9553/6132/29088/51081/51318/64928/64969/11222/51021/10573/64963/55052/79590/6182/6183/51116/219927/51073/64979/64981/63875
hsa00785	hsa00785	Lipoic acid metabolism	18	-0.604165	-1.89499	0.00209751	0.0228697	0.0190165	2434	tags=61%, list=17%, signal=51%	1738/55526/4967/51601/1743/5160/5162/1737/594/1629/2731
hsa00970	hsa00970	Aminoacyl-tRNA biosynthesis	25	-0.534671	-1.82402	0.00226328	0.0239059	0.0198782	3588	tags=60%, list=25%, signal=45%	80222/10667/10056/57505/79731/124454/92935/79587/123263/25973/54938/23438/55699/283459/2193
hsa04662	hsa04662	B cell receptor signaling pathway	76	0.39894	1.71267	0.00281838	0.028867	0.0240034	2131	tags=30%, list=15%, signal=26%	55024/4893/5880/4067/11025/7409/79168/975/695/4792/11024/29760/5777/6655/10288/3845/11027/5291/10859/5336/5293/27071/5532
hsa04070	hsa04070	Phosphatidylinositol signaling system	89	0.368997	1.63447	0.00293448	0.0291722	0.0242572	2246	tags=26%, list=16%, signal=22%	51196/8867/8760/163688/23262/9110/22908/8395/8776/5286/4952/801/51447/55613/5330/5305/5291/5336/5293/5289/91860/3708/253430
hsa05330	hsa05330	Allograft rejection	28	0.531595	1.84152	0.00377843	0.0357792	0.029751	4853	tags=75%, list=34%, signal=50%	3112/941/3123/3002/3135/940/7124/3133/3127/3106/3122/3592/3134/3111/3119/3113/355/3117/942/3109/3108
hsa03020	hsa03020	RNA polymerase	30	-0.500272	-1.79454	0.00391666	0.0357792	0.029751	2502	tags=47%, list=17%, signal=39%	548644/55703/81488/5431/661/5440/84265/51728/5434/5439/5438/9533/84172/5441
hsa05332	hsa05332	Graft-versus-host disease	30	0.513773	1.7935	0.00388602	0.0357792	0.029751	4853	tags=77%, list=34%, signal=51%	3112/941/3123/3002/3135/940/3821/7124/3133/3127/3824/3106/3122/3134/3111/3119/3113/3553/355/3117/942/3109/3108
hsa04141	hsa04141	Protein processing in endoplasmic reticulum	157	-0.300039	-1.49477	0.00407254	0.0362242	0.030121	4198	tags=38%, list=29%, signal=27%	3304/10952/6748/165324/7494/23193/51035/10956/55768/22824/51619/10525/9632/3300/1649/5034/823/1965/6048/5601/2081/79139/5887/80343/10294/267/27248/3310/7323/7415/3998/8454/58505/56893/81567/10273/1603/10277/3301/5886/9532/5609/26232/821/746/1650/10113/26270/6396/10960/573/7327/1410/3312/23640/10808/6184/6185/3320/3326
hsa04625	hsa04625	C-type lectin receptor signaling pathway	91	0.353312	1.57064	0.00422216	0.0365921	0.0304269	3587	tags=40%, list=25%, signal=30%	841/3659/4893/163688/29108/4046/4792/801/30835/10379/6773/64170/64581/3845/5291/5580/1432/5336/5293/91860/7124/5532/3708/4193/4791/2207/1263/3265/9641/5534/602/114548/868/3592/10892/5290
hsa04136	hsa04136	Autophagy - other	31	-0.486712	-1.76604	0.00491876	0.0395843	0.032915	3322	tags=48%, list=23%, signal=37%	84938/5515/9474/3476/26100/8678/30849/84971/23192/9776/64223/79065/55062/2475/60673
hsa05322	hsa05322	Systemic lupus erythematosus	45	0.433826	1.66305	0.00486768	0.0395843	0.032915	4853	tags=58%, list=34%, signal=38%	2215/3112/2214/941/3123/718/940/727/7124/3127/716/3122/87/715/2903/1991/2212/81/3111/3119/3113/717/3117/942/3109/3108
hsa01230	hsa01230	Biosynthesis of amino acids	62	-0.385559	-1.65897	0.00487095	0.0395843	0.032915	3975	tags=42%, list=28%, signal=30%	3417/113675/5091/3418/22934/221823/2752/6888/3421/5831/2023/384/5631/1431/2805/162417/587/29968/29920/50/875/2875/2806/729020/3419/84706
hsa00532	hsa00532	Glycosaminoglycan biosynthesis - chondroitin sulfate / dermatan sulfate	20	0.554648	1.76782	0.0057056	0.0428305	0.0356143	4536	tags=60%, list=32%, signal=41%	92126/54480/55454/79586/10090/11285/64131/29940/126792/9469/337876/51363
hsa00330	hsa00330	Arginine and proline metabolism	41	-0.4456	-1.7331	0.00545826	0.0428305	0.0356143	2795	tags=46%, list=19%, signal=37%	112849/6723/219/5831/4129/4842/384/217/8659/2805/4843/8974/5033/1160/29920/1158/6611/501/2806
hsa04520	hsa04520	Adherens junction	86	0.351083	1.54313	0.00566998	0.0428305	0.0356143	2592	tags=29%, list=18%, signal=24%	8826/5908/1956/5880/29895/6932/9855/4636/6093/10810/5777/2241/1459/60/71/5792/7046/57154/57493/7414/10163/7454/4008/2260/1496
hsa04514	hsa04514	Cell adhesion molecules	126	0.318418	1.4967	0.00582901	0.0428305	0.0356143	4854	tags=48%, list=34%, signal=32%	4685/3680/3112/941/3123/9379/5788/22854/22865/4897/29126/26050/10666/6402/1272/923/3676/3689/5792/201633/3683/3135/5802/940/5789/257194/925/94030/214/3133/80380/3127/3684/920/57863/3106/3122/6403/3695/4684/3134/57555/3111/1462/9080/3119/83700/1013/22871/3113/4267/6383/3117/8516/942/2734/23705/1000/3109/3108/6404
hsa04810	hsa04810	Regulation of actin cytoskeleton	203	0.281515	1.42478	0.00665538	0.0478621	0.0397981	3980	tags=36%, list=28%, signal=26%	8826/3690/2255/4893/1956/3680/5880/29895/7409/8395/5063/3687/653857/4636/6093/5156/375189/6655/673/60/71/8817/3676/2247/3845/5305/3689/9087/8515/3683/5291/1730/89846/624/7414/5293/727/10163/10092/3071/3674/3684/55970/5829/2260/9170/200576/3265/7074/2251/3985/3984/56034/85477/87/3675/3695/10788/54776/5154/5290/10095/22801/2934/5747/3691/2246/10000/10451/81/6387/50649/1950
hsa04940	hsa04940	Type I diabetes mellitus	33	0.458474	1.61786	0.00679888	0.0478754	0.0398092	4853	tags=73%, list=34%, signal=48%	3112/941/3123/3002/3135/940/7124/3133/3127/3106/3122/3592/3134/2571/3382/3111/3119/3113/3553/355/3117/942/3109/3108
hsa05168	hsa05168	Herpes simplex virus 1 infection	470	0.237423	1.31178	0.00782038	0.0539447	0.0448559	3211	tags=27%, list=22%, signal=22%	29992/7773/389114/6430/7567/6891/101060200/3690/57615/841/7752/170958/7568/7571/7574/79862/7770/6427/7692/3112/6431/842/330/162962/5199/148206/55659/7711/7582/3123/7768/170960/374900/4792/170959/29990/284371/163087/342892/147694/169270/100131827/7637/147687/10379/6773/64170/79744/163050/126068/64135/80818/10780/117608/8764/256051/7561/51135/972/7559/718/388566/147660/10795/7581/80032/100529215/91…
hsa00130	hsa00130	Ubiquinone and other terpenoid-quinone biosynthesis	10	-0.667716	-1.74405	0.00827951	0.0559695	0.0465396	1464	tags=30%, list=10%, signal=27%	79001/84274/51004
hsa04670	hsa04670	Leukocyte transendothelial migration	96	0.34628	1.56072	0.0086995	0.0576555	0.0479415	2592	tags=29%, list=18%, signal=24%	4688/5908/2773/5880/29895/7409/4318/4636/6093/11069/4313/653361/2185/60/71/3676/3689/3683/5291/7414/1432/5336/5293/1535/3684/7294/5829/1496
hsa00220	hsa00220	Arginine biosynthesis	18	-0.55957	-1.75512	0.00926498	0.0594469	0.0494311	2225	tags=50%, list=15%, signal=42%	4842/384/27165/2805/162417/4843/2875/2806/84706
hsa05133	hsa05133	Pertussis	65	0.369719	1.53972	0.00932155	0.0594469	0.0494311	3368	tags=37%, list=23%, signal=28%	3659/2773/163688/29108/801/51135/3689/718/1432/4615/91860/6374/727/840/7124/3684/716/710/2770/114548/353376/715/10392/3592
hsa04140	hsa04140	Autophagy - animal	160	-0.280971	-1.40637	0.00961327	0.060172	0.050034	4085	tags=39%, list=28%, signal=29%	57448/9342/3667/643246/1514/55626/84938/5170/22808/3091/5894/8837/56270/5515/55014/10241/23339/1965/9474/6009/5601/3476/2081/10010/26100/26003/3480/8678/7189/440275/30849/84971/23192/9776/7879/5296/64223/6794/23001/58528/79065/58476/7248/8673/10652/57617/338382/55062/84557/8887/207/7314/140775/11152/64419/1509/10133/8878/664/64689/29982/2475/60673
hsa00380	hsa00380	Tryptophan metabolism	33	-0.436742	-1.61252	0.0118936	0.0717865	0.0596916	2610	tags=45%, list=18%, signal=37%	219/38/4129/1738/217/3033/55526/125061/1743/1892/2639/259307/3030/501/3620
hsa03320	hsa03320	PPAR signaling pathway	59	-0.36176	-1.53137	0.0118868	0.0717865	0.0596916	1043	tags=22%, list=7%, signal=21%	364/2180/10062/123/729359/8309/2170/51/5465/23205/6256/440503/1622
hsa04814	hsa04814	Motor proteins	169	0.294656	1.45827	0.0121462	0.0720248	0.0598898	1902	tags=25%, list=13%, signal=22%	4644/51168/55582/81027/9585/79659/127602/29895/7168/22920/55930/1780/1767/4635/3800/4622/4636/51164/829/3797/8735/7140/7125/51626/4542/7136/4641/84376/60/71/84516/146754/196385/4632/84617/4620/3796/4640/11127/4637/374654/9928
hsa04015	hsa04015	Rap1 signaling pathway	191	0.278623	1.3988	0.0134956	0.078647	0.0653963	3345	tags=31%, list=23%, signal=24%	51196/5590/3690/2255/5908/4893/2773/163688/1956/8631/5880/7409/9855/84552/54518/801/11069/5156/375189/673/26037/51735/60/71/8817/5330/2247/3845/3689/3683/5291/51378/1813/2357/1432/5584/5293/91860/3674/5228/3684/9863/2260/9170/1268/5587/57568/5898/3265/7074/2251/5909/2770/56034/109/107/83660/1946/2903
hsa04640	hsa04640	Hematopoietic cell lineage	75	0.350119	1.49785	0.0139077	0.0796745	0.0662507	3267	tags=35%, list=23%, signal=27%	3690/2993/916/3112/931/921/3566/3123/3575/1441/3676/3568/945/925/7124/3674/2208/3127/3684/952/920/3122/1438/951/3675/2322
hsa04613	hsa04613	Neutrophil extracellular trap formation	98	0.323799	1.46726	0.0149608	0.0842794	0.0700797	2375	tags=29%, list=16%, signal=24%	3690/4688/2215/23569/5880/366/2214/51311/2358/653361/60/71/5330/64581/3689/718/3683/5291/2357/1432/5336/5293/2359/727/1535/3674/27180/3684
hsa05140	hsa05140	Leishmaniasis	66	0.36015	1.50531	0.018428	0.102109	0.0849054	4917	tags=52%, list=34%, signal=34%	4688/2215/3112/2214/3123/4792/5777/1915/653361/3676/51135/3689/718/1432/4615/7124/1535/3127/3684/3122/3592/2212/7040/3111/5743/3119/3113/3553/5579/3117/3109/3108/5595/65108
hsa03050	hsa03050	Proteasome	43	-0.396814	-1.57086	0.0200893	0.107781	0.0896214	3566	tags=51%, list=25%, signal=39%	5688/5710/5695/5693/9861/5690/51371/5709/5685/5718/5713/9491/5686/5720/5708/5704/23198/11047/5714/5694/5691/10197
hsa04137	hsa04137	Mitophagy - animal	99	-0.310607	-1.45232	0.0200058	0.107781	0.0896214	3957	tags=40%, list=27%, signal=30%	643246/11331/55626/7157/22808/3091/10075/10241/139341/79735/1965/5601/8678/192111/7879/267/23770/1457/23786/7415/84134/10651/84315/79594/79065/4976/79671/10452/338382/84557/8887/7314/4286/65018/283106/51024/10133/8878/664/9927
hsa05170	hsa05170	Human immunodeficiency virus 1 infection	176	0.281586	1.39463	0.020413	0.107806	0.0896426	3119	tags=30%, list=22%, signal=24%	6891/841/4893/2773/163688/5880/916/2782/10681/842/5063/4792/27350/801/85417/200315/130340/472/2185/9133/3845/51135/919/5291/8737/3135/1432/4615/5336/5293/8450/91860/7124/5532/3133/3708/598/85363/55970/5829/920/567/29110/1111/3106/3265/891/578/5534/3985/3984/2770/7188
hsa05310	hsa05310	Asthma	17	0.542405	1.63646	0.0228377	0.118756	0.0987476	4853	tags=76%, list=34%, signal=51%	3112/3123/7124/2205/3127/3122/2207/3111/3119/3113/3117/3109/3108
hsa04920	hsa04920	Adipocytokine signaling pathway	64	-0.342242	-1.46202	0.0282629	0.14474	0.120354	3687	tags=41%, list=26%, signal=30%	7132/6517/6513/51094/948/5443/5601/26060/32/8717/2182/6258/6794/1147/5565/2180/10891/4793/207/51422/5465/23205/92579/5571/6256/2475
hsa04380	hsa04380	Osteoclast differentiation	123	0.296455	1.38334	0.0299078	0.150878	0.125458	3087	tags=31%, list=21%, signal=24%	3690/4688/814/126014/2215/11025/79168/2214/695/4792/11024/29760/10379/6773/10288/6688/653361/3727/11027/7046/5291/10859/1432/5336/5293/7124/7305/5532/1535/3708/4791/4982/7006/487/7048/5534/54/8600
hsa05205	hsa05205	Proteoglycans in cancer	189	0.264836	1.32504	0.0305392	0.151798	0.126223	4969	tags=40%, list=35%, signal=27%	51196/8826/3690/1655/4893/1956/7409/4318/6093/2065/5777/4313/6655/673/54361/60/71/2247/4087/3845/2719/5291/1432/5336/5293/7124/3708/4193/1634/388112/6608/27250/5829/2260/11211/60495/3265/7074/8325/858/10855/51384/859/288/5727/3059/54776/2316/7023/5290/5747/7078/10000/595/10451/7040/7483/5567/3710/7474/9138/836/7057/5579/2064/816/355/6383/4233/7481/3082/6198/5595/8324/7291/5329
hsa05152	hsa05152	Tuberculosis	149	0.275476	1.33546	0.0376506	0.184434	0.15336	3002	tags=28%, list=21%, signal=23%	841/163688/2215/527/3112/23545/1520/842/4046/2214/3123/3687/801/11151/30835/5994/64170/5993/64581/51135/972/3689/718/1051/1432/4615/5289/91860/7124/5532/54106/9902/3127/3684/8877/64127/3122/2207/1263/317/5534/535
hsa00650	hsa00650	Butanoate metabolism	21	-0.4748	-1.55427	0.0444642	0.214698	0.178525	3268	tags=57%, list=23%, signal=44%	1962/6296/54988/65985/38/35/3033/3155/1892/5019/3030/622
hsa04672	hsa04672	Intestinal immune network for IgA production	33	0.430394	1.51878	0.0461255	0.219583	0.182587	4921	tags=64%, list=34%, signal=42%	3112/941/3123/3676/940/3127/3122/3695/4055/6387/7040/3111/3119/56477/2826/3113/3117/942/3109/3108/10673
