# Supplementary material for: Integrative Analysis Coupled with In Vitro Validation Reveals KAZN and SUPT3H as Shared Negative Regulators in Osteosarcopenia
Source: Int J Mol Sci. 2026 Jul 16;27(14):6340. doi: 10.3390/ijms27146340 (PMC13410197; doi:10.3390/ijms27146340)
Supplement: Supplementary file 1 [file ijms-27-06340-s001.zip › Supplementary tables/Supplementary Table S6.xlsx]

## Sheet: Supplementary Table S6
	ID	Description	setSize	enrichmentScore	NES	pvalue	p.adjust	qvalue	rank	leading_edge	core_enrichment
hsa05132	hsa05132	Salmonella infection	217	-0.345007	-1.91541	7.96E-10	2.67E-07	2.13E-07	2758	tags=40%, list=23%, signal=31%	578/347733/29108/329/9648/5058/1432/114548/5290/51807/10000/10627/2316/3576/5289/1783/7280/596/7132/27072/3553/4636/4615/834/7189/60/6990/5286/10671/7099/83658/5869/10096/10540/207/10097/10095/5291/9367/7295/6237/5898/3799/5894/929/5608/51164/5604/837/5601/1639/3071/7846/63916/26999/330/2353/5585/55770/8743/1434/838/841/10094/7097/8772/23339/9842/29109/6500/5293/3320/3831/387/5788/51143/10006/178…
hsa04140	hsa04140	Autophagy - animal	143	-0.399092	-2.14301	2.33E-09	3.91E-07	3.12E-07	2368	tags=43%, list=19%, signal=35%	5728/30849/55626/29110/8887/5289/55062/23710/9706/596/51100/3667/27072/3708/8878/7189/9140/207/5291/56270/3920/11345/6237/8678/64121/64422/26100/5894/10010/7311/9821/1612/5295/10670/5604/5601/1509/5861/3091/1508/29982/5516/572/11337/8660/23339/9842/6233/5293/83452/3916/10241/8897/7879/79065/10645/4077/10533/5515/5594/23001
hsa05131	hsa05131	Shigellosis	197	-0.323928	-1.80437	4.02E-07	4.49E-05	3.59E-05	2738	tags=41%, list=23%, signal=32%	29108/6352/823/2932/5580/3709/6714/1432/114548/5290/10000/5481/10627/3101/30849/10163/29110/3576/5289/55062/7094/596/7132/3708/8878/3553/4636/4615/834/7189/9140/60/7099/10096/5331/23291/207/10097/10095/5291/826/7323/8678/64121/11335/26100/929/7311/3098/6093/5295/10670/837/5601/23048/63916/1399/960/831/11146/7416/87/10094/6500/6233/5293/7336/387/9978/10241/8936/7321/8915/103910/3099/3059/10318/114…
hsa04613	hsa04613	Neutrophil extracellular trap formation	102	-0.390104	-2.0017	1.22E-06	8.21E-05	6.55E-05	2644	tags=40%, list=22%, signal=32%	6714/1432/5290/3683/10000/27180/51284/3674/3690/3689/834/60/1378/7099/5331/207/5291/820/3065/8841/5894/51311/177/5295/5604/10105/837/1182/8520/7416/7097/5293/2358/728/4688/3684/23569/10533/2357/5594/366
hsa04080	hsa04080	Neuroactive ligand-receptor interaction	304	0.388224	1.66092	1.13E-06	8.21E-05	6.55E-05	4026	tags=47%, list=33%, signal=32%	4295/5026/2569/2692/185/147/2688/2796/1133/5731/1269/6754/2566/8484/2570/6915/1129/6870/4852/799/5340/4828/4158/2641/2492/153/6019/27346/4159/2488/4142/2903/22953/1395/5021/8973/1138/2922/5030/5741/8001/3061/885/56288/186/6750/1134/55879/2642/7201/5368/2906/4922/3062/6013/5539/1442/4157/6863/4160/2151/1142/1813/7432/552/2740/2743/2847/2891/3356/3352/2925/1132/3357/2554/7200/1511/9294/2695/2741/50…
hsa00190	hsa00190	Oxidative phosphorylation	100	-0.370767	-1.87903	3.92E-06	0.000218922	0.000174725	1582	tags=41%, list=13%, signal=36%	1351/6391/7381/528/1350/4711/1327/4713/521/9114/1355/4720/29796/155066/4694/4708/9550/1353/4722/7385/4697/9167/4709/514/4717/6392/10476/522/10975/6390/533/523/51382/529/537/4698/51606/1349/526/4707/8992
hsa04144	hsa04144	Endocytosis	207	-0.276602	-1.53825	2.08E-05	0.000994206	0.000793491	1898	tags=24%, list=16%, signal=21%	7189/30844/5119/11311/5869/10096/10097/10095/6643/378/1213/7852/3799/28964/79643/10617/9559/51510/26286/9727/2060/9765/10565/27183/7048/84440/27243/10094/829/60682/8027/7456/51019/23111/387/9525/7879/11059/10254/5868/3579/11031/9101/830/51324/23527/80223/2348/91782/3482
hsa04142	hsa04142	Lysosome	114	-0.339472	-1.79079	2.90E-05	0.00121577	0.000970326	2380	tags=39%, list=20%, signal=31%	4125/2581/2760/1522/9114/8546/3988/23659/8692/5538/3074/175/8943/3920/57192/1203/1213/7805/3423/1520/8722/1509/23312/26503/164/23335/4668/1508/9741/8763/427/1657/533/967/3916/162/537/5660/51606/6556/2799/8905/2548/3482
hsa04137	hsa04137	Mitophagy - animal	86	-0.363538	-1.81826	5.69E-05	0.00211871	0.00169097	2313	tags=37%, list=19%, signal=30%	55626/29110/8887/23786/23710/8878/64750/55669/5869/4286/64786/10075/11345/6237/8678/665/7311/221960/5601/1457/3091/7942/11337/6233/10241/55288/7879/79065/25813/5868/4077/9101
hsa03082	hsa03082	ATP-dependent chromatin remodeling	74	-0.384962	-1.82557	8.92E-05	0.00298844	0.00238512	1893	tags=36%, list=16%, signal=31%	60/55193/51377/11176/54815/3065/55257/7528/6605/11177/29117/10467/54556/10933/6597/9112/6603/8932/54107/9275/6595/8467/8289/29994/86/23506/64769
hsa04120	hsa04120	Ubiquitin mediated proteolysis	121	-0.31781	-1.67178	0.000109935	0.00334801	0.00267209	2277	tags=35%, list=19%, signal=28%	868/4591/8452/8065/6921/64750/7189/10054/997/23291/55585/10075/7323/7311/55284/8451/55958/330/7337/10277/9021/7428/51343/7320/25898/6500/6233/7332/9978/10477/9039/11060/7321/26091/11059/79444/9320/7319/10393/9616/9690/7324
hsa04071	hsa04071	Sphingolipid signaling pathway	108	-0.333948	-1.74389	0.000128305	0.00358185	0.00285873	2626	tags=39%, list=22%, signal=31%	5526/1432/5290/10000/5728/81537/29956/596/7132/637/253782/2207/5331/207/5291/4217/8439/5894/8698/8560/5529/55012/10558/6093/5295/5604/5601/1509/2768/5525/427/5516/134/5293/387/171546/259230/8879/5527/9846/5515/5594
hsa04740	hsa04740	Olfactory transduction	71	0.474877	1.7762	0.000234038	0.00560019	0.00446959	3495	tags=52%, list=29%, signal=37%	51764/26538/4993/4991/5138/5592/5136/26189/156/26476/8387/2788/4994/816/3000/815/1261/26532/5593/801/56656/57101/26333/23538/26707/2774/390892/83988/26692/442194/810/135948/109/442186/8383/5568/8390
hsa05016	hsa05016	Huntington disease	249	-0.248215	-1.40541	0.000222732	0.00560019	0.00446959	3144	tags=38%, list=26%, signal=29%	9001/4899/1347/2904/2890/4710/5684/7386/11258/4719/81027/5718/64764/2776/1351/347733/6391/7381/1350/4711/1327/5683/51807/4713/5701/6874/9861/30849/5710/55626/5289/55062/5441/7280/2878/5431/9706/2876/3708/4720/5695/5694/29796/10671/6506/10540/5331/5692/5440/4217/55081/8678/3065/1213/26100/4694/3799/4708/9821/4722/7385/4697/51164/9167/4709/10105/5719/5601/1639/317/514/5434/4717/7846/6392/10476/5693…
hsa05208	hsa05208	Chemical carcinogenesis - reactive oxygen species	183	-0.266018	-1.48534	0.000280203	0.00625786	0.00499449	1823	tags=25%, list=15%, signal=21%	25/207/405/5291/4259/4217/5781/4780/4694/5894/4708/196/4722/7385/4697/5295/9167/5604/4709/10105/3162/5601/514/4717/3091/6392/10476/2353/9446/522/7416/6655/572/2885/10975/5293/6390/1836/4688/1545/4698/1349/1147/5594/4707
hsa04911	hsa04911	Insulin secretion	75	0.465176	1.75625	0.000304941	0.0063847	0.00509572	3516	tags=53%, list=29%, signal=38%	27345/27445/477/6513/478/2641/468/6833/3778/816/27094/885/815/2645/6804/114/3779/90993/6616/2740/3783/2695/3781/3782/482/117/3780/6262/3710/5579/23236/108/486/109/2778/9699/112/10242/5568/1131
hsa03050	hsa03050	Proteasome	42	-0.438328	-1.89475	0.000453757	0.00844492	0.00674001	3001	tags=43%, list=25%, signal=32%	5684/5718/5683/5701/9861/5710/5698/5695/5694/5696/5692/51371/23198/5719/5693/5706/7979/5709
hsa04974	hsa04974	Protein digestion and absorption	79	0.453634	1.71338	0.000443971	0.00844492	0.00674001	4090	tags=53%, list=34%, signal=36%	1289/1310/2006/1300/7373/1285/23428/477/23436/478/1360/59272/6564/1358/440387/6550/7512/6505/1295/3783/1286/1506/482/4225/11136/1278/5645/486/1302/4224/50509/10136/1298/1287/1306/1284/1288/1282/4311/6546/1307/1357
hsa04110	hsa04110	Cell cycle	139	0.395605	1.59522	0.000525406	0.00926374	0.00739353	1628	tags=29%, list=13%, signal=25%	983/9319/4193/7465/9133/891/4171/9232/991/8318/890/1663/7029/701/4175/7272/1019/10403/9134/10744/990/5347/4085/6502/1875/4176/8900/4173/1029/11200/8317/9700/51433/9212/1870/1111/993/699/5001/8555
hsa05120	hsa05120	Epithelial cell signaling in Helicobacter pylori infection	65	-0.367932	-1.72596	0.000632157	0.0105886	0.00845094	2722	tags=43%, list=22%, signal=34%	6352/528/6714/5058/1432/3576/9114/83700/2919/5781/155066/28964/50848/9550/6868/4067/5601/102/533/523/51382/529/537/51606/1147/3579/526/8992
hsa04742	hsa04742	Taste transduction	61	0.475527	1.74091	0.000675487	0.0107756	0.00860018	4503	tags=59%, list=37%, signal=37%	6340/51764/50835/50833/5136/6326/9177/6338/22953/6335/5030/50834/3359/114/3352/2554/10021/2555/40/2557/3355/3710/23236/346562/2559/112/5568/3350/1131/50832/50836/50831/3351/2784/5567/50840
hsa04975	hsa04975	Fat digestion and absorption	35	0.546607	1.79787	0.000982679	0.0149635	0.0119426	2470	tags=43%, list=20%, signal=34%	5322/64240/5406/8611/949/8612/1056/8613/26279/1208/338/5407/2168/29881/4547
hsa05211	hsa05211	Renal cell carcinoma	66	-0.355626	-1.67479	0.0010361	0.015091	0.0120444	1847	tags=39%, list=15%, signal=34%	5058/5290/10000/2889/6921/5546/207/405/5291/5781/5894/5295/5604/3091/5062/1399/7428/2033/6655/572/2885/5293/5906/9978/1387/5594
hsa05220	hsa05220	Chronic myeloid leukemia	72	-0.352533	-1.68092	0.00115681	0.0161472	0.0128873	1908	tags=33%, list=16%, signal=28%	6464/25/207/5291/5781/3065/5894/5295/5604/6776/1399/7048/5925/6655/572/53358/2885/5293/1871/1487/1147/9846/5594/6777
hsa05134	hsa05134	Legionellosis	49	-0.391145	-1.74565	0.00158729	0.0212697	0.0169756	2249	tags=39%, list=19%, signal=32%	3576/3689/23786/3553/4615/834/1378/7099/2919/81876/929/317/5861/841/7097/51128/3684/9554/7100
hsa04330	hsa04330	Notch signaling pathway	51	-0.371727	-1.67382	0.00210155	0.0270777	0.0216111	1834	tags=45%, list=15%, signal=38%	4242/51107/8850/7090/4853/4851/4855/3065/9612/83464/6868/5664/7091/182/113878/2033/5663/1487/22938/9541/1387/1855/6310
hsa00670	hsa00670	One carbon pool by folate	14	0.668618	1.77702	0.00286644	0.0342949	0.0273713	2507	tags=64%, list=21%, signal=51%	7298/1719/471/441024/275/4522/2618/10840/10841
hsa00260	hsa00260	Glycine, serine and threonine metabolism	33	0.526202	1.70518	0.00280571	0.0342949	0.0273713	2164	tags=42%, list=18%, signal=35%	23464/635/2731/63826/875/29968/27232/26227/1757/275/1491/189/212/2628
hsa04136	hsa04136	Autophagy - other	27	-0.471191	-1.81975	0.00399329	0.0427789	0.0341425	2329	tags=56%, list=19%, signal=45%	30849/5289/55062/23710/9706/9140/11345/8678/64422/26100/5516/11337/79065/10533/5515
hsa05033	hsa05033	Nicotine addiction	32	0.507034	1.62422	0.00403733	0.0427789	0.0341425	2718	tags=44%, list=22%, signal=34%	2569/2566/2570/2903/8973/55879/2906/2891/2554/2567/2555/2557/57030/2893
hsa04066	hsa04066	HIF-1 signaling pathway	104	-0.286482	-1.4853	0.00408635	0.0427789	0.0341425	1857	tags=30%, list=15%, signal=25%	4843/7099/2023/207/405/5291/3570/5209/3460/4055/2321/5162/3098/5295/5604/3162/9470/5211/3091/6774/7428/2033/5293/9978/5230/3459/1977/3099/285/1387/5594
hsa04380	hsa04380	Osteoclast differentiation	128	-0.260202	-1.36165	0.00399134	0.0427789	0.0341425	2230	tags=30%, list=18%, signal=24%	6773/3690/7132/3708/8878/3553/7189/140885/4286/207/5291/11006/11027/488/1540/2355/3460/3726/11024/5608/5295/3716/3727/5604/5601/9021/7048/2353/11026/2885/5530/5293/3459/4688/10326/1147/9846/5594
hsa05130	hsa05130	Pathogenic Escherichia coli infection	169	-0.247179	-1.36484	0.00422702	0.0429106	0.0342476	3440	tags=45%, list=28%, signal=33%	4671/10109/3606/79861/2846/9826/9181/57180/9265/4792/3725/10802/7124/382/5603/81027/24146/10092/2534/578/347733/29108/6714/5058/1432/1364/114548/51807/147179/10163/3576/7280/7132/3553/4615/834/7189/60/79784/7099/25/10096/10097/10095/5781/4627/10972/9170/6093/837/5601/5861/355/3071/4542/7846/5062/26999/9871/2353/2768/8743/841/10094/4690/7122/8772/4644/7456/387/10006/8936/3059/1147/7100/5594
hsa05235	hsa05235	PD-L1 expression and PD-1 checkpoint pathway in cancer	80	-0.319417	-1.5652	0.00440183	0.0433709	0.034615	1960	tags=30%, list=16%, signal=25%	4615/7189/7099/207/5291/5781/5133/5894/3460/5608/5295/3716/5604/1457/3091/6774/2353/148022/7097/5530/5293/3459/1147/5594
hsa04115	hsa04115	p53 signaling pathway	64	0.433855	1.59958	0.00516687	0.0484551	0.0386727	1345	tags=22%, list=11%, signal=20%	64065/983/4193/6241/9133/891/1019/9134/3486/55367/1643/1029/11200/1111
hsa04012	hsa04012	ErbB signaling pathway	79	-0.304748	-1.49566	0.00520711	0.0484551	0.0386727	2683	tags=39%, list=22%, signal=31%	1027/2064/25759/2932/6714/1978/5058/5290/10000/868/6464/25/207/5291/5894/5295/5604/6776/5601/2069/5062/1399/6655/4690/572/53358/2885/5293/3084/5594/6777
hsa05161	hsa05161	Hepatitis B	151	-0.252124	-1.36693	0.00560273	0.0507275	0.0404863	1326	tags=22%, list=11%, signal=20%	5608/5295/7098/3716/5604/6776/5601/317/64135/7529/355/6774/7048/2353/148022/5925/841/2033/6655/7187/7097/572/8772/2885/5293/1386/537/1871/1147/1387/5594/1654/6777
hsa05152	hsa05152	Tuberculosis	161	-0.237969	-1.3219	0.00590022	0.0520151	0.041514	2242	tags=32%, list=18%, signal=26%	9114/5289/3689/4801/596/7132/3553/637/2207/4615/7189/1378/4843/7099/5869/207/820/3920/5894/3460/929/3716/1520/91860/1051/3588/5601/317/1509/8625/841/2033/7097/572/8772/5530/533/387/3916/7096/26253/3459/3684/537/8915/7879/51606/64127/1387/5868/5594
hsa03040	hsa03040	Spliceosome	101	-0.276207	-1.40579	0.00722144	0.0620303	0.0495073	1230	tags=18%, list=10%, signal=16%	29896/8559/3190/51729/6632/10285/10946/55696/9939/11017/6637/11338/84991/9128/51362/22938/8896/55119
hsa03030	hsa03030	DNA replication	34	0.485315	1.58359	0.00840552	0.0703962	0.0561842	1750	tags=41%, list=14%, signal=35%	5984/5427/4171/4175/5557/5422/5983/4176/6119/4173/10535/5426/2237/5425
hsa00230	hsa00230	Purine metabolism	101	0.379597	1.48402	0.00893786	0.0730288	0.0582854	3518	tags=37%, list=29%, signal=26%	10606/6241/4830/7498/270/471/5152/4882/5138/2977/5136/100/3000/29922/10846/114/5146/2618/5148/53343/955/5139/55821/2272/2986/318/5144/4907/3615/957/108/6240/109/112/158/2982/27115
hsa04668	hsa04668	TNF signaling pathway	103	-0.261504	-1.3548	0.0103293	0.0804725	0.0642263	1756	tags=26%, list=14%, signal=23%	207/5291/2919/4217/1540/3726/5608/5295/6374/1051/5743/5604/5601/355/330/182/9021/2353/9530/841/7187/8772/5293/1386/64127/1147/5594
hsa04932	hsa04932	Non-alcoholic fatty liver disease	134	-0.258175	-1.33249	0.0101378	0.0804725	0.0642263	3352	tags=46%, list=28%, signal=33%	1337/3643/2931/4700/3725/6945/7124/1347/4710/5603/7386/4719/1351/6391/7381/2932/1350/4711/1327/1432/5290/4713/10000/10018/51094/3576/3667/7132/1050/3553/637/4720/29796/207/5291/4217/3570/4694/4708/4722/7385/4697/5295/6256/9167/4709/5601/355/4717/6392/9021/2353/841/5313/8660/10975/5293/6390/4698/1349/4707
hsa04950	hsa04950	Maturity onset diabetes of the young	22	0.56334	1.66584	0.010921	0.0831487	0.0663622	2369	tags=45%, list=19%, signal=37%	3280/5078/2645/3174/6928/3110/2494/3170/5080/3172
hsa04935	hsa04935	Growth hormone synthesis, secretion and action	109	-0.25946	-1.35532	0.0113604	0.0845717	0.0674979	1772	tags=25%, list=15%, signal=21%	5331/207/5291/5894/3726/5608/5295/5604/6776/5601/115/55811/6774/9021/1399/2353/2033/6655/8660/53358/2885/5293/1386/113/1387/5594/6777
hsa05110	hsa05110	Vibrio cholerae infection	44	-0.355572	-1.55793	0.011871	0.0864515	0.0689982	990	tags=30%, list=8%, signal=27%	155066/9550/115/3784/533/523/51382/529/537/30001/51606/526/8992
hsa05142	hsa05142	Chagas disease	96	-0.274566	-1.38895	0.0126965	0.090496	0.0722262	2076	tags=27%, list=17%, signal=23%	7132/3553/4615/7189/4843/7099/2769/5331/207/5291/3460/5295/5601/355/7048/2353/148022/841/5516/7097/8772/5293/3459/1147/5515/5594
hsa04145	hsa04145	Phagosome	132	-0.252221	-1.32507	0.0135853	0.0948144	0.0756728	2261	tags=28%, list=19%, signal=23%	23673/9114/5289/3690/1783/3689/7280/9341/60/7099/5869/8685/3920/155066/6441/929/9550/1520/7846/7097/533/3916/51143/523/51382/1781/529/4688/3684/537/9554/7879/3685/51606/5868/526/8992
hsa05135	hsa05135	Yersinia infection	127	-0.255803	-1.34146	0.0143053	0.0978013	0.0780566	3425	tags=45%, list=28%, signal=33%	10109/3586/3606/8395/57180/4792/5747/3725/6197/7124/382/5603/3676/10092/2776/8394/29108/2932/6714/1432/114548/5290/10000/147179/10163/29110/3576/2185/3553/4615/834/7189/60/7099/10096/207/10097/10095/5291/5608/6093/5295/5604/5601/63916/1399/2353/5585/148022/10094/10451/7456/5293/387/2533/1147/5594
hsa04215	hsa04215	Apoptosis - multiple species	27	-0.418315	-1.61555	0.014795	0.0991264	0.0791143	2997	tags=52%, list=25%, signal=39%	5366/578/329/10018/596/7132/637/8678/5601/317/330/841/8772/79444
hsa05320	hsa05320	Autoimmune thyroid disease	46	0.447137	1.55008	0.0161618	0.104272	0.0832209	3951	tags=48%, list=33%, signal=32%	959/3444/3446/3445/7038/3440/941/3111/3441/3115/958/3442/7253/3449/3112/3451/3452/3109/3565/3448/940/3439
hsa04917	hsa04917	Prolactin signaling pathway	67	-0.303232	-1.42818	0.0161855	0.104272	0.0832209	2687	tags=40%, list=22%, signal=32%	595/25759/2932/6714/1432/5290/10000/9306/6464/207/5291/5894/3973/9655/5295/5604/6776/5601/6774/9021/2353/6655/53358/2885/5293/5594/6777
hsa05032	hsa05032	Morphine addiction	78	0.388092	1.46694	0.0166876	0.105478	0.0841836	4817	tags=55%, list=40%, signal=33%	2569/51764/2566/2570/5138/5136/156/3765/2786/10681/2788/55879/10846/114/5139/2554/2567/2555/3760/5144/2557/2869/3762/5579/108/109/2778/2559/112/5568/27115/4988/774/2770/2784/2868/55970/5567/2561/5151/107/5137/2550
hsa04020	hsa04020	Calcium signaling pathway	223	0.317483	1.33464	0.0176428	0.109451	0.0873541	3549	tags=35%, list=29%, signal=25%	5026/8823/185/147/3270/1133/5731/952/5255/6915/1129/6870/6588/5136/7423/153/2903/22953/5021/816/1956/815/80271/80310/4485/7201/2906/4915/114/5260/5155/7039/2260/801/291/552/2263/5333/3356/2925/10345/3357/5023/777/56413/2248/2668/491/56848/1816/2261/2774/5533/57118/51196/814/6262/3710/810/5159/8817/4486/5579/23236/6869/55283/108/8912/5350/109/2778/2246/292/5568/1131/845/2247
hsa04217	hsa04217	Necroptosis	112	-0.25946	-1.34251	0.0191464	0.11322	0.0903625	2101	tags=31%, list=17%, signal=26%	596/7132/8878/3553/637/834/5119/7099/1540/3460/79643/7098/3716/51510/6776/5601/355/27183/330/6774/27243/148022/8743/841/7416/8772/2512/3320/124044/9525/3459/2746/5836/6777/91782
hsa04148	hsa04148	Efferocytosis	129	-0.246881	-1.28311	0.0192643	0.11322	0.0903625	2369	tags=30%, list=19%, signal=25%	240/1849/3690/3988/23659/27072/8578/834/140885/5869/10396/405/5781/488/51552/177/6868/6256/5734/1051/5743/5604/102/6446/3091/23411/1399/5175/23339/55754/5732/1524/23200/8754/7879/10326/3685/5868/5594
hsa05020	hsa05020	Prion disease	222	-0.213617	-1.21452	0.0191012	0.11322	0.0903625	3087	tags=36%, list=25%, signal=27%	1347/2904/4710/5684/5603/7386/4719/81027/5718/64764/2534/1351/347733/6352/6391/7381/2932/1350/5580/4711/3709/1327/1432/5290/5683/51807/4713/5701/9861/5710/7280/5621/3708/3553/4720/5695/5694/29796/5692/5291/4851/4694/3799/4708/2905/4722/7385/4697/5295/9167/4709/10105/5719/5601/1457/317/514/4717/7846/6392/10476/5693/1958/522/7416/5706/572/10975/5530/5293/6390/7979/3831/1386/4688/5709/4698/1349/5594…
hsa03250	hsa03250	Viral life cycle - HIV-1	55	-0.324408	-1.49029	0.0196485	0.113487	0.0905756	2442	tags=44%, list=20%, signal=35%	256987/4599/684/55201/4298/8850/5300/6827/8178/7852/79643/9972/25920/27183/10955/2033/4600/200316/9525/5903/11052/1387/85363/23299
hsa04664	hsa04664	Fc epsilon RI signaling pathway	61	-0.312307	-1.43886	0.0217951	0.123752	0.0987682	2575	tags=38%, list=21%, signal=30%	1432/5290/10000/5321/240/3567/2207/241/3635/207/5291/5894/5608/5295/4067/5604/5601/6655/2885/10451/5293/9846/5594
hsa04925	hsa04925	Aldosterone synthesis and secretion	84	0.37397	1.42592	0.0230919	0.12893	0.102901	3465	tags=42%, list=29%, signal=30%	5581/185/477/3991/478/5138/4158/468/949/816/815/114/90993/801/1583/5587/3777/3164/491/482/25865/57118/3949/814/3710/810/3762/5579/23236/108/8912/109/2778/112/5568
hsa04520	hsa04520	Adherens junction	87	-0.262415	-1.31316	0.024073	0.132204	0.105514	1098	tags=17%, list=9%, signal=16%	1457/2241/7048/6591/87/2033/5906/387/8936/889/103910/1495/1387/8826/5594
hsa00500	hsa00500	Starch and sucrose metabolism	27	-0.393172	-1.51844	0.0255156	0.13718	0.109485	230	tags=19%, list=2%, signal=18%	3099/2632/2548/2992/5836
hsa05221	hsa05221	Acute myeloid leukemia	65	-0.295295	-1.38522	0.025798	0.13718	0.109485	2687	tags=40%, list=22%, signal=31%	595/1978/1053/5290/1848/10000/5292/1050/207/5291/5894/8864/929/5295/5604/6776/6774/6655/572/2885/5293/3684/1147/597/5594/6777
hsa03083	hsa03083	Polycomb repressive complex	64	-0.297233	-1.38116	0.0295323	0.152205	0.121477	1712	tags=36%, list=14%, signal=31%	8726/171023/54880/7323/3065/11335/7528/23269/64319/10238/8314/4149/29915/23466/55252/2033/6045/22992/22823/6500/7321/3054/1387
hsa04060	hsa04060	Cytokine-cytokine receptor interaction	246	0.307275	1.29884	0.0294118	0.152205	0.121477	3801	tags=39%, list=31%, signal=27%	959/2833/10803/3592/2688/8600/3444/652/3446/3595/9180/6387/608/9210/6357/3598/3445/29949/27178/3554/23495/3440/4283/939/8808/6356/3590/90865/1489/27242/3441/55540/6354/2057/3559/958/6363/3442/1233/3977/1442/2662/58985/8995/9547/64109/1437/10913/84818/2829/3449/94/3976/269/50615/3568/3589/3451/658/6370/655/2826/6351/8744/3578/3452/3456/3560/8200/93/8807/3605/1435/7066/2921/10563/6368/3625/659/3565…
hsa00565	hsa00565	Ether lipid metabolism	31	0.467187	1.48572	0.0309591	0.154795	0.123544	2297	tags=39%, list=19%, signal=31%	5322/254531/5168/8611/5051/8612/8613/26279/8398/5049/9514/79153
hsa04722	hsa04722	Neurotrophin signaling pathway	111	-0.244476	-1.26476	0.0306786	0.154795	0.123544	2720	tags=33%, list=22%, signal=26%	5908/25759/2932/5580/1432/5290/10000/2889/4914/596/3667/6464/7189/25/207/5291/4217/5781/5894/5295/91860/5664/5604/5601/397/1399/6655/572/53358/2885/5293/5906/387/5663/5594/57498/11213
hsa04970	hsa04970	Salivary secretion	79	0.36958	1.39591	0.0322581	0.158918	0.126835	3516	tags=43%, list=29%, signal=31%	6779/147/6558/952/477/1473/478/5592/2977/153/3778/362/4025/114/5593/801/3783/3346/491/482/54831/1470/3710/810/5579/23236/108/486/109/2778/112/5568/2982/1131
hsa04977	hsa04977	Vitamin digestion and absorption	17	0.541003	1.517	0.0346667	0.16739	0.133597	2480	tags=47%, list=20%, signal=38%	25974/5406/949/9227/8029/8884/338/80704
hsa04512	hsa04512	ECM-receptor interaction	80	0.36741	1.39197	0.0354767	0.16739	0.133597	3822	tags=41%, list=31%, signal=28%	3161/56955/8516/1285/7060/3914/3909/3918/8515/7143/6382/3675/3915/3680/3339/1101/1286/3371/9899/1605/22798/3679/6696/1278/10319/1298/1287/7450/1284/2335/1288/3673/1282
hsa04660	hsa04660	T cell receptor signaling pathway	114	-0.242524	-1.27937	0.0351006	0.16739	0.133597	1756	tags=24%, list=14%, signal=20%	207/5291/5781/5133/5894/5529/55012/5295/5604/5601/5062/2353/5525/6655/5516/4690/2885/10451/5530/5293/387/5788/8915/1147/5527/5515/5594
hsa05167	hsa05167	Kaposi sarcoma-associated herpesvirus infection	175	-0.218702	-1.21347	0.0371092	0.172661	0.137803	1756	tags=23%, list=14%, signal=20%	207/5291/2919/7538/8678/64422/942/5894/7311/5608/5295/7098/3716/4067/91860/5743/5604/5601/355/3055/3091/6774/2353/148022/5925/841/2782/2033/7187/1230/8772/5530/6233/5293/3459/1871/285/1147/1387/5594/3572
hsa04621	hsa04621	NOD-like receptor signaling pathway	148	-0.227531	-1.23746	0.0381693	0.17516	0.139798	2289	tags=29%, list=19%, signal=24%	29110/3576/6773/23710/596/3708/3553/4615/834/7189/9140/55669/7099/5331/2919/820/11345/7295/10010/4940/3716/3428/837/5601/330/140609/1508/5585/148022/838/841/7416/7187/5027/11337/8772/3320/387/10135/64127/1147/55914/5594
hsa04672	hsa04672	Intestinal immune network for IgA production	40	0.426502	1.44136	0.0391459	0.177215	0.141438	4607	tags=57%, list=38%, signal=36%	959/10803/6387/608/23495/941/3111/3115/958/9020/3112/6370/2826/3109/23308/57379/3565/3569/940/3117/3695/3119/5284
hsa04514	hsa04514	Cell adhesion molecules	125	0.332321	1.32592	0.0425532	0.190071	0.151698	4533	tags=50%, list=37%, signal=31%	58494/959/8516/999/9379/26050/4359/8506/6382/6900/941/3111/3383/9369/3115/958/1365/1013/5010/23705/1000/3680/26285/6693/4099/4756/1002/22854/9378/5797/5819/3112/5789/5818/9071/5792/1366/9074/100506658/4685/3109/23308/933/10686/925/51208/57863/4684/940/9073/914/7412/57502/80380/23562/923/1493/3117/1003/1272/3695/3119
hsa04151	hsa04151	PI3K-Akt signaling pathway	321	0.289876	1.24105	0.0432596	0.190684	0.152187	3847	tags=36%, list=32%, signal=25%	4193/8516/51764/8823/2688/3444/1285/7060/1019/3914/3909/5523/7010/9134/3918/3446/1129/9180/8515/468/3445/7423/7143/3440/930/1946/2786/10681/2788/3441/5296/23239/1956/3675/2057/2997/3559/627/7184/80310/3442/8517/3915/3680/23533/4915/1442/5155/7039/90993/2260/4254/1942/2263/1101/3164/1286/2248/2668/64223/3449/57818/6654/8503/672/2261/894/1017/3451/5106/5170/3371/284/22798/898/3452/3679/6696/3456/92…
hsa04370	hsa04370	VEGF signaling pathway	52	-0.299779	-1.34878	0.0444938	0.193577	0.154497	2683	tags=35%, list=22%, signal=27%	25759/6714/1432/5290/10000/5321/207/5291/5894/7867/5295/5743/5604/3315/572/5530/5293/5594
hsa05217	hsa05217	Basal cell carcinoma	51	0.398514	1.40478	0.0475638	0.201695	0.160975	2267	tags=29%, list=19%, signal=24%	7471/8324/11211/7474/652/1643/7480/8322/7482/8326/8323/1856/2735/4616/8643
hsa04714	hsa04714	Thermogenesis	177	-0.215228	-1.20674	0.047346	0.201695	0.160975	1693	tags=20%, list=14%, signal=18%	51780/4217/28958/4694/4708/6605/1353/4722/7385/4697/9167/4709/514/115/4717/55811/6392/10476/6597/522/6655/2180/6603/2885/10975/6390/9658/1386/2182/113/4698/6595/8289/1349/86/4707
hsa05322	hsa05322	Systemic lupus erythematosus	45	0.405526	1.40278	0.04947	0.204598	0.163293	2506	tags=29%, list=21%, signal=23%	716/959/732/2903/941/3111/3115/958/730/729/1511/3112/713
hsa01521	hsa01521	EGFR tyrosine kinase inhibitor resistance	76	-0.264126	-1.25888	0.0492483	0.204598	0.163293	2683	tags=36%, list=22%, signal=28%	25759/2932/6714/1978/5290/10000/10018/5728/596/6464/207/5291/3570/5894/5295/3716/5604/9470/6774/6655/572/53358/2885/5293/1977/3084/5594
