# Supplementary material for: Integrative Analysis Coupled with In Vitro Validation Reveals KAZN and SUPT3H as Shared Negative Regulators in Osteosarcopenia
Source: Int J Mol Sci. 2026 Jul 16;27(14):6340. doi: 10.3390/ijms27146340 (PMC13410197; doi:10.3390/ijms27146340)
Supplement: Supplementary file 1 [file ijms-27-06340-s001.zip › Supplementary tables/Supplementary Table S7.xlsx]

## Sheet: Supplementary Table S7
gene	ontology	cor	p.value	.row.id	.col.id	pstar	FDR
KAZN	Immature dendritic cell	0.63452157598499	1.73487321906218e-05	2	1	**	6.30410756099228e-05
SUPT3H	Immature dendritic cell	0.303377110694184	0.0574488947648083	1	1		0.0765985263530777
KAZN	Plasmacytoid dendritic cell	-0.618386	3.15205378049614e-05	2	2	**	6.30410756099228e-05
SUPT3H	Plasmacytoid dendritic cell	-0.245779	0.126178550094258	1	2		0.126178550094258
