# Supplementary material for: Integrative Analysis Coupled with In Vitro Validation Reveals KAZN and SUPT3H as Shared Negative Regulators in Osteosarcopenia
Source: Int J Mol Sci. 2026 Jul 16;27(14):6340. doi: 10.3390/ijms27146340 (PMC13410197; doi:10.3390/ijms27146340)
Supplement: Supplementary file 1 [file ijms-27-06340-s001.zip › Supplementary tables/Supplementary Table S8.xlsx]

## Sheet: Supplementary Table S8
gene	ontology	cor	p.value	.row.id	.col.id	pstar	FDR
KAZN	Activated CD4 T cell	-0.186123	0.0983024222291157	2	1		6.30410756099228e-05
SUPT3H	Activated CD4 T cell	-0.419855	0.000122026254613462	1	1	**	0.0765985263530777
KAZN	MDSC	0.272831692451946	0.0145840635659876	2	2	*	6.30410756099228e-05
SUPT3H	MDSC	0.00975152367557431	0.931509881087266	1	2		0.126178550094258
