# Supplementary material for: Integrative Analysis Coupled with In Vitro Validation Reveals KAZN and SUPT3H as Shared Negative Regulators in Osteosarcopenia
Source: Int J Mol Sci. 2026 Jul 16;27(14):6340. doi: 10.3390/ijms27146340 (PMC13410197; doi:10.3390/ijms27146340)
Supplement: Supplementary file 1 [file ijms-27-06340-s001.zip › Supplementary tables/Supplementary Table S9.xlsx]

## Sheet: Supplementary Table S9
Primer name	Primer sequences (5′‐3′)
Gapdh-Forward	ACAGTTGCCATGTAGACC
Gapdh-Reverse	TTTTTGGTTGAGCACAGG
Kazn-Forward	AACAGACTCTCTACCACTCACAC
Kazn-Reverse	GGAGTTGATGTCGCTTGGTG
Supt3h-Forward	AAAGGCATTGACGAGGATGAC
Supt3h-Reverse	CCTGTCTGGTCGATAGAGTTGAT
MyoD-Forward	GGAAGAGTGCGGCTGTGT
MyoD-Reverse	CTGTTCTGTGTCGCTTAGGG
Myogenin-Forward	CTGACCCTACAGACGCCCAC
Myogenin-Reverse	TGTCCACGATGGACGTAAGG
Desmin-Forward	GTGGATGCAGCCACTCTAGC
Desmin-Reverse	TTAGCCGCGATGGTCTCATAC
Atrogin1-Forward	GAGGCAGATTCGCAAGCGTTTGAT
Atrogin1-Reverse	TCCAGGAGAGAATGTGGCAGTGTT
Bmp2-Forward	TGGGCCCTCATAAAGAAGCA
Bmp2-Reverse	ACAGGTCAGAGAACAGGGTG
Runx2-Forward	GCCCAGGCGTATTTCAGATG
Runx2-Reverse	GGTAAAGGTGGCTGGGTAGT
Alp-Forward	CGCCATGACATCCCAGAAAG
Alp-Reverse	GCCTGGTAGTTGTTGTGAGC
Ocn-Forward	CAGTATGGCTTGAAGACCGC
Ocn-Reverse	GACATCCATACTTGCAGGGC
